# Supplementary material for: Select Cover Crop Residue and Soil Microbiomes Contribute to Suppression of Fusarium Root and Crown Rot in Barley and Soybean
Source: Microorganisms. 2024 Feb 17;12(2):404. doi: 10.3390/microorganisms12020404 (PMC10891762; doi:10.3390/microorganisms12020404)
Supplement: Supplementary file 1 [file microorganisms-12-00404-s001.zip › Table S1.xlsx]

## Sheet: Sheet1
Table S1: Fungal OTU table.
ID (input)	Name	Taxonomy	Combined Abundance	Min	Max	Mean	Median	Std	MI.M05812_0119.001.FLD0169.2R235 Abundance	MI.M05812_0119.001.FLD0170.2R239 Abundance	MI.M05812_0119.001.FLD0171.2R137 Abundance	MI.M05812_0119.001.FLD0172.2R214 Abundance	MI.M05812_0119.001.FLD0173.2R140 Abundance	MI.M05812_0119.001.FLD0174.2R201 Abundance	MI.M05812_0119.001.FLD0176.2R128 Abundance	MI.M05812_0119.001.FLD0178.2R216 Abundance	MI.M05812_0119.001.FLD0179.2R314 Abundance	MI.M05812_0119.001.FLD0180.2R101 Abundance	MI.M05812_0119.001.FLD0181.2R231 Abundance	MI.M05812_0119.001.FLD0182.2R133 Abundance	MI.M05812_0119.001.FLD0184.2R312 Abundance	MI.M05812_0119.001.FLD0185.2R308 Abundance	MI.M05812_0119.001.FLD0186.2R309 Abundance	MI.M05812_0119.001.FLD0189.2R310 Abundance	MI.M05812_0119.001.FLD0190.2R317 Abundance	MI.M05812_0119.001.FLD0191.2R224 Abundance	MI.M05812_0119.001.FLD0193.2R120 Abundance	MI.M05812_0119.001.FLD0194.2R319 Abundance	MI.M05812_0119.001.FLD0195.2R329 Abundance	MI.M05812_0119.001.FLD0197.2R115 Abundance	MI.M05812_0119.001.FLD0199.2R129 Abundance	MI.M05812_0119.001.FLD0200.2R328 Abundance	MI.M05812_0119.001.FLD0202.2R136 Abundance	MI.M05812_0119.001.FLD0203.2R232 Abundance	MI.M05812_0119.001.FLD0204.2R233 Abundance	MI.M05812_0119.001.FLD0224.R231 Abundance	MI.M05812_0119.001.FLD0223.R319 Abundance	R101 Abundance	R115 Abundance	R120 Abundance	R128 Abundance	R129 Abundance	R133 Abundance	R136 Abundance	R137 Abundance	R140 Abundance	R201 Abundance	R214 Abundance	R216 Abundance
Aureobasidium_pullulans; SH1515060.08FU_AJ244232_refs	SH1515060.08FU_AJ244232_refs	Fungi; Ascomycota; Dothideomycetes; Dothideales; Aureobasidiaceae; Aureobasidium; Aureobasidium_pullulans	227	0	60	4.2037	1	9.4856	0	0	7	4	0	5	0	1	0	0	0	0	1	0	4	1	0	0	0	0	1	2	0	4	0	0	1	0	0	2	9	0	11	5	0	6	14	0	60	6	2
Unidentified; SH2698953.08FU_UDB0198211_reps	SH2698953.08FU_UDB0198211_reps	Fungi; Ascomycota; Sordariomycetes; Hypocreales; Unidentified; Unidentified; Unidentified	4758	0	2657	88.1111	0	434.85	0	205	0	8	0	0	0	12	0	0	0	37	0	0	0	0	1	0	0	0	1827	0	0	0	2657	8	0	1	0	0	0	0	0	0	0	0	0	0	0	0	0
Unidentified; SH1517598.08FU_HG935494_reps	SH1517598.08FU_HG935494_reps	Fungi; Ascomycota; Sordariomycetes; Sordariales; Unidentified; Unidentified; Unidentified	97	0	38	1.7963	0	6.45267	0	0	0	0	13	0	0	0	0	0	0	5	0	0	0	0	0	0	0	0	1	0	3	2	7	38	26	0	0	0	0	0	0	0	2	0	0	0	0	0	0
Unidentified; SH1517981.08FU_UDB0761337_reps	SH1517981.08FU_UDB0761337_reps	Fungi; Ascomycota; Sordariomycetes; Chaetosphaeriales; Chaetosphaeriaceae; Unidentified; Unidentified	11	0	1	0.203704	0	0.406533	0	0	0	0	0	1	0	0	1	0	1	1	0	0	0	0	0	1	0	0	1	0	0	1	0	0	0	0	0	0	1	1	1	0	0	0	0	0	0	0	0
Chloridium_aseptatum; SH1517982.08FU_MH476571_refs	SH1517982.08FU_MH476571_refs	Fungi; Ascomycota; Sordariomycetes; Chaetosphaeriales; Chaetosphaeriaceae; Chloridium; Chloridium_aseptatum	25	0	6	0.462963	0	1.07656	0	0	0	0	0	0	0	0	0	0	0	1	0	0	0	0	0	0	0	1	0	0	0	0	0	0	0	0	0	0	1	0	6	0	0	3	0	2	2	3	1
Unidentified; SH1522941.08FU_UDB041067_reps	SH1522941.08FU_UDB041067_reps	Fungi; Ascomycota; Unidentified; Unidentified; Unidentified; Unidentified; Unidentified	16	0	5	0.296296	0	0.924093	1	0	1	0	0	0	0	0	0	0	0	0	0	0	0	0	0	0	0	0	0	0	0	0	0	0	0	0	0	0	3	3	0	0	0	0	5	0	0	0	0
Clonostachys_miodochialis; SH1522827.08FU_AF210674_refs	SH1522827.08FU_AF210674_refs	Fungi; Ascomycota; Sordariomycetes; Hypocreales; Bionectriaceae; Clonostachys; Clonostachys_miodochialis	28	0	13	0.518519	0	1.90075	0	0	0	0	0	0	0	13	0	0	0	0	0	0	0	0	0	0	0	0	1	0	0	0	0	0	0	0	0	0	3	0	0	0	1	0	2	0	0	0	0
Pyrenochaetopsis_leptospora; SH1525086.08FU_JF740262_refs	SH1525086.08FU_JF740262_refs	Fungi; Ascomycota; Dothideomycetes; Pleosporales; Cucurbitariaceae; Pyrenochaetopsis; Pyrenochaetopsis_leptospora	1261	0	811	23.3519	3	110.287	0	8	2	1	6	12	37	5	5	1	0	11	18	10	5	0	14	25	11	4	46	5	7	7	18	31	12	1	0	93	6	0	0	2	0	1	0	0	0	0	0
Parastagonospora_caricis; SH1525088.08FU_KF251176_refs	SH1525088.08FU_KF251176_refs	Fungi; Ascomycota; Dothideomycetes; Pleosporales; Phaeosphaeriaceae; Parastagonospora; Parastagonospora_caricis	2893	0	2840	53.5741	0	386.348	0	0	0	0	0	0	0	0	0	3	2	0	0	0	1	0	0	0	0	0	0	0	0	0	0	0	0	0	0	0	0	0	14	0	2	0	0	2840	0	11	0
Unidentified; SH1646326.08FU_LN808980_reps	SH1646326.08FU_LN808980_reps	Fungi; Ascomycota; Dothideomycetes; Pleosporales; Unidentified; Unidentified; Unidentified	21	0	13	0.388889	0	1.8266	0	0	0	0	1	0	0	0	0	0	0	0	1	0	0	0	0	0	0	0	0	0	0	0	0	0	1	0	0	0	0	0	0	0	2	0	0	0	0	0	3
Sarocladium_strictum; SH1541921.08FU_AY214439_refs	SH1541921.08FU_AY214439_refs	Fungi; Ascomycota; Sordariomycetes; Hypocreales; Hypocreales_fam_Incertae_sedis; Sarocladium; Sarocladium_strictum	47759	4	6453	884.426	265.5	1278.32	99	854	181	246	122	1884	1663	605	370	19	13	1000	4602	783	74	29	2090	1550	359	339	4044	267	1384	2319	2701	1665	225	4	36	951	562	15	171	222	47	2312	180	1004	6453	129	10
Unidentified; SH1542967.08FU_MG016019_reps	SH1542967.08FU_MG016019_reps	Fungi; Ascomycota; Dothideomycetes; Dothideales; Unidentified; Unidentified; Unidentified	32	0	24	0.592593	0	3.42311	0	0	0	0	0	0	0	0	0	0	0	0	0	0	24	0	0	0	8	0	0	0	0	0	0	0	0	0	0	0	0	0	0	0	0	0	0	0	0	0	0
Cadophora_luteo-olivacea; SH1545862.08FU_AY249066_refs	SH1545862.08FU_AY249066_refs	Fungi; Ascomycota; Leotiomycetes; Helotiales; Helotiales_fam_Incertae_sedis; Cadophora; Cadophora_luteo-olivacea	36787	0	13710	681.241	10.5	2172.85	5322	3	1021	4	1	1010	1	1	1	0	1	0	4	185	9	11	54	3	38	2	6	0	0	0	9	0	1212	0	0	1361	12	3	17	10	153	576	13710	28	6465	305	158
Neoascochyta_paspali; SH1547063.08FU_FJ427048_refs	SH1547063.08FU_FJ427048_refs	Fungi; Ascomycota; Dothideomycetes; Pleosporales; Didymellaceae; Neoascochyta; Neoascochyta_paspali	44	0	36	0.814815	0	4.90696	0	0	0	0	0	0	0	0	0	0	0	0	0	1	0	0	0	1	0	0	0	36	0	0	0	0	0	0	0	0	0	0	0	3	0	0	0	0	0	0	0
Didymella_exigua; SH1547057.08FU_GU237794_refs	SH1547057.08FU_GU237794_refs	Fungi; Ascomycota; Dothideomycetes; Pleosporales; Didymellaceae; Didymella; Didymella_exigua	168	0	47	3.11111	1	7.18927	0	4	10	2	0	2	0	6	0	0	1	1	47	0	0	0	13	5	0	6	7	13	1	19	2	3	3	1	0	0	2	0	4	2	0	0	0	0	0	0	1
Nigrospora_oryzae; SH1549606.08FU_DQ219433_refs	SH1549606.08FU_DQ219433_refs	Fungi; Ascomycota; Sordariomycetes; Trichosphaeriales; Trichosphaeriaceae; Nigrospora; Nigrospora_oryzae	13	0	9	0.240741	0	1.28761	0	0	0	0	0	0	0	0	0	0	0	0	0	0	0	0	0	0	0	0	0	0	0	0	0	0	0	0	0	0	0	0	0	9	3	0	0	0	0	0	0
Unidentified; SH1555457.08FU_KU838283_reps	SH1555457.08FU_KU838283_reps	Fungi; Ascomycota; Unidentified; Unidentified; Unidentified; Unidentified; Unidentified	69367	6	23500	1284.57	270.5	4007.25	28	616	26	700	444	140	1157	183	158	201	158	500	574	213	209	97	941	334	119	1065	691	212	337	1189	662	449	622	38	300	125	3081	41	5044	241	838	240	6	130	320	59	888
Unidentified; SH1568834.08FU_JX367599_reps	SH1568834.08FU_JX367599_reps	Fungi; Ascomycota; Sordariomycetes; Hypocreales; Unidentified; Unidentified; Unidentified	22	0	20	0.407407	0	2.7232	0	0	0	0	0	0	0	0	0	0	0	0	0	1	0	0	0	0	0	0	0	0	0	0	0	0	0	0	0	0	0	0	0	0	0	0	0	0	20	0	0
Sporobolomyces_ruberrimus; SH1575129.08FU_AY015439_refs	SH1575129.08FU_AY015439_refs	Fungi; Basidiomycota; Microbotryomycetes; Sporidiobolales; Sporidiobolaceae; Sporobolomyces; Sporobolomyces_ruberrimus	150	0	42	2.77778	0	7.16297	0	0	0	0	0	3	0	0	0	0	0	0	0	0	1	0	0	0	0	0	0	0	0	0	0	0	0	0	0	0	7	0	14	14	1	0	0	11	42	5	0
Papiliotrema_wisconsinensis; SH1576904.08FU_KM384107_refs	SH1576904.08FU_KM384107_refs	Fungi; Basidiomycota; Tremellomycetes; Tremellales; Rhynchogastremataceae; Papiliotrema; Papiliotrema_wisconsinensis	38	0	36	0.703704	0	4.9014	0	0	0	0	0	0	0	0	0	0	0	0	0	0	0	0	0	0	0	0	0	0	0	0	0	0	0	0	0	0	0	0	0	0	0	0	0	0	36	0	0
Papiliotrema_terrestris; SH1576891.08FU_EU200782_refs	SH1576891.08FU_EU200782_refs	Fungi; Basidiomycota; Tremellomycetes; Tremellales; Rhynchogastremataceae; Papiliotrema; Papiliotrema_terrestris	118	0	110	2.18519	0	14.9617	0	0	0	0	0	0	0	0	0	0	0	0	0	0	1	0	0	0	0	0	2	0	0	1	0	0	0	0	0	0	0	0	0	4	0	0	0	0	0	0	0
Unidentified; SH1524266.08FU_KY031623_reps	SH1524266.08FU_KY031623_reps	Fungi; Ascomycota; Dothideomycetes; Pleosporales; Unidentified; Unidentified; Unidentified	497	0	350	9.2037	0	47.8923	0	0	0	0	0	0	0	0	0	0	0	0	0	0	0	0	0	0	0	0	0	0	0	0	0	0	0	0	0	0	1	18	1	13	0	1	0	350	0	7	0
Cystofilobasidium_infirmominiatum; SH1650090.08FU_AF444400_refs	SH1650090.08FU_AF444400_refs	Fungi; Basidiomycota; Tremellomycetes; Cystofilobasidiales; Cystofilobasidiaceae; Cystofilobasidium; Cystofilobasidium_infirmominiatum	76	0	74	1.40741	0	10.0668	0	0	0	0	0	1	0	0	0	0	0	0	0	0	0	0	0	0	0	0	0	0	0	0	0	0	0	0	0	0	0	0	0	0	0	0	0	0	0	0	0
Rhodotorula_graminis; SH1558727.08FU_AF444505_refs	SH1558727.08FU_AF444505_refs	Fungi; Basidiomycota; Microbotryomycetes; Sporidiobolales; Sporidiobolaceae; Rhodotorula; Rhodotorula_graminis	87	0	38	1.61111	0	6.46155	0	0	0	0	0	0	0	0	0	0	0	0	0	0	0	0	0	0	0	0	0	0	0	0	0	0	0	0	0	0	0	0	4	0	0	0	0	0	0	0	0
Stagonospora_pseudovitensis; SH1525087.08FU_KF251261_refs	SH1525087.08FU_KF251261_refs	Fungi; Ascomycota; Dothideomycetes; Pleosporales; Massarinaceae; Stagonospora; Stagonospora_pseudovitensis	103	0	41	1.90741	0	6.68783	0	0	0	0	0	0	0	1	0	0	0	0	2	0	2	0	0	0	0	0	0	0	0	0	0	0	0	0	0	0	14	0	9	24	0	4	0	41	0	0	1
Unidentified; SH1567490.08FU_JX387460_reps	SH1567490.08FU_JX387460_reps	Fungi; Ascomycota; Sordariomycetes; Hypocreales; Nectriaceae; Unidentified; Unidentified	220	0	98	4.07407	0	15.3805	0	0	0	0	2	0	0	98	0	0	0	0	0	0	0	0	0	0	0	0	3	0	1	22	1	0	2	0	0	0	25	0	1	6	0	0	0	0	8	0	0
Unidentified; SH1648785.08FU_HG935201_reps	SH1648785.08FU_HG935201_reps	Fungi; Ascomycota; Unidentified; Unidentified; Unidentified; Unidentified; Unidentified	11607	0	6341	214.944	3	879.966	225	0	0	0	0	1	0	0	0	0	0	0	0	0	0	1	3	0	3	0	0	0	0	0	0	0	38	0	0	46	52	140	674	28	244	13	105	311	13	6341	254
Unidentified; SH1610603.08FU_JX135063_reps	SH1610603.08FU_JX135063_reps	Fungi; Basidiomycota; Agaricomycetes; Auriculariales; Exidiaceae; Unidentified; Unidentified	1794	0	337	33.2222	6	66.8001	0	140	1	0	20	2	19	38	11	1	0	6	57	25	0	37	6	0	3	32	113	11	6	36	230	75	74	0	0	0	2	32	0	0	5	8	9	109	0	1	0
Nectria_ramulariae; SH1546324.08FU_AY677291_refs	SH1546324.08FU_AY677291_refs	Fungi; Ascomycota; Sordariomycetes; Hypocreales; Nectriaceae; Nectria; Nectria_ramulariae	172	0	41	3.18519	0	7.19033	0	16	0	0	5	0	5	1	0	15	18	6	3	8	0	1	0	22	0	0	6	0	1	1	2	8	0	0	0	5	0	0	41	0	0	0	0	0	4	0	1
Mycosphaerella_tassiana; SH1572792.08FU_EF679363_refs	SH1572792.08FU_EF679363_refs	Fungi; Ascomycota; Dothideomycetes; Capnodiales; Mycosphaerellaceae; Mycosphaerella; Mycosphaerella_tassiana	9392	0	1639	173.926	5	355.135	128	0	0	0	0	1	0	0	0	0	0	0	0	1	3	0	5	2	5	0	1	0	0	0	0	0	87	0	0	25	270	433	465	1074	11	244	87	551	234	1446	959
Unidentified; SH1506095.08FU_DQ974821_refs	SH1506095.08FU_DQ974821_refs	Fungi; Basidiomycota; Agaricomycetes; Cantharellales; Cantharellales_fam_Incertae_sedis; Sistotrema; Unidentified	46147	0	19336	854.574	10	3465.23	43	0	0	0	2	0	0	10	0	10	10	0	95	1	0	0	27	1	228	94	22	238	0	217	20	130	1112	5248	0	0	16432	3	10	525	14	412	10	2	2	28	10
Phellinus_tremulae; SH1639854.08FU_AY340067_reps	SH1639854.08FU_AY340067_reps	Fungi; Basidiomycota; Agaricomycetes; Hymenochaetales; Hymenochaetaceae; Phellinus; Phellinus_tremulae	10	0	10	0.185185	0	1.36083	0	0	0	0	0	0	0	0	0	0	0	0	0	0	0	0	0	0	0	0	0	0	0	0	0	0	0	0	0	0	0	0	0	0	0	0	10	0	0	0	0
Trichocladium_opacum; SH1645869.08FU_JN995638_refs	SH1645869.08FU_JN995638_refs	Fungi; Ascomycota; Sordariomycetes; Sordariales; Chaetomiaceae; Trichocladium; Trichocladium_opacum	614	0	378	11.3704	0	52.3765	0	0	0	0	0	0	0	0	0	5	2	0	0	1	0	0	1	1	0	0	1	0	0	1	0	0	0	3	0	0	16	0	378	52	0	0	65	43	15	3	0
Unidentified; SH1648786.08FU_UDB076100_reps	SH1648786.08FU_UDB076100_reps	Fungi; Ascomycota; Leotiomycetes; Helotiales; Unidentified; Unidentified; Unidentified	17242	0	3793	319.296	10.5	787.874	760	1	15	2	8	50	0	1	0	2	5	0	1	9	7	8	30	1	0	2	2	1	1	1	6	3	152	9	0	763	444	37	3793	751	245	123	1278	2186	3732	893	81
Unidentified; SH1648824.08FU_UDB0405317_reps	SH1648824.08FU_UDB0405317_reps	Fungi; Ascomycota; Leotiomycetes; Helotiales; Dermateaceae; Laetinaevia; Unidentified	11	0	5	0.203704	0	0.876951	5	0	0	0	0	0	0	0	0	0	0	0	0	0	0	0	0	0	0	0	0	0	0	0	0	0	0	0	0	0	0	0	0	0	0	0	0	0	1	0	0
Tubaria_praestans; SH1649963.08FU_DQ987911_reps	SH1649963.08FU_DQ987911_reps	Fungi; Basidiomycota; Agaricomycetes; Agaricales; Strophariaceae; Tubaria; Tubaria_praestans	3549	0	3542	65.7222	0	481.988	0	0	0	0	0	0	0	0	0	0	0	0	0	0	0	0	0	0	0	0	0	0	0	0	0	0	0	0	0	0	0	0	0	0	0	0	0	0	3542	0	0
Sporobolomyces_patagonicus; SH1575128.08FU_AY552328_refs	SH1575128.08FU_AY552328_refs	Fungi; Basidiomycota; Microbotryomycetes; Sporidiobolales; Sporidiobolaceae; Sporobolomyces; Sporobolomyces_patagonicus	173	0	48	3.2037	0	8.39222	0	0	0	0	0	0	0	0	0	0	0	0	0	0	0	0	0	0	0	0	0	0	0	0	0	0	0	0	0	6	16	0	2	25	1	18	4	23	48	0	0
Unidentified; SH2701181.08FU_UDB0475979_reps	SH2701181.08FU_UDB0475979_reps	Fungi; Basidiomycota; Agaricostilbomycetes; Agaricostilbales; Unidentified; Unidentified; Unidentified	30	0	6	0.555556	0	1.29828	0	6	0	0	1	0	1	1	0	0	0	0	0	1	1	6	0	2	0	0	1	0	1	4	1	1	2	0	0	0	0	0	0	0	0	0	0	0	0	0	0
Unidentified; SH1573184.08FU_MK808640_reps	SH1573184.08FU_MK808640_reps	Fungi; Ascomycota; Unidentified; Unidentified; Unidentified; Unidentified; Unidentified	60	0	11	1.11111	0	2.21203	0	3	0	0	0	0	0	1	3	1	6	4	0	1	0	0	4	0	0	2	2	0	4	11	4	3	0	0	0	0	0	0	0	8	0	0	0	0	0	0	0
Vishniacozyma_victoriae; SH1528207.08FU_AF444469_refs	SH1528207.08FU_AF444469_refs	Fungi; Basidiomycota; Tremellomycetes; Tremellales; Bulleribasidiaceae; Vishniacozyma; Vishniacozyma_victoriae	7867	2	1719	145.685	67.5	253.926	88	10	90	64	29	136	35	89	64	47	72	22	227	27	354	111	84	141	164	80	54	164	37	68	42	43	32	27	2	46	110	283	217	196	8	32	5	67	23	1719	353
Neosetophoma_rosigena; SH1525100.08FU_MG828928_refs	SH1525100.08FU_MG828928_refs	Fungi; Ascomycota; Dothideomycetes; Pleosporales; Phaeosphaeriaceae; Neosetophoma; Neosetophoma_rosigena	980	0	395	18.1481	2	61.0256	13	0	1	3	3	0	0	0	3	5	21	6	2	0	6	10	22	1	13	7	2	4	0	2	2	4	148	2	0	0	8	0	180	3	23	8	0	0	0	0	0
Allophylaria_subliciformis; SH1522949.08FU_HQ212225_reps	SH1522949.08FU_HQ212225_reps	Fungi; Ascomycota; Leotiomycetes; Helotiales; Helotiaceae; Allophylaria; Allophylaria_subliciformis	53	0	15	0.981481	0	2.85162	0	0	0	0	0	0	0	0	0	0	2	0	0	0	2	1	0	0	0	0	0	0	0	0	0	6	9	0	0	0	0	0	9	7	0	15	0	0	0	0	0
Volucrispora_graminea; SH1545874.08FU_GQ411306_refs	SH1545874.08FU_GQ411306_refs	Fungi; Ascomycota; Leotiomycetes; Helotiales; Helotiales_fam_Incertae_sedis; Volucrispora; Volucrispora_graminea	157	0	75	2.90741	0	10.6315	0	0	0	0	0	0	0	0	0	0	0	0	0	3	13	0	0	3	9	0	0	1	0	0	0	0	9	0	0	0	2	75	0	10	0	0	0	3	0	8	0
Cystobasidium_pinicola; SH1613458.08FU_AF444292_refs	SH1613458.08FU_AF444292_refs	Fungi; Basidiomycota; Cystobasidiomycetes; Cystobasidiales; Cystobasidiaceae; Cystobasidium; Cystobasidium_pinicola	35	0	10	0.648148	0	1.71736	0	0	0	0	0	0	0	1	0	0	0	0	1	4	2	0	1	0	0	0	0	0	1	0	0	0	6	0	0	0	0	0	0	0	0	2	3	0	0	10	2
Buckleyzyma_aurantiaca; SH1613467.08FU_AF444538_refs	SH1613467.08FU_AF444538_refs	Fungi; Basidiomycota; Cystobasidiomycetes; Cystobasidiomycetes_ord_Incertae_sedis; Buckleyzymaceae; Buckleyzyma; Buckleyzyma_aurantiaca	19	0	3	0.351852	0	0.872156	0	0	1	0	3	1	1	0	0	0	0	0	0	0	0	0	2	0	0	0	0	0	0	0	0	3	0	0	0	0	0	3	0	3	0	0	0	0	0	0	0
Unidentified; SH2705556.08FU_UDB0724231_reps	SH2705556.08FU_UDB0724231_reps	Fungi; Ascomycota; Leotiomycetes; Helotiales; Helotiales_fam_Incertae_sedis; Mirandina; Unidentified	138	0	89	2.55556	0	12.2885	0	0	0	0	1	0	0	4	0	0	0	0	0	0	0	1	0	0	0	0	1	0	0	14	7	0	0	0	0	0	0	0	3	0	12	0	0	0	0	0	0
Limonomyces_roseipellis; SH1546264.08FU_UDB0599699_reps	SH1546264.08FU_UDB0599699_reps	Fungi; Basidiomycota; Agaricomycetes; Corticiales; Corticiaceae; Limonomyces; Limonomyces_roseipellis	49	0	46	0.907407	0	6.25939	0	0	0	0	0	0	0	0	0	0	1	0	0	0	46	0	0	0	0	0	0	2	0	0	0	0	0	0	0	0	0	0	0	0	0	0	0	0	0	0	0
Microdochium_phragmitis; SH1555458.08FU_KP859013_refs	SH1555458.08FU_KP859013_refs	Fungi; Ascomycota; Sordariomycetes; Xylariales; Microdochiaceae; Microdochium; Microdochium_phragmitis	22	0	11	0.407407	0	1.69926	0	0	0	0	0	0	0	0	0	0	0	0	0	0	11	4	0	3	4	0	0	0	0	0	0	0	0	0	0	0	0	0	0	0	0	0	0	0	0	0	0
Unidentified; SH1576430.08FU_UDB0323766_reps	SH1576430.08FU_UDB0323766_reps	Fungi; Ascomycota; Sordariomycetes; Microascales; Halosphaeriaceae; Unidentified; Unidentified	446	0	316	8.25926	0	43.7463	0	0	0	0	0	0	0	0	1	0	0	0	1	0	0	0	7	0	0	0	0	0	0	0	0	0	37	0	0	0	1	0	0	2	0	8	0	61	0	0	0
Solicoccozyma_terricola; SH1649268.08FU_AF444350_refs	SH1649268.08FU_AF444350_refs	Fungi; Basidiomycota; Tremellomycetes; Filobasidiales; Piskurozymaceae; Solicoccozyma; Solicoccozyma_terricola	89	0	38	1.64815	0	5.39447	0	0	0	0	0	0	0	0	0	0	0	0	0	0	0	0	0	0	0	0	0	0	0	0	0	0	0	0	0	3	4	0	9	2	3	8	1	38	3	0	3
Unidentified; SH2708229.08FU_MF615065_reps	SH2708229.08FU_MF615065_reps	Fungi; Basidiomycota; Microbotryomycetes; Unidentified; Unidentified; Unidentified; Unidentified	46	0	8	0.851852	0	1.89744	0	0	0	0	2	0	3	0	1	0	1	0	0	0	0	0	0	0	0	4	0	0	2	0	0	0	0	0	0	0	0	1	4	0	0	0	0	0	5	7	0
Coprinopsis_friesii; SH2708340.08FU_UDB0691442_reps	SH2708340.08FU_UDB0691442_reps	Fungi; Basidiomycota; Agaricomycetes; Agaricales; Psathyrellaceae; Coprinopsis; Coprinopsis_friesii	784	0	702	14.5185	0	95.398	0	2	0	0	21	2	1	0	1	0	0	0	0	0	0	0	0	0	0	0	0	0	9	0	0	9	0	0	0	0	0	0	0	0	0	0	0	0	0	11	0
Pyrenopeziza_revincta; SH1505329.08FU_AJ430224_refs	SH1505329.08FU_AJ430224_refs	Fungi; Ascomycota; Leotiomycetes; Helotiales; Dermateaceae; Pyrenopeziza; Pyrenopeziza_revincta	60	0	60	1.11111	0	8.16497	0	0	0	0	0	0	0	0	0	0	0	0	0	0	0	0	0	0	0	0	0	0	0	0	0	0	0	0	0	0	0	0	0	0	0	0	60	0	0	0	0
Plectosphaerella_oligotrophica; SH1644410.08FU_UDB0189393_reps	SH1644410.08FU_UDB0189393_reps	Fungi; Ascomycota; Sordariomycetes; Glomerellales; Plectosphaerellaceae; Plectosphaerella; Plectosphaerella_oligotrophica	60	0	5	1.11111	0	1.64451	1	1	0	5	1	4	5	0	3	5	4	1	0	2	0	4	0	0	0	4	0	0	4	1	2	4	0	0	0	0	0	0	1	0	1	0	0	2	0	0	0
Humicola_nigrescens; SH1615601.08FU_AB625592_refs	SH1615601.08FU_AB625592_refs	Fungi; Ascomycota; Sordariomycetes; Sordariales; Chaetomiaceae; Humicola; Humicola_nigrescens	22	0	8	0.407407	0	1.38071	0	0	0	0	0	1	0	0	0	0	1	0	0	0	0	0	0	0	0	0	0	0	0	4	0	1	0	0	0	0	0	0	5	0	0	0	0	8	0	1	0
Unidentified; SH1648801.08FU_MK268093_reps	SH1648801.08FU_MK268093_reps	Fungi; Ascomycota; Unidentified; Unidentified; Unidentified; Unidentified; Unidentified	56339	2	19644	1043.31	145	2944.44	1019	2	185	144	1155	369	55	16	41	699	1205	36	44	129	48	855	63	146	13	70	21	12	19	2	69	40	117	4	16	2324	228	151	37	98	3763	273	253	8044	1749	1086	488
Unidentified; SH1555313.08FU_UDB0276154_reps	SH1555313.08FU_UDB0276154_reps	Fungi; Ascomycota; Dothideomycetes; Pleosporales; Unidentified; Unidentified; Unidentified	223	0	205	4.12963	0	27.8683	0	4	0	0	1	0	0	0	0	0	0	205	0	0	0	0	0	0	3	1	2	0	0	1	5	1	0	0	0	0	0	0	0	0	0	0	0	0	0	0	0
Leucosporidium_creatinivorum; SH1651363.08FU_AF444629_refs	SH1651363.08FU_AF444629_refs	Fungi; Basidiomycota; Microbotryomycetes; Leucosporidiales; Leucosporidiaceae; Leucosporidium; Leucosporidium_creatinivorum	66	0	47	1.22222	0	6.50302	0	0	0	0	0	0	0	0	0	0	0	0	0	0	0	0	0	0	0	0	0	0	0	1	1	2	1	0	0	0	0	9	0	0	0	5	0	0	0	0	0
Mortierella_sarnyensis; SH1557018.08FU_UDB040600_reps	SH1557018.08FU_UDB040600_reps	Fungi; Mortierellomycota; Mortierellomycetes; Mortierellales; Mortierellaceae; Mortierella; Mortierella_sarnyensis	11	0	5	0.203704	0	0.736633	0	0	0	0	0	0	0	0	0	0	0	0	0	0	1	0	0	0	0	0	0	0	0	0	0	0	0	0	0	0	0	0	5	0	0	0	0	0	0	0	1
Phomatospora_biseriata; SH1576421.08FU_KX549453_refs	SH1576421.08FU_KX549453_refs	Fungi; Ascomycota; Sordariomycetes; Phomatosporales; Phomatosporaceae; Phomatospora; Phomatospora_biseriata	527	0	125	9.75926	0	27.7665	0	0	0	0	0	0	2	6	2	0	0	0	1	2	0	0	4	1	0	0	0	1	1	0	0	4	37	0	2	0	1	0	0	0	2	52	0	76	0	0	0
Septoria_cretae; SH1645385.08FU_KF251233_refs	SH1645385.08FU_KF251233_refs	Fungi; Ascomycota; Dothideomycetes; Capnodiales; Mycosphaerellaceae; Septoria; Septoria_cretae	9360	0	1981	173.333	6	407.597	113	216	85	597	1981	30	653	612	207	2	1	300	3	10	1	195	24	81	291	6	0	393	237	43	1688	1395	43	0	2	0	0	0	0	0	30	0	47	0	0	0	0
Hannaella_oryzae; SH1522796.08FU_JQ754042_reps	SH1522796.08FU_JQ754042_reps	Fungi; Basidiomycota; Tremellomycetes; Tremellales; Bulleribasidiaceae; Hannaella; Hannaella_oryzae	10	0	5	0.185185	0	0.728764	0	0	0	0	0	0	0	0	0	0	0	0	0	0	0	0	0	0	0	0	0	0	0	0	0	0	0	0	0	0	1	0	0	0	1	0	0	0	0	5	0
Unidentified; SH1644435.08FU_UDB042873_reps	SH1644435.08FU_UDB042873_reps	Fungi; Ascomycota; Sordariomycetes; Glomerellales; Plectosphaerellaceae; Gibellulopsis; Unidentified	18	0	6	0.333333	0	1.06399	0	1	0	0	0	1	0	0	4	0	0	0	0	1	0	1	0	0	0	0	0	0	0	0	0	0	0	0	0	0	0	0	0	0	1	0	0	0	0	0	0
Cystofilobasidium_macerans; SH1650089.08FU_AF444329_refs	SH1650089.08FU_AF444329_refs	Fungi; Basidiomycota; Tremellomycetes; Cystofilobasidiales; Cystofilobasidiaceae; Cystofilobasidium; Cystofilobasidium_macerans	1049	0	195	19.4259	1	39.3257	3	0	0	0	0	0	1	0	0	5	3	0	1	0	1	0	2	1	0	0	0	0	0	0	0	0	3	0	0	11	58	69	137	18	1	2	1	12	1	71	120
Vishniacozyma_heimaeyensis; SH1528210.08FU_HQ875391_refs	SH1528210.08FU_HQ875391_refs	Fungi; Basidiomycota; Tremellomycetes; Tremellales; Bulleribasidiaceae; Vishniacozyma; Vishniacozyma_heimaeyensis	256	0	33	4.74074	1.5	7.40776	0	0	13	3	0	10	0	3	2	16	5	1	2	0	1	1	5	6	3	8	0	12	9	8	33	6	0	1	11	0	5	27	1	6	0	1	1	0	0	0	3
Unidentified; SH1524265.08FU_KY090645_reps	SH1524265.08FU_KY090645_reps	Fungi; Ascomycota; Dothideomycetes; Pleosporales; Unidentified; Unidentified; Unidentified	397	0	142	7.35185	0	25.3921	0	0	0	0	0	0	0	0	0	0	0	0	0	0	0	0	0	0	1	0	0	0	0	0	0	0	0	1	0	1	20	6	6	142	0	21	0	122	9	5	0
Unidentified; SH1585524.08FU_HG936111_reps	SH1585524.08FU_HG936111_reps	Fungi; Ascomycota; Sordariomycetes; Xylariales; Xylariales_fam_Incertae_sedis; Fusidium; Unidentified	24	0	5	0.444444	0	0.964789	0	0	0	0	0	0	0	0	0	1	1	1	0	5	0	0	0	0	1	1	2	0	2	1	3	3	0	0	0	0	1	0	0	1	0	0	0	0	0	0	0
Unidentified; SH1561284.08FU_MH860510_reps	SH1561284.08FU_MH860510_reps	Fungi; Basidiomycota; Agaricomycetes; Unidentified; Unidentified; Unidentified; Unidentified	14445	0	14029	267.5	0	1908.25	0	0	25	0	0	0	0	1	0	0	0	0	0	0	10	0	0	0	12	20	6	5	0	1	10	1	0	0	0	0	0	0	0	0	0	104	2	0	0	7	0
Cystobasidium_slooffiae; SH1613457.08FU_AF444627_refs	SH1613457.08FU_AF444627_refs	Fungi; Basidiomycota; Cystobasidiomycetes; Cystobasidiales; Cystobasidiaceae; Cystobasidium; Cystobasidium_slooffiae	10	0	3	0.185185	0	0.585165	0	0	0	1	0	0	0	1	0	0	0	0	0	0	0	0	0	0	0	0	0	0	2	0	1	0	0	0	0	0	0	0	0	2	0	0	0	0	0	0	0
Devriesia_pseudoamericana; SH1641282.08FU_UDB0712972_reps	SH1641282.08FU_UDB0712972_reps	Fungi; Ascomycota; Dothideomycetes; Capnodiales; Teratosphaeriaceae; Devriesia; Devriesia_pseudoamericana	185	0	49	3.42593	0	8.26587	0	49	1	0	0	0	11	0	0	0	2	1	5	0	1	0	0	2	0	1	10	1	10	25	14	7	0	1	0	0	0	4	0	12	0	0	0	0	0	0	0
Septoriella_hirta; SH1525107.08FU_KR873249_refs	SH1525107.08FU_KR873249_refs	Fungi; Ascomycota; Dothideomycetes; Pleosporales; Phaeosphaeriaceae; Septoriella; Septoriella_hirta	35	0	12	0.648148	0	2.34848	0	0	0	0	0	0	0	0	0	0	0	0	0	0	3	0	0	0	0	0	0	0	0	0	2	0	0	0	0	0	1	0	2	0	0	0	0	0	0	0	12
Unidentified; SH1543033.08FU_KU931376_reps	SH1543033.08FU_KU931376_reps	Fungi; Ascomycota; Leotiomycetes; Helotiales; Unidentified; Unidentified; Unidentified	132	0	106	2.44444	0	14.5209	0	1	0	0	0	15	0	0	0	0	0	0	0	0	0	0	1	3	0	0	0	0	0	0	0	0	0	0	0	0	0	0	0	0	0	5	106	0	0	0	0
Dinemasporium_sasae; SH1553498.08FU_AB900883_refs	SH1553498.08FU_AB900883_refs	Fungi; Ascomycota; Sordariomycetes; Chaetosphaeriales; Chaetosphaeriaceae; Dinemasporium; Dinemasporium_sasae	1552	0	906	28.7407	0	137.18	0	0	0	0	0	0	2	11	0	0	0	0	12	0	0	0	10	0	4	0	121	0	2	30	0	0	0	0	0	0	0	0	0	0	453	0	0	0	1	0	0
Glaciozyma_martinii; SH1522747.08FU_EU149807_refs	SH1522747.08FU_EU149807_refs	Fungi; Basidiomycota; Microbotryomycetes; Kriegeriales; Camptobasidiaceae; Glaciozyma; Glaciozyma_martinii	729	0	340	13.5	0	60.9103	0	0	0	0	0	0	0	0	0	0	0	0	0	0	0	0	0	0	0	0	0	0	0	0	0	0	0	0	0	294	0	0	0	0	0	64	9	0	0	0	15
Leucosporidium_intermedium; SH1651380.08FU_AF444564_refs	SH1651380.08FU_AF444564_refs	Fungi; Basidiomycota; Microbotryomycetes; Leucosporidiales; Leucosporidiaceae; Leucosporidium; Leucosporidium_intermedium	56	0	41	1.03704	0	5.90479	0	0	0	0	0	0	0	0	0	0	0	0	0	0	0	0	0	0	0	0	0	0	0	0	0	0	0	0	0	0	0	41	0	0	0	0	0	0	0	0	0
Unidentified; SH1526033.08FU_JF449478_refs	SH1526033.08FU_JF449478_refs	Fungi; Basidiomycota; Tremellomycetes; Tremellales; Unidentified; Unidentified; Unidentified	88	0	59	1.62963	0	8.32205	0	0	17	0	0	0	0	0	0	0	0	0	0	2	1	0	1	1	1	0	0	0	0	0	0	0	0	0	0	0	0	0	0	0	0	0	59	0	0	0	0
Unidentified; SH1641346.08FU_UDB0751687_reps	SH1641346.08FU_UDB0751687_reps	Fungi; Ascomycota; Dothideomycetes; Capnodiales; Teratosphaeriaceae; Unidentified; Unidentified	34	0	9	0.62963	0	1.7407	0	1	1	0	5	7	0	0	0	0	0	0	2	0	0	0	0	0	1	0	0	0	0	1	1	0	0	0	0	0	3	0	0	0	0	0	0	0	0	0	0
Unidentified; SH1648511.08FU_HG936439_reps	SH1648511.08FU_HG936439_reps	Fungi; Basidiomycota; Agaricomycetes; Agaricales; Unidentified; Unidentified; Unidentified	10	0	10	0.185185	0	1.36083	0	0	0	0	0	0	0	0	0	0	0	0	0	10	0	0	0	0	0	0	0	0	0	0	0	0	0	0	0	0	0	0	0	0	0	0	0	0	0	0	0
Coprinellus_fuscocystidiatus; SH1513428.08FU_HQ846977_refs	SH1513428.08FU_HQ846977_refs	Fungi; Basidiomycota; Agaricomycetes; Agaricales; Psathyrellaceae; Coprinellus; Coprinellus_fuscocystidiatus	12	0	11	0.222222	0	1.50052	0	0	0	0	0	0	0	0	0	0	0	0	0	0	0	0	0	0	0	0	0	0	0	0	0	0	0	0	0	0	0	0	0	0	0	1	0	0	11	0	0
Plectosphaerella_oratosquillae; SH1644387.08FU_AB425974_refs	SH1644387.08FU_AB425974_refs	Fungi; Ascomycota; Sordariomycetes; Glomerellales; Plectosphaerellaceae; Plectosphaerella; Plectosphaerella_oratosquillae	2674	0	257	49.5185	25.5	61.0823	42	91	60	101	42	186	147	35	125	192	185	35	45	56	9	257	34	40	5	116	25	6	139	22	53	87	17	0	4	3	1	0	2	0	122	3	0	12	9	1	0
Lectera_longa; SH1644395.08FU_JQ647448_refs	SH1644395.08FU_JQ647448_refs	Fungi; Ascomycota; Sordariomycetes; Glomerellales; Plectosphaerellaceae; Lectera; Lectera_longa	645	0	246	11.9444	0	37.7901	0	0	0	0	0	0	0	0	4	0	1	3	1	0	0	97	0	0	1	75	2	0	1	35	4	5	0	0	1	0	12	0	0	1	28	0	0	0	0	0	0
Calyptella_capula; SH1641242.08FU_UDB039873_reps	SH1641242.08FU_UDB039873_reps	Fungi; Basidiomycota; Agaricomycetes; Agaricales; Tricholomataceae; Calyptella; Calyptella_capula	36	0	15	0.666667	0	2.64931	0	0	0	0	0	0	0	0	0	0	0	0	0	0	0	0	4	0	0	0	0	0	0	1	0	0	1	0	0	0	0	0	3	0	0	0	0	0	15	0	0
Unidentified; SH1556069.08FU_UDB0112049_reps	SH1556069.08FU_UDB0112049_reps	Fungi; Basidiomycota; Tremellomycetes; Cystofilobasidiales; Unidentified; Unidentified; Unidentified	5122	0	1001	94.8519	3	217.706	5	0	87	0	0	3	0	0	0	0	0	0	0	0	5	0	1	1	3	0	0	0	2	0	0	0	2	2	0	72	3	941	179	61	20	35	265	11	0	759	1001
Piptoporus_betulinus; SH1519480.08FU_FR686576_reps	SH1519480.08FU_FR686576_reps	Fungi; Basidiomycota; Agaricomycetes; Polyporales; Fomitopsidaceae; Piptoporus; Piptoporus_betulinus	16	0	10	0.296296	0	1.38223	0	0	0	0	0	0	0	0	0	1	0	0	0	0	0	0	0	0	0	0	0	0	0	1	0	0	0	0	0	10	0	0	0	0	0	1	0	0	0	0	0
Itersonilia_pannonica; SH1556070.08FU_AB072229_refs	SH1556070.08FU_AB072229_refs	Fungi; Basidiomycota; Tremellomycetes; Cystofilobasidiales; Mrakiaceae; Itersonilia; Itersonilia_pannonica	13	0	10	0.240741	0	1.38639	0	0	0	0	0	0	0	0	0	0	0	0	0	0	1	0	0	0	2	0	0	0	0	0	0	0	0	0	0	0	0	0	0	0	0	0	0	0	0	0	0
Erythrobasidium_hasegawianum; SH1613459.08FU_AB030352_refs	SH1613459.08FU_AB030352_refs	Fungi; Basidiomycota; Cystobasidiomycetes; Erythrobasidiales; Erythrobasidiaceae; Erythrobasidium; Erythrobasidium_hasegawianum	50	0	16	0.925926	0	2.60516	0	0	3	0	0	16	0	1	0	0	0	0	0	0	0	0	0	0	0	0	3	0	0	0	0	0	0	0	0	0	7	0	0	4	0	0	0	0	0	0	0
Unidentified; SH1546268.08FU_UDB0688834_reps	SH1546268.08FU_UDB0688834_reps	Fungi; Basidiomycota; Agaricomycetes; Corticiales; Corticiaceae; Limonomyces; Unidentified	52	0	52	0.962963	0	7.0763	0	0	0	0	0	0	0	0	0	0	0	0	0	0	52	0	0	0	0	0	0	0	0	0	0	0	0	0	0	0	0	0	0	0	0	0	0	0	0	0	0
Cystofilobasidium_macerans; SH1650091.08FU_KY103182_reps	SH1650091.08FU_KY103182_reps	Fungi; Basidiomycota; Tremellomycetes; Cystofilobasidiales; Cystofilobasidiaceae; Cystofilobasidium; Cystofilobasidium_macerans	44744	0	9696	828.593	63.5	1738.64	210	0	64	0	18	15	0	6	2	56	86	4	45	0	58	1	27	30	24	4	4	1	2	0	4	0	69	6	0	335	2578	3190	5561	781	63	135	79	282	26	2975	4008
Alternaria_metachromatica; SH1505864.08FU_JQ693660_refs	SH1505864.08FU_JQ693660_refs	Fungi; Ascomycota; Dothideomycetes; Pleosporales; Pleosporaceae; Alternaria; Alternaria_metachromatica	5311	0	1283	98.3519	13	212.802	1	1	8	5	0	38	2	4	0	99	165	0	2	14	68	15	3	20	7	24	1	1	1	7	3	11	14	3	1283	0	252	4	670	111	6	56	1	39	30	98	105
Unidentified; SH1506452.08FU_JX624282_reps	SH1506452.08FU_JX624282_reps	Fungi; Ascomycota; Unidentified; Unidentified; Unidentified; Unidentified; Unidentified	17	0	16	0.314815	0	2.17901	0	0	0	0	0	0	0	1	0	0	0	0	0	0	0	0	0	0	0	0	0	0	0	0	0	0	0	0	0	0	0	0	0	0	0	0	0	0	0	0	0
Monocillium_mucidum; SH1506682.08FU_MG826989_refs	SH1506682.08FU_MG826989_refs	Fungi; Ascomycota; Sordariomycetes; Hypocreales; Hypocreaceae; Monocillium; Monocillium_mucidum	595	0	267	11.0185	0	44.4745	0	5	1	0	7	0	0	6	0	0	2	2	0	0	1	0	0	0	0	0	4	0	0	1	9	0	0	0	0	0	1	0	0	0	0	0	1	81	267	1	0
Penicillium_oxalicum; SH1529990.08FU_AF033438_refs	SH1529990.08FU_AF033438_refs	Fungi; Ascomycota; Eurotiomycetes; Eurotiales; Aspergillaceae; Penicillium; Penicillium_oxalicum	109	0	108	2.01852	0	14.695	0	0	0	0	0	0	0	0	0	0	0	0	0	0	0	0	0	0	0	0	0	0	0	0	0	0	0	0	0	0	0	0	0	108	0	0	0	0	0	0	0
Unidentified; SH1513543.08FU_UDB0275628_reps	SH1513543.08FU_UDB0275628_reps	Fungi; Basidiomycota; Agaricomycetes; Agaricales; Psathyrellaceae; Coprinellus; Unidentified	38	0	31	0.703704	0	4.24544	4	0	0	0	0	0	0	0	0	0	0	0	0	0	0	0	0	0	0	0	1	0	0	0	0	0	0	0	0	0	0	0	0	0	0	2	0	0	31	0	0
Unidentified; SH1514168.08FU_KJ461420_reps	SH1514168.08FU_KJ461420_reps	Fungi; Basidiomycota; Agaricomycetes; Unidentified; Unidentified; Unidentified; Unidentified	10	0	7	0.185185	0	0.991931	0	0	0	0	0	0	0	0	0	0	0	0	0	0	0	0	0	0	0	0	0	0	0	0	0	0	0	0	0	0	0	0	0	0	0	7	0	0	0	0	0
Rhizophlyctis_rosea; SH1514618.08FU_UDB048089_reps	SH1514618.08FU_UDB048089_reps	Fungi; Chytridiomycota; Rhizophlyctidomycetes; Rhizophlyctidales; Rhizophlyctidaceae; Rhizophlyctis; Rhizophlyctis_rosea	76	0	46	1.40741	0	7.06711	0	0	0	0	0	0	0	0	0	0	0	0	0	2	0	0	3	0	0	0	0	0	0	0	0	0	0	0	0	0	0	0	0	0	0	25	0	0	0	46	0
Fusarium_poae; SH1610171.08FU_MG736181_reps	SH1610171.08FU_MG736181_reps	Fungi; Ascomycota; Sordariomycetes; Hypocreales; Nectriaceae; Fusarium; Fusarium_poae	57	0	37	1.05556	0	5.12639	0	0	0	0	0	0	0	0	0	0	2	0	0	0	0	0	0	0	0	0	0	0	0	3	0	0	0	0	1	0	0	0	0	0	4	7	0	0	37	0	0
Unidentified; SH1571973.08FU_UDB0183653_reps	SH1571973.08FU_UDB0183653_reps	Fungi; Basidiomycota; Agaricomycetes; Polyporales; Unidentified; Unidentified; Unidentified	16	0	6	0.296296	0	1.00244	0	0	0	0	0	0	0	0	0	0	0	0	2	0	0	0	0	0	0	0	0	0	0	0	0	0	0	0	0	0	0	0	0	0	1	0	0	0	0	0	0
Solicoccozyma_terrea; SH1649269.08FU_AF444319_refs	SH1649269.08FU_AF444319_refs	Fungi; Basidiomycota; Tremellomycetes; Filobasidiales; Piskurozymaceae; Solicoccozyma; Solicoccozyma_terrea	139	0	32	2.57407	0	5.44129	0	0	0	0	0	0	0	0	0	0	1	1	0	0	0	0	0	0	0	1	0	1	0	1	0	0	8	1	0	7	3	0	12	5	9	6	32	0	14	15	1
Unidentified; SH1516796.08FU_UDB0174869_reps	SH1516796.08FU_UDB0174869_reps	Fungi; Ascomycota; Unidentified; Unidentified; Unidentified; Unidentified; Unidentified	28	0	13	0.518519	0	1.94975	0	0	0	0	0	0	0	0	0	0	0	0	0	0	0	0	0	0	0	0	0	0	0	0	0	0	0	0	0	2	0	0	0	0	13	0	1	1	0	0	0
Acremonium_hyalinulum; SH1519342.08FU_KP131521_refs	SH1519342.08FU_KP131521_refs	Fungi; Ascomycota; Sordariomycetes; Hypocreales; Hypocreales_fam_Incertae_sedis; Acremonium; Acremonium_hyalinulum	1694	0	483	31.3704	6.5	90.2571	0	0	1	0	0	2	0	16	9	1	10	11	2	0	1	3	2	2	0	1	17	1	9	0	8	3	20	3	0	159	65	21	0	1	29	82	17	483	38	16	0
Dinemasporium_morbidum; SH1520260.08FU_JQ889280_refs	SH1520260.08FU_JQ889280_refs	Fungi; Ascomycota; Sordariomycetes; Chaetosphaeriales; Chaetosphaeriaceae; Dinemasporium; Dinemasporium_morbidum	68	0	42	1.25926	0	6.19855	0	0	0	0	0	0	0	0	0	0	0	0	0	0	0	0	0	42	18	0	0	0	3	5	0	0	0	0	0	0	0	0	0	0	0	0	0	0	0	0	0
Gremmenia_infestans; SH1522484.08FU_KM216393_refs	SH1522484.08FU_KM216393_refs	Fungi; Ascomycota; Leotiomycetes; Phacidiales; Phacidiaceae; Gremmenia; Gremmenia_infestans	10	0	5	0.185185	0	0.825857	0	0	0	0	0	0	0	0	0	0	0	0	0	0	0	0	2	0	0	0	0	0	0	0	0	0	0	0	0	0	0	0	0	0	0	0	0	0	0	0	0
Glaciozyma_antarctica; SH1522749.08FU_AY033637_reps	SH1522749.08FU_AY033637_reps	Fungi; Basidiomycota; Microbotryomycetes; Kriegeriales; Camptobasidiaceae; Glaciozyma; Glaciozyma_antarctica	37	0	14	0.685185	0	2.80043	0	0	0	0	0	0	0	0	0	0	0	0	0	0	0	0	0	0	0	0	0	0	0	0	0	0	0	0	0	14	0	0	0	0	0	10	0	12	0	0	0
Unidentified; SH1522924.08FU_UDB0517414_reps	SH1522924.08FU_UDB0517414_reps	Fungi; Ascomycota; Unidentified; Unidentified; Unidentified; Unidentified; Unidentified	3646	0	1160	67.5185	1	181.182	294	0	0	0	0	4	0	0	0	0	0	0	0	0	0	1	0	0	0	0	0	1	0	0	1	0	34	1	0	77	60	31	563	78	51	15	142	232	283	1160	42
Mycoarthris_corallina; SH1522938.08FU_AF128440_refs	SH1522938.08FU_AF128440_refs	Fungi; Ascomycota; Leotiomycetes; Helotiales; Helotiales_fam_Incertae_sedis; Mycoarthris; Mycoarthris_corallina	193	0	65	3.57407	0	10.9916	37	0	0	0	1	0	3	0	0	1	2	0	0	0	0	0	0	0	4	0	0	1	1	0	0	2	32	0	0	4	0	1	2	18	4	0	0	6	0	0	0
Scolecobasidium_constrictum; SH1523555.08FU_HQ667517_reps	SH1523555.08FU_HQ667517_reps	Fungi; Ascomycota; Dothideomycetes; Venturiales; Sympoventuriaceae; Scolecobasidium; Scolecobasidium_constrictum	83	0	60	1.53704	0	8.16045	1	0	0	0	0	0	0	0	2	0	0	0	0	0	0	0	1	2	0	1	2	0	0	2	4	0	0	1	0	0	0	0	0	0	0	2	0	60	0	0	0
Unidentified; SH1524276.08FU_UDB0226210_reps	SH1524276.08FU_UDB0226210_reps	Fungi; Ascomycota; Dothideomycetes; Pleosporales; Unidentified; Unidentified; Unidentified	921	0	642	17.0556	1	87.3528	0	0	1	0	0	0	0	0	0	0	0	0	0	0	0	0	2	0	0	0	0	4	0	1	0	0	13	0	0	1	25	4	7	60	4	16	4	642	6	2	2
Phaeosphaeria_tofieldiae; SH1524271.08FU_DQ068352_reps	SH1524271.08FU_DQ068352_reps	Fungi; Ascomycota; Dothideomycetes; Pleosporales; Phaeosphaeriaceae; Phaeosphaeria; Phaeosphaeria_tofieldiae	57	0	47	1.05556	0	6.46738	0	0	0	0	0	0	0	0	0	0	0	0	0	0	0	0	47	0	0	0	0	0	0	0	0	0	0	0	0	0	0	0	0	8	0	0	0	0	0	0	0
Unidentified; SH1524269.08FU_MG916998_reps	SH1524269.08FU_MG916998_reps	Fungi; Ascomycota; Dothideomycetes; Pleosporales; Phaeosphaeriaceae; Unidentified; Unidentified	15	0	7	0.277778	0	1.10602	0	0	0	0	0	0	0	0	0	0	0	0	0	0	0	0	0	0	0	1	0	0	0	0	0	0	3	0	0	0	0	0	0	0	0	0	0	0	0	0	0
Unidentified; SH1524347.08FU_KX459435_reps	SH1524347.08FU_KX459435_reps	Fungi; Ascomycota; Unidentified; Unidentified; Unidentified; Unidentified; Unidentified	25	0	24	0.462963	0	3.26625	0	0	0	0	24	0	0	0	0	0	0	0	0	0	0	0	0	0	0	0	0	0	0	0	0	0	0	0	0	0	0	0	0	0	0	0	0	0	0	0	0
Isaria_fumosorosea; SH1524426.08FU_EF411219_refs	SH1524426.08FU_EF411219_refs	Fungi; Ascomycota; Sordariomycetes; Hypocreales; Cordycipitaceae; Isaria; Isaria_fumosorosea	35	0	7	0.648148	0	1.30539	0	0	0	0	0	0	0	0	0	0	0	1	0	0	0	0	0	0	0	0	0	0	0	5	0	0	0	1	0	3	0	0	7	0	0	1	0	1	0	2	0
Unidentified; SH1525097.08FU_HG936991_reps	SH1525097.08FU_HG936991_reps	Fungi; Ascomycota; Dothideomycetes; Pleosporales; Unidentified; Unidentified; Unidentified	64134	13	9057	1187.67	499.5	1780.68	2135	274	211	94	633	397	648	242	196	334	658	489	368	1979	6937	403	3768	1495	2869	925	392	335	279	520	227	711	3327	76	13	131	1755	641	510	2104	2603	1272	49	263	14	122	1233
Neosetophoma_rosarum; SH1525146.08FU_MG828927_refs	SH1525146.08FU_MG828927_refs	Fungi; Ascomycota; Dothideomycetes; Pleosporales; Phaeosphaeriaceae; Neosetophoma; Neosetophoma_rosarum	142	0	51	2.62963	0	9.58241	2	0	0	0	0	0	0	0	0	0	0	0	0	2	51	0	11	7	2	0	0	0	1	0	0	1	5	0	0	0	0	0	3	0	3	0	0	0	0	0	1
Unidentified; SH1525091.08FU_KT291005_reps	SH1525091.08FU_KT291005_reps	Fungi; Ascomycota; Dothideomycetes; Pleosporales; Unidentified; Unidentified; Unidentified	1154	0	225	21.3704	7.5	41.5053	0	1	0	0	0	0	14	1	1	0	9	3	1	22	58	7	13	22	39	10	5	30	5	4	0	4	40	6	0	112	25	1	6	167	30	12	2	225	0	13	0
Unidentified; SH1525165.08FU_HM122782_reps	SH1525165.08FU_HM122782_reps	Fungi; Ascomycota; Dothideomycetes; Pleosporales; Phaeosphaeriaceae; Unidentified; Unidentified	39	0	24	0.722222	0	3.31046	0	0	0	0	0	0	0	0	0	0	0	0	2	0	2	0	0	0	1	0	0	1	1	0	0	0	0	0	0	0	3	0	3	0	0	0	0	24	0	0	0
Unidentified; SH1525598.08FU_KX514778_reps	SH1525598.08FU_KX514778_reps	Fungi; Ascomycota; Dothideomycetes; Dothideales; Dothioraceae; Unidentified; Unidentified	115	0	19	2.12963	0	4.44695	0	0	1	0	0	0	1	1	0	0	0	0	1	1	1	0	1	4	0	0	0	1	2	1	2	1	0	0	0	0	17	2	17	19	0	0	0	0	0	1	7
Typhula_incarnata; SH1525687.08FU_UDB0100719_reps	SH1525687.08FU_UDB0100719_reps	Fungi; Basidiomycota; Agaricomycetes; Agaricales; Typhulaceae; Typhula; Typhula_incarnata	344	0	226	6.37037	0	32.2814	0	0	0	0	0	0	0	0	0	0	0	0	0	0	22	0	1	1	0	0	0	0	0	0	0	0	0	0	0	0	3	226	0	0	0	0	0	0	0	0	0
Typhula_incarnata; SH1525688.08FU_AF193387_reps	SH1525688.08FU_AF193387_reps	Fungi; Basidiomycota; Agaricomycetes; Agaricales; Typhulaceae; Typhula; Typhula_incarnata	124	0	91	2.2963	0	12.5256	0	0	0	0	0	0	0	0	0	0	0	0	0	0	4	0	3	0	0	0	0	0	0	0	0	0	0	0	0	0	0	91	0	1	0	0	0	0	0	2	0
Curvularia_trifolii; SH1526408.08FU_KM507765_reps	SH1526408.08FU_KM507765_reps	Fungi; Ascomycota; Dothideomycetes; Pleosporales; Pleosporaceae; Curvularia; Curvularia_trifolii	33	0	12	0.611111	0	1.94661	0	0	0	0	0	0	0	0	0	1	2	0	0	6	0	0	2	1	0	5	1	0	1	0	0	0	12	0	0	0	0	0	0	0	0	0	0	0	0	0	0
Curvularia_intermedia; SH1526504.08FU_KU856621_reps	SH1526504.08FU_KU856621_reps	Fungi; Ascomycota; Dothideomycetes; Pleosporales; Pleosporaceae; Curvularia; Curvularia_intermedia	36	0	10	0.666667	0	1.92305	0	1	0	0	1	0	0	0	0	0	0	0	0	2	0	0	6	0	1	1	1	0	0	1	0	0	10	0	0	1	0	0	0	0	0	0	0	0	0	0	8
Lophiotrema_eburnoides; SH1527340.08FU_LC001709_refs	SH1527340.08FU_LC001709_refs	Fungi; Ascomycota; Dothideomycetes; Pleosporales; Lophiotremataceae; Lophiotrema; Lophiotrema_eburnoides	211	0	206	3.90741	0	28.0285	0	0	5	0	0	0	0	0	0	0	0	0	0	0	0	0	0	0	0	0	0	0	0	0	0	0	0	0	0	0	0	0	0	0	0	0	0	0	0	0	0
Unidentified; SH1528219.08FU_JF495242_reps	SH1528219.08FU_JF495242_reps	Fungi; Basidiomycota; Tremellomycetes; Tremellales; Bulleribasidiaceae; Vishniacozyma; Unidentified	16702	0	2726	309.296	42.5	628.663	0	4	56	12	3	39	20	25	16	24	48	8	95	9	475	7	56	531	670	63	25	70	10	79	27	26	95	10	0	16	344	2726	665	475	1	67	14	378	22	167	883
Cystofilobasidium_capitatum; SH1650088.08FU_AF139627_refs	SH1650088.08FU_AF139627_refs	Fungi; Basidiomycota; Tremellomycetes; Cystofilobasidiales; Cystofilobasidiaceae; Cystofilobasidium; Cystofilobasidium_capitatum	33	0	20	0.611111	0	2.91008	0	0	20	0	0	0	0	0	0	0	0	0	0	0	0	0	0	0	0	0	0	0	0	0	0	0	0	0	0	0	0	7	0	0	0	0	0	0	0	0	0
Unidentified; SH1529355.08FU_DQ914741_reps	SH1529355.08FU_DQ914741_reps	Fungi; Basidiomycota; Microbotryomycetes; Sporidiobolales; Unidentified; Unidentified; Unidentified	29	0	29	0.537037	0	3.9464	0	0	0	0	0	0	0	0	0	0	0	0	0	0	0	0	0	0	0	0	0	0	0	29	0	0	0	0	0	0	0	0	0	0	0	0	0	0	0	0	0
Unidentified; SH1530681.08FU_KM066544_reps	SH1530681.08FU_KM066544_reps	Fungi; Ascomycota; Eurotiomycetes; Eurotiales; Aspergillaceae; Aspergillus; Unidentified	15	0	15	0.277778	0	2.04124	0	0	0	0	0	0	0	0	0	0	0	0	0	0	0	0	0	0	0	0	0	0	0	0	0	0	0	0	0	0	0	0	0	0	0	0	0	15	0	0	0
Unidentified; SH1539502.08FU_AM711443_reps	SH1539502.08FU_AM711443_reps	Fungi; Ascomycota; Saccharomycetes; Saccharomycetales; Unidentified; Unidentified; Unidentified	55	0	28	1.01852	0	4.37183	0	0	0	0	0	1	0	0	0	0	3	0	0	0	7	0	0	28	0	0	0	0	0	0	0	0	0	0	0	0	1	15	0	0	0	0	0	0	0	0	0
Unidentified; SH1539503.08FU_AM176639_reps	SH1539503.08FU_AM176639_reps	Fungi; Ascomycota; Saccharomycetes; Saccharomycetales; Saccharomycetales_fam_Incertae_sedis; Candida; Unidentified	5206	0	4818	96.4074	0	655.524	0	0	0	0	0	0	0	0	0	12	41	0	0	0	0	0	0	0	0	0	0	0	0	0	0	0	0	16	0	0	0	0	0	0	0	50	242	0	0	0	0
Acremonium_curvulum; SH1539482.08FU_HE608638_refs	SH1539482.08FU_HE608638_refs	Fungi; Ascomycota; Sordariomycetes; Hypocreales; Hypocreales_fam_Incertae_sedis; Acremonium; Acremonium_curvulum	130	0	28	2.40741	0	5.71168	0	0	0	0	0	0	1	0	20	0	1	2	0	0	1	0	0	0	2	1	14	0	0	3	19	0	0	0	0	0	0	1	1	1	1	1	0	3	13	1	0
Unidentified; SH1539591.08FU_HM161992_reps	SH1539591.08FU_HM161992_reps	Fungi; Ascomycota; Unidentified; Unidentified; Unidentified; Unidentified; Unidentified	19	0	19	0.351852	0	2.58557	0	0	0	0	0	0	0	0	0	0	0	0	0	0	0	0	0	19	0	0	0	0	0	0	0	0	0	0	0	0	0	0	0	0	0	0	0	0	0	0	0
Mortierella_exigua; SH1557028.08FU_UDB0566071_reps	SH1557028.08FU_UDB0566071_reps	Fungi; Mortierellomycota; Mortierellomycetes; Mortierellales; Mortierellaceae; Mortierella; Mortierella_exigua	22	0	9	0.407407	0	1.44742	0	0	0	0	0	0	0	0	0	0	0	0	0	0	0	0	0	0	0	0	0	0	0	0	0	0	0	0	2	0	0	0	0	1	4	0	9	0	4	0	0
Unidentified; SH1541945.08FU_AM231334_reps	SH1541945.08FU_AM231334_reps	Fungi; Ascomycota; Sordariomycetes; Hypocreales; Hypocreales_fam_Incertae_sedis; Sarocladium; Unidentified	36	0	15	0.666667	0	2.87474	0	2	0	0	0	0	15	0	0	0	0	0	0	0	0	0	0	0	0	0	0	0	0	0	0	0	0	0	0	0	0	0	2	0	0	15	0	0	0	0	0
Unidentified; SH1626886.08FU_UDB0405312_reps	SH1626886.08FU_UDB0405312_reps	Fungi; Ascomycota; Unidentified; Unidentified; Unidentified; Unidentified; Unidentified	12	0	8	0.222222	0	1.16013	0	0	0	0	1	0	0	0	0	0	0	0	0	0	0	0	0	0	0	0	0	0	0	0	0	0	0	3	0	0	0	0	0	0	0	0	0	0	0	0	0
Unidentified; SH1542948.08FU_GU065489_reps	SH1542948.08FU_GU065489_reps	Fungi; Ascomycota; Unidentified; Unidentified; Unidentified; Unidentified; Unidentified	14	0	10	0.259259	0	1.45609	0	0	0	0	0	0	0	0	0	0	0	0	10	0	0	0	0	0	0	0	0	0	0	0	0	0	4	0	0	0	0	0	0	0	0	0	0	0	0	0	0
Unidentified; SH1542947.08FU_KU508807_reps	SH1542947.08FU_KU508807_reps	Fungi; Ascomycota; Leotiomycetes; Helotiales; Dermateaceae; Marssonina; Unidentified	140	0	87	2.59259	0	12.9083	37	0	0	0	0	0	0	0	0	0	0	0	87	0	0	0	0	0	0	0	0	0	0	0	0	0	16	0	0	0	0	0	0	0	0	0	0	0	0	0	0
Crocicreas_cyathoideum; SH1543065.08FU_FJ005104_reps	SH1543065.08FU_FJ005104_reps	Fungi; Ascomycota; Leotiomycetes; Helotiales; Helotiaceae; Crocicreas; Crocicreas_cyathoideum	559	0	288	10.3519	0	44.0288	0	0	0	0	0	0	0	2	0	0	0	0	0	0	0	0	0	0	0	0	0	0	0	0	0	0	16	0	0	0	0	0	0	104	0	0	288	0	119	0	0
Hymenoscyphus_macroguttatus; SH1543087.08FU_DQ431179_reps	SH1543087.08FU_DQ431179_reps	Fungi; Ascomycota; Leotiomycetes; Helotiales; Helotiaceae; Hymenoscyphus; Hymenoscyphus_macroguttatus	45	0	19	0.833333	0	3.27224	0	0	7	0	0	5	0	0	0	0	0	0	0	0	0	0	0	0	0	0	0	0	0	0	0	0	0	0	0	0	1	0	0	0	0	0	13	0	0	0	0
Hymenoscyphus_caudatus; SH1543049.08FU_UDB0114644_reps	SH1543049.08FU_UDB0114644_reps	Fungi; Ascomycota; Leotiomycetes; Helotiales; Helotiaceae; Hymenoscyphus; Hymenoscyphus_caudatus	15	0	15	0.277778	0	2.04124	0	0	0	0	0	0	0	0	0	0	0	0	0	0	0	0	0	0	0	0	0	0	0	0	0	0	0	0	0	0	0	0	0	0	0	15	0	0	0	0	0
Colletotrichum_paspali; SH1543750.08FU_JX519219_refs	SH1543750.08FU_JX519219_refs	Fungi; Ascomycota; Sordariomycetes; Glomerellales; Glomerellaceae; Colletotrichum; Colletotrichum_paspali	337	0	104	6.24074	0	17.4982	0	8	0	0	3	0	3	1	1	2	8	10	0	0	0	6	9	0	2	19	33	0	1	10	0	29	6	0	0	0	0	0	0	0	67	0	0	0	0	0	0
Zymoseptoria_verkleyi; SH1577471.08FU_KC005781_refs	SH1577471.08FU_KC005781_refs	Fungi; Ascomycota; Dothideomycetes; Capnodiales; Mycosphaerellaceae; Zymoseptoria; Zymoseptoria_verkleyi	53	0	12	0.981481	0	2.46095	0	3	1	0	0	7	0	0	1	0	0	0	0	2	1	12	0	0	0	2	4	0	0	8	8	0	0	0	0	0	0	0	0	0	0	0	0	0	0	4	0
Unidentified; SH1554506.08FU_UDB0266945_reps	SH1554506.08FU_UDB0266945_reps	Fungi; Basidiomycota; Agaricomycetes; Cantharellales; Ceratobasidiaceae; Unidentified; Unidentified	19	0	18	0.351852	0	2.4507	0	0	0	0	0	0	0	1	0	0	0	0	0	0	0	0	0	0	0	0	0	0	0	0	0	18	0	0	0	0	0	0	0	0	0	0	0	0	0	0	0
Vishniacozyma_dimennae; SH1544133.08FU_EU266559_refs	SH1544133.08FU_EU266559_refs	Fungi; Basidiomycota; Tremellomycetes; Tremellales; Bulleribasidiaceae; Vishniacozyma; Vishniacozyma_dimennae	153	0	32	2.83333	0	6.21851	0	0	0	0	0	0	0	0	0	1	0	0	1	0	1	0	4	0	0	0	0	0	0	1	0	0	2	0	0	3	0	5	0	3	0	0	0	9	0	20	32
Gibberella_zeae; SH1610160.08FU_AB586992_refs	SH1610160.08FU_AB586992_refs	Fungi; Ascomycota; Sordariomycetes; Hypocreales; Nectriaceae; Gibberella; Gibberella_zeae	20923	0	1701	387.463	210.5	438.742	867	372	84	217	136	345	694	691	183	322	699	522	1004	106	15	15	782	444	309	1413	1310	73	388	635	291	784	294	5	3	16	920	1	1701	87	189	26	204	142	1513	21	97
Unidentified; SH1545902.08FU_UDB0256522_reps	SH1545902.08FU_UDB0256522_reps	Fungi; Ascomycota; Leotiomycetes; Helotiales; Unidentified; Unidentified; Unidentified	10	0	3	0.185185	0	0.585165	0	0	0	0	2	0	0	0	0	0	0	0	0	0	0	0	0	0	0	0	0	0	0	1	1	0	0	0	0	1	0	0	0	0	3	0	0	0	0	0	0
Unidentified; SH1545889.08FU_UDB0289818_reps	SH1545889.08FU_UDB0289818_reps	Fungi; Ascomycota; Leotiomycetes; Helotiales; Helotiales_fam_Incertae_sedis; Cadophora; Unidentified	27	0	14	0.5	0	2.08996	0	0	0	0	0	0	0	0	0	0	0	0	0	2	0	0	0	0	0	0	0	0	0	0	0	0	0	0	0	0	0	0	0	0	4	2	14	0	0	0	0
Hymenula_cerealis; SH1545872.08FU_HQ322364_refs	SH1545872.08FU_HQ322364_refs	Fungi; Ascomycota; Pezizomycotina_cls_Incertae_sedis; Pezizomycotina_ord_Incertae_sedis; Pezizomycotina_fam_Incertae_sedis; Hymenula; Hymenula_cerealis	38	0	37	0.703704	0	5.03433	0	0	0	0	0	0	0	0	0	0	0	0	0	0	0	0	0	0	0	0	0	0	0	0	0	0	0	0	0	0	37	0	0	0	1	0	0	0	0	0	0
Alatospora_acuminata; SH1545879.08FU_UDB0226613_reps	SH1545879.08FU_UDB0226613_reps	Fungi; Ascomycota; Leotiomycetes; Helotiales; Leotiaceae; Alatospora; Alatospora_acuminata	136	0	132	2.51852	0	17.9556	0	0	0	0	0	1	0	0	0	0	0	0	0	0	0	0	0	0	1	0	0	0	0	0	0	0	0	0	0	0	0	0	0	0	0	0	2	132	0	0	0
Unidentified; SH1545877.08FU_DQ420916_reps	SH1545877.08FU_DQ420916_reps	Fungi; Ascomycota; Leotiomycetes; Helotiales; Unidentified; Unidentified; Unidentified	455	0	118	8.42593	0	21.352	0	6	0	0	9	0	2	0	2	5	13	68	2	12	0	2	46	2	1	10	40	1	0	65	26	9	118	0	0	0	0	0	13	0	2	0	0	0	0	0	0
Unidentified; SH1545920.08FU_UDB0338173_reps	SH1545920.08FU_UDB0338173_reps	Fungi; Ascomycota; Leotiomycetes; Helotiales; Hyaloscyphaceae; Unidentified; Unidentified	12	0	5	0.222222	0	0.793052	0	0	0	1	0	0	0	0	0	0	0	0	0	0	0	0	0	0	1	0	0	2	0	0	0	0	2	0	0	0	0	0	0	0	0	0	1	0	0	5	0
Helgardia_anguioides; SH1545884.08FU_MH861290_reps	SH1545884.08FU_MH861290_reps	Fungi; Ascomycota; Leotiomycetes; Helotiales; Dermateaceae; Helgardia; Helgardia_anguioides	101	0	62	1.87037	0	8.81261	0	0	0	0	0	0	0	0	0	0	0	0	0	0	0	0	0	0	0	0	0	0	0	0	0	0	0	0	0	0	0	62	0	1	0	7	0	0	0	5	3
Trechispora_farinacea; SH1546202.08FU_JX392855_refs	SH1546202.08FU_JX392855_refs	Fungi; Basidiomycota; Agaricomycetes; Trechisporales; Hydnodontaceae; Trechispora; Trechispora_farinacea	17	0	15	0.314815	0	2.05421	0	0	0	0	0	0	0	0	0	0	0	0	0	0	0	0	0	0	0	0	0	0	0	0	0	0	0	0	0	0	0	0	0	0	0	0	0	0	0	0	0
Fusicolla_aquaeductuum; SH1546339.08FU_KM231823_refs	SH1546339.08FU_KM231823_refs	Fungi; Ascomycota; Sordariomycetes; Hypocreales; Nectriaceae; Fusicolla; Fusicolla_aquaeductuum	173	0	36	3.2037	0	6.99428	0	3	0	1	0	2	4	1	0	0	0	0	3	21	0	0	0	5	0	6	0	1	0	0	0	2	0	0	2	8	0	9	0	0	0	14	0	1	0	29	36
Unidentified; SH1546304.08FU_UDB048152_reps	SH1546304.08FU_UDB048152_reps	Fungi; Ascomycota; Sordariomycetes; Hypocreales; Unidentified; Unidentified; Unidentified	15	0	6	0.277778	0	1.0536	0	0	0	3	4	0	0	0	0	0	0	1	0	1	0	0	0	0	0	0	0	0	0	0	6	0	0	0	0	0	0	0	0	0	0	0	0	0	0	0	0
Fusicolla_septimanifiniscientiae; SH1546334.08FU_MK069422_refs	SH1546334.08FU_MK069422_refs	Fungi; Ascomycota; Sordariomycetes; Hypocreales; Nectriaceae; Fusicolla; Fusicolla_septimanifiniscientiae	21	0	3	0.388889	0	0.833648	0	1	1	2	0	0	1	0	0	1	0	1	1	2	0	2	0	0	0	3	3	0	0	0	0	3	0	0	0	0	0	0	0	0	0	0	0	0	0	0	0
Unidentified; SH1609775.08FU_KY449061_refs	SH1609775.08FU_KY449061_refs	Fungi; Basidiomycota; Tremellomycetes; Tremellales; Bulleribasidiaceae; Dioszegia; Unidentified	21	0	7	0.388889	0	1.30914	0	0	0	0	0	0	0	0	0	0	0	0	0	0	0	0	0	0	0	0	0	0	0	0	0	1	0	0	0	0	0	6	0	2	0	0	0	0	0	7	0
Neoascochyta_desmazieri; SH1547065.08FU_KT389508_refs	SH1547065.08FU_KT389508_refs	Fungi; Ascomycota; Dothideomycetes; Pleosporales; Didymellaceae; Neoascochyta; Neoascochyta_desmazieri	2458	0	1618	45.5185	0	223.335	0	0	0	0	0	0	0	4	0	0	0	0	9	0	13	0	1	333	12	0	0	7	1	18	0	0	11	0	0	0	29	98	38	18	2	0	0	61	0	0	47
Unidentified; SH1547067.08FU_JQ776487_reps	SH1547067.08FU_JQ776487_reps	Fungi; Ascomycota; Dothideomycetes; Pleosporales; Didymellaceae; Unidentified; Unidentified	46	0	10	0.851852	0	2.0778	0	0	6	1	0	0	0	1	1	0	0	0	0	0	0	2	0	0	0	0	0	4	1	0	0	0	0	0	0	0	3	0	0	0	0	0	0	0	0	3	0
Neoascochyta_exitialis; SH1547066.08FU_KT389515_refs	SH1547066.08FU_KT389515_refs	Fungi; Ascomycota; Dothideomycetes; Pleosporales; Didymellaceae; Neoascochyta; Neoascochyta_exitialis	14063	0	6233	260.426	3	1066.28	0	0	1	64	0	5	19	2	0	0	2	0	329	6	67	2	16	348	22	10	1	1	1	3	1	20	0	4	0	12	67	2140	13	46	1	0	0	0	0	0	7
Unidentified; SH1613495.08FU_LT602889_reps	SH1613495.08FU_LT602889_reps	Fungi; Basidiomycota; Cystobasidiomycetes; Unidentified; Unidentified; Unidentified; Unidentified	12	0	6	0.222222	0	0.861475	0	0	0	0	0	1	1	0	0	0	0	0	0	1	0	0	0	0	1	0	0	0	0	0	1	0	6	0	0	0	0	0	0	0	0	0	0	0	0	0	0
Sporobolomyces_oryzicola; SH1613461.08FU_AF444546_refs	SH1613461.08FU_AF444546_refs	Fungi; Basidiomycota; Microbotryomycetes; Sporidiobolales; Sporidiobolaceae; Sporobolomyces; Sporobolomyces_oryzicola	106	0	18	1.96296	0	4.27349	0	0	1	0	0	4	0	0	0	0	0	0	0	0	0	0	0	0	0	0	0	0	0	0	0	0	8	1	0	0	15	0	0	0	0	0	0	0	0	0	4
Occultifur_mephitis; SH1613480.08FU_KX929055_refs	SH1613480.08FU_KX929055_refs	Fungi; Basidiomycota; Cystobasidiomycetes; Cystobasidiales; Cystobasidiaceae; Occultifur; Occultifur_mephitis	58	0	20	1.07407	0	3.39729	0	0	5	0	0	4	0	0	0	2	1	1	0	4	0	0	1	0	0	0	0	0	0	0	0	0	2	0	0	0	0	0	0	0	0	20	14	0	0	0	0
Itersonilia_perplexans; SH1539996.08FU_KT160643_reps	SH1539996.08FU_KT160643_reps	Fungi; Basidiomycota; Tremellomycetes; Cystofilobasidiales; Mrakiaceae; Itersonilia; Itersonilia_perplexans	2360	0	1145	43.7037	1	162.104	0	0	53	0	1	116	1	2	0	0	0	0	0	0	1	0	3	0	2	0	0	0	0	0	1	0	4	0	0	0	2	0	16	0	74	6	1145	0	8	190	169
Unidentified; SH1615671.08FU_HG935992_reps	SH1615671.08FU_HG935992_reps	Fungi; Ascomycota; Sordariomycetes; Sordariales; Lasiosphaeriaceae; Unidentified; Unidentified	5237	0	1056	96.9815	22.5	187.922	0	73	1	52	303	33	57	51	5	23	7	341	16	417	1	3	1	24	11	10	159	48	91	484	95	86	8	22	15	50	49	0	158	165	234	626	0	257	75	0	1
Schizothecium_carpinicola; SH1615620.08FU_AY999118_refs	SH1615620.08FU_AY999118_refs	Fungi; Ascomycota; Sordariomycetes; Sordariales; Lasiosphaeriaceae; Schizothecium; Schizothecium_carpinicola	867	0	293	16.0556	0	46.1345	0	293	0	1	18	0	3	103	4	20	26	1	26	0	0	0	4	74	0	57	73	2	5	114	13	30	0	0	0	0	0	0	0	0	0	0	0	0	0	0	0
Unidentified; SH1615673.08FU_UDB042359_reps	SH1615673.08FU_UDB042359_reps	Fungi; Ascomycota; Sordariomycetes; Sordariales; Lasiosphaeriaceae; Podospora; Unidentified	1797	0	268	33.2778	13.5	51.1219	0	175	0	12	15	15	14	81	13	39	47	96	26	96	20	5	37	13	12	26	51	20	26	151	25	96	19	33	6	124	36	0	50	0	12	8	0	0	7	12	0
Unidentified; SH1615638.08FU_MK247326_reps	SH1615638.08FU_MK247326_reps	Fungi; Ascomycota; Sordariomycetes; Sordariales; Lasiosphaeriaceae; Unidentified; Unidentified	35	0	17	0.648148	0	2.73453	0	0	0	0	0	0	0	0	0	0	0	0	0	1	0	0	1	0	0	0	1	0	0	0	0	0	0	0	0	17	0	0	0	0	11	0	0	0	1	0	0
Unidentified; SH1615708.08FU_UDB0130529_reps	SH1615708.08FU_UDB0130529_reps	Fungi; Ascomycota; Sordariomycetes; Sordariales; Lasiosphaeriaceae; Unidentified; Unidentified	1867	0	762	34.5741	6	106.341	0	19	0	7	22	1	25	7	2	2	9	59	10	143	0	0	1	0	3	12	45	27	5	85	23	27	0	84	17	762	0	0	145	0	29	72	0	26	20	0	0
Unidentified; SH1547069.08FU_JX875945_reps	SH1547069.08FU_JX875945_reps	Fungi; Ascomycota; Dothideomycetes; Pleosporales; Didymellaceae; Didymella; Unidentified	20	0	17	0.37037	0	2.32538	0	0	0	0	0	0	0	0	0	0	0	0	0	0	0	0	0	0	0	0	0	0	0	0	0	0	0	0	0	0	0	1	0	0	0	0	0	0	0	0	0
Venturia_inaequalis; SH1626898.08FU_EU035462_reps	SH1626898.08FU_EU035462_reps	Fungi; Ascomycota; Dothideomycetes; Venturiales; Venturiaceae; Venturia; Venturia_inaequalis	1315	0	1153	24.3519	0	157.22	0	3	0	0	0	5	0	0	0	3	2	0	1153	0	0	0	0	0	1	0	0	0	45	0	0	0	103	0	0	0	0	0	0	0	0	0	0	0	0	0	0
Unidentified; SH1626896.08FU_UDB0537244_reps	SH1626896.08FU_UDB0537244_reps	Fungi; Ascomycota; Dothideomycetes; Venturiales; Unidentified; Unidentified; Unidentified	95	0	89	1.75926	0	12.1063	0	89	0	2	0	0	0	0	0	0	0	0	0	0	0	1	0	3	0	0	0	0	0	0	0	0	0	0	0	0	0	0	0	0	0	0	0	0	0	0	0
Unidentified; SH1641283.08FU_JQ585533_reps	SH1641283.08FU_JQ585533_reps	Fungi; Ascomycota; Dothideomycetes; Capnodiales; Teratosphaeriaceae; Devriesia; Unidentified	765	0	90	14.1667	6	18.6099	1	36	10	37	10	2	90	23	20	17	14	14	6	48	5	0	28	21	4	25	33	8	62	29	14	20	0	0	2	0	0	0	12	0	5	20	1	1	31	1	0
Pseudoophiobolus_italicus; SH1643348.08FU_MG520948_refs	SH1643348.08FU_MG520948_refs	Fungi; Ascomycota; Dothideomycetes; Pleosporales; Phaeosphaeriaceae; Pseudoophiobolus; Pseudoophiobolus_italicus	53	0	16	0.981481	0	3.09284	15	0	0	0	0	0	0	0	0	0	0	0	0	0	0	0	2	0	0	0	0	0	0	0	0	0	4	0	0	0	0	0	0	0	6	0	2	0	16	0	2
Pseudoophiobolus_rosae; SH1643341.08FU_MG520952_refs	SH1643341.08FU_MG520952_refs	Fungi; Ascomycota; Dothideomycetes; Pleosporales; Phaeosphaeriaceae; Pseudoophiobolus; Pseudoophiobolus_rosae	51	0	20	0.944444	0	2.99318	0	0	0	0	0	0	0	0	0	0	0	0	0	0	0	0	1	0	0	0	0	0	0	0	0	0	7	0	0	0	0	1	0	0	0	0	20	0	5	3	1
Cryptococcus_aspenensis; SH1576897.08FU_JN811084_refs	SH1576897.08FU_JN811084_refs	Fungi; Basidiomycota; Tremellomycetes; Tremellales; Tremellaceae; Cryptococcus; Cryptococcus_aspenensis	363	0	362	6.72222	0	49.2596	0	0	0	0	0	0	0	0	0	0	0	0	0	0	0	0	0	1	0	0	0	0	0	0	0	0	0	0	0	0	0	0	0	0	0	0	0	0	362	0	0
Herpotrichia_juniperi; SH1645867.08FU_FJ904482_refs	SH1645867.08FU_FJ904482_refs	Fungi; Ascomycota; Dothideomycetes; Pleosporales; Melanommataceae; Herpotrichia; Herpotrichia_juniperi	387	0	185	7.16667	0	26.5143	185	0	0	0	0	0	1	0	0	0	0	0	0	0	0	0	0	0	0	0	0	0	0	0	0	0	20	0	0	3	0	0	47	6	3	15	2	42	30	3	0
Preussia_persica; SH1645865.08FU_GQ292750_refs	SH1645865.08FU_GQ292750_refs	Fungi; Ascomycota; Dothideomycetes; Pleosporales; Sporormiaceae; Preussia; Preussia_persica	29	0	24	0.537037	0	3.30073	0	0	1	0	0	0	0	0	0	0	0	0	0	0	0	0	0	0	0	0	0	0	0	0	4	0	0	0	0	0	0	0	0	24	0	0	0	0	0	0	0
Melanomma_japonicum; SH1645882.08FU_LC203321_refs	SH1645882.08FU_LC203321_refs	Fungi; Ascomycota; Dothideomycetes; Pleosporales; Melanommataceae; Melanomma; Melanomma_japonicum	131	0	81	2.42593	0	11.6094	0	0	0	0	0	0	0	0	0	0	0	0	0	0	0	0	0	0	0	0	0	0	0	0	0	0	0	0	0	0	0	0	28	3	0	81	0	0	0	0	1
Unidentified; SH1646321.08FU_UDB043276_reps	SH1646321.08FU_UDB043276_reps	Fungi; Ascomycota; Dothideomycetes; Pleosporales; Unidentified; Unidentified; Unidentified	1198	0	405	22.1852	4	67.4582	13	1	1	0	5	1	20	2	0	0	4	7	2	6	7	0	59	6	19	3	26	1	2	6	28	4	74	0	0	1	13	0	22	12	296	2	0	8	0	0	45
Unidentified; SH1646332.08FU_KX263845_reps	SH1646332.08FU_KX263845_reps	Fungi; Ascomycota; Dothideomycetes; Pleosporales; Phaeosphaeriaceae; Unidentified; Unidentified	43	0	15	0.796296	0	2.77713	2	0	0	0	0	0	0	0	0	0	0	1	0	0	0	0	1	0	0	0	0	0	0	0	0	0	2	0	0	0	1	0	2	1	15	0	0	0	0	0	2
Peniophora_cinerea; SH1646404.08FU_EU593550_reps	SH1646404.08FU_EU593550_reps	Fungi; Basidiomycota; Agaricomycetes; Russulales; Peniophoraceae; Peniophora; Peniophora_cinerea	160	0	107	2.96296	0	15.0784	0	0	0	0	0	0	0	1	0	0	0	0	0	0	0	0	0	0	0	0	0	0	0	0	2	0	0	3	0	0	1	0	24	0	0	0	0	0	22	0	0
Unidentified; SH1648113.08FU_AM084784_reps	SH1648113.08FU_AM084784_reps	Fungi; Ascomycota; Unidentified; Unidentified; Unidentified; Unidentified; Unidentified	412	0	199	7.62963	0	36.4372	0	0	0	0	0	0	0	0	0	0	0	0	0	0	0	0	0	0	0	0	0	3	0	1	1	0	2	0	0	0	20	2	0	1	0	183	0	0	0	0	0
Unidentified; SH1648581.08FU_KX515816_reps	SH1648581.08FU_KX515816_reps	Fungi; Ascomycota; Sordariomycetes; Hypocreales; Nectriaceae; Unidentified; Unidentified	487	0	333	9.01852	0	46.3732	56	0	0	0	0	0	0	2	0	0	0	0	0	63	1	2	0	0	0	0	0	0	0	0	0	0	0	0	0	0	0	0	5	0	1	0	0	18	0	0	3
Unidentified; SH1648788.08FU_UDB0215455_reps	SH1648788.08FU_UDB0215455_reps	Fungi; Ascomycota; Unidentified; Unidentified; Unidentified; Unidentified; Unidentified	292	0	99	5.40741	0	16.7844	99	0	0	0	0	3	0	0	0	0	0	0	0	0	0	0	0	0	1	0	0	0	0	0	0	0	28	0	0	0	4	0	16	0	2	15	19	69	14	1	1
Unidentified; SH1648787.08FU_AB520545_reps	SH1648787.08FU_AB520545_reps	Fungi; Ascomycota; Leotiomycetes; Helotiales; Unidentified; Unidentified; Unidentified	3183	0	897	58.9444	0.5	172.026	59	0	0	0	0	0	0	0	0	0	0	0	0	0	0	0	0	0	3	0	0	2	0	2	0	0	31	0	0	52	148	13	806	12	67	73	897	349	342	116	4
Unidentified; SH1648813.08FU_DQ421291_reps	SH1648813.08FU_DQ421291_reps	Fungi; Ascomycota; Leotiomycetes; Helotiales; Unidentified; Unidentified; Unidentified	76	0	41	1.40741	0	5.9257	0	2	0	0	0	0	41	0	1	0	0	0	0	14	0	0	0	7	0	4	1	0	0	0	2	0	4	0	0	0	0	0	0	0	0	0	0	0	0	0	0
Unidentified; SH1648789.08FU_HG936246_reps	SH1648789.08FU_HG936246_reps	Fungi; Ascomycota; Unidentified; Unidentified; Unidentified; Unidentified; Unidentified	10043	0	2298	185.981	52	408.955	0	43	23	72	39	63	66	23	99	52	97	27	167	187	2298	99	282	1552	430	367	163	20	49	36	20	52	116	2	2	15	81	249	2	87	109	15	0	139	9	365	20
Sampaiozyma_ingeniosa; SH1650848.08FU_KJ706344_reps	SH1650848.08FU_KJ706344_reps	Fungi; Basidiomycota; Microbotryomycetes; Microbotryomycetes_ord_Incertae_sedis; Chrysozymaceae; Sampaiozyma; Sampaiozyma_ingeniosa	21	0	5	0.388889	0	0.919735	0	1	0	0	1	0	2	0	2	0	0	2	0	5	0	1	0	0	0	2	1	0	2	0	2	0	0	0	0	0	0	0	0	0	0	0	0	0	0	0	0
Unidentified; SH1651369.08FU_KC457044_reps	SH1651369.08FU_KC457044_reps	Fungi; Basidiomycota; Microbotryomycetes; Leucosporidiales; Leucosporidiaceae; Mastigobasidium; Unidentified	33	0	13	0.611111	0	2.26054	0	0	0	0	0	6	0	1	0	0	0	0	1	9	1	0	1	0	0	0	0	0	0	0	0	0	0	0	0	13	1	0	0	0	0	0	0	0	0	0	0
Leucosporidium_intermedium; SH1651378.08FU_UDB0643369_reps	SH1651378.08FU_UDB0643369_reps	Fungi; Basidiomycota; Microbotryomycetes; Leucosporidiales; Leucosporidiaceae; Leucosporidium; Leucosporidium_intermedium	4813	0	1094	89.1296	26	177.661	0	55	306	43	8	24	38	1094	53	46	58	16	258	28	11	2	12	26	26	244	380	166	10	74	79	47	89	5	0	76	4	61	453	23	1	90	23	33	0	13	95
Phenoliferia_psychrophila; SH1651364.08FU_KY104504_refs	SH1651364.08FU_KY104504_refs	Fungi; Basidiomycota; Microbotryomycetes; Kriegeriales; Kriegeriaceae; Phenoliferia; Phenoliferia_psychrophila	6167	0	2605	114.204	1	426.145	0	0	2	1	0	1	0	2	0	0	2	0	0	7	1	0	2	1	0	1	0	0	1	0	3	0	0	0	0	490	20	23	5	11	0	301	204	2605	879	14	14
Sampaiozyma_vanillica; SH1651365.08FU_AF444575_refs	SH1651365.08FU_AF444575_refs	Fungi; Basidiomycota; Microbotryomycetes; Microbotryomycetes_ord_Incertae_sedis; Chrysozymaceae; Sampaiozyma; Sampaiozyma_vanillica	73	0	13	1.35185	0	2.78918	0	0	0	2	0	0	1	0	0	0	0	3	0	0	0	0	1	0	0	1	0	0	0	1	1	1	2	0	1	0	0	0	0	4	1	2	12	0	0	6	0
Sarocladium_strictum; SH1656833.08FU_HG936995_reps	SH1656833.08FU_HG936995_reps	Fungi; Ascomycota; Sordariomycetes; Hypocreales; Hypocreales_fam_Incertae_sedis; Sarocladium; Sarocladium_strictum	11631	0	1685	215.389	72	366.98	13	35	61	27	120	109	126	15	26	192	292	95	48	59	73	8	317	44	163	396	414	5	34	56	77	124	428	2	5	69	123	270	222	1533	1685	233	20	444	0	207	71
Unidentified; SH1551593.08FU_KT321062_reps	SH1551593.08FU_KT321062_reps	Fungi; Ascomycota; Sordariomycetes; Sordariales; Lasiosphaeriaceae; Cladorrhinum; Unidentified	144	0	45	2.66667	0	7.6971	0	0	0	11	0	0	2	0	0	1	1	3	0	31	0	0	1	5	45	0	10	0	6	1	0	0	0	0	0	12	0	1	2	0	0	0	0	0	0	0	0
Ramichloridium_luteum; SH1552277.08FU_EU329730_refs	SH1552277.08FU_EU329730_refs	Fungi; Ascomycota; Dothideomycetes; Capnodiales; Dissoconiaceae; Ramichloridium; Ramichloridium_luteum	21	0	21	0.388889	0	2.85774	0	21	0	0	0	0	0	0	0	0	0	0	0	0	0	0	0	0	0	0	0	0	0	0	0	0	0	0	0	0	0	0	0	0	0	0	0	0	0	0	0
Unidentified; SH1554048.08FU_KP814210_reps	SH1554048.08FU_KP814210_reps	Fungi; Basidiomycota; Agaricomycetes; Unidentified; Unidentified; Unidentified; Unidentified	11	0	9	0.203704	0	1.2496	0	0	0	0	0	0	0	0	0	0	0	0	0	0	0	0	0	0	0	0	0	0	0	0	0	0	0	0	0	9	0	0	0	0	0	2	0	0	0	0	0
Unidentified; SH1554541.08FU_AF354089_reps	SH1554541.08FU_AF354089_reps	Fungi; Basidiomycota; Agaricomycetes; Cantharellales; Ceratobasidiaceae; Ceratobasidium; Unidentified	16	0	13	0.296296	0	1.78706	0	0	0	0	2	0	0	1	0	0	0	0	0	0	0	0	0	0	0	0	0	0	0	0	0	0	0	0	0	0	0	0	0	0	13	0	0	0	0	0	0
Monographella_nivalis; SH1555459.08FU_AB586986_refs	SH1555459.08FU_AB586986_refs	Fungi; Ascomycota; Sordariomycetes; Xylariales; Hyponectriaceae; Monographella; Monographella_nivalis	294	0	282	5.44444	0	38.3522	0	0	0	0	0	0	4	0	0	0	0	0	0	0	0	0	0	3	0	0	0	0	0	0	0	0	0	0	0	0	0	0	0	0	0	0	0	0	0	0	2
Microdochium_seminicola; SH1555460.08FU_KP859038_refs	SH1555460.08FU_KP859038_refs	Fungi; Ascomycota; Sordariomycetes; Xylariales; Microdochiaceae; Microdochium; Microdochium_seminicola	16	0	15	0.296296	0	2.04321	0	0	0	0	0	0	0	0	1	0	0	0	0	0	0	0	0	0	0	0	0	0	0	15	0	0	0	0	0	0	0	0	0	0	0	0	0	0	0	0	0
Unidentified; SH1555630.08FU_UDB0374592_reps	SH1555630.08FU_UDB0374592_reps	Fungi; Basidiomycota; Agaricomycetes; Unidentified; Unidentified; Unidentified; Unidentified	16	0	4	0.296296	0	0.81564	0	0	0	0	0	2	0	0	0	0	0	0	0	1	0	0	1	0	0	0	0	0	0	2	4	0	0	0	0	0	0	0	0	0	1	2	0	0	0	0	0
Acremonium_polychromum; SH1555968.08FU_EF619706_reps	SH1555968.08FU_EF619706_reps	Fungi; Ascomycota; Sordariomycetes; Hypocreales; Hypocreales_fam_Incertae_sedis; Acremonium; Acremonium_polychromum	45	0	13	0.833333	0	2.42433	0	0	0	0	0	0	0	0	0	0	0	0	0	2	4	3	0	0	0	0	0	0	0	0	0	0	0	0	1	0	0	0	0	3	3	0	0	13	0	0	0
Unidentified; SH1555969.08FU_UDB040190_reps	SH1555969.08FU_UDB040190_reps	Fungi; Ascomycota; Sordariomycetes; Hypocreales; Hypocreales_fam_Incertae_sedis; Fusariella; Unidentified	11166	0	6704	206.778	0	1027.49	10	7	0	0	6	0	0	1	0	0	0	1	1	0	0	57	0	0	0	0	0	0	1	0	0	0	22	0	0	0	7	0	0	0	0	0	0	67	3620	76	0
Mrakiella_aquatica; SH1556068.08FU_AF410469_refs	SH1556068.08FU_AF410469_refs	Fungi; Basidiomycota; Tremellomycetes; Cystofilobasidiales; Cystofilobasidiales_fam_Incertae_sedis; Mrakiella; Mrakiella_aquatica	8309	0	3445	153.87	2	544.098	0	0	3	0	0	2	2	0	0	0	0	0	3	2	203	0	1	13	50	0	0	0	0	0	0	0	20	1	0	15	17	1924	56	119	1	101	6	5	0	78	369
Mrakia_frigida; SH1556066.08FU_AF144483_refs	SH1556066.08FU_AF144483_refs	Fungi; Basidiomycota; Tremellomycetes; Cystofilobasidiales; Mrakiaceae; Mrakia; Mrakia_frigida	125811	0	34877	2329.83	82.5	5862.2	26	0	932	5	7	42	32	7	0	14	23	1	16	343	80	0	116	25	45	9	6	6	7	5	38	0	486	8	0	34877	384	9956	1046	647	85	8514	3504	9474	1245	7637	9357
Unidentified; SH1556128.08FU_HQ154349_refs	SH1556128.08FU_HQ154349_refs	Fungi; Basidiomycota; Agaricomycetes; Sebacinales; Unidentified; Unidentified; Unidentified	462	0	358	8.55556	0	49.4989	0	7	0	0	5	0	0	3	0	1	0	0	0	0	0	0	0	0	0	0	0	0	0	0	74	0	0	0	0	0	0	0	1	0	0	1	0	1	358	0	0
Unidentified; SH1556978.08FU_UDB0284359_reps	SH1556978.08FU_UDB0284359_reps	Fungi; Basidiomycota; Agaricostilbomycetes; Agaricostilbales; Chionosphaeraceae; Kurtzmanomyces; Unidentified	491	0	139	9.09259	1.5	22.1072	0	8	0	2	9	6	28	22	3	6	10	11	4	2	1	0	4	50	9	4	68	31	16	139	21	19	3	0	0	0	0	0	1	1	1	0	0	0	0	0	0
Unidentified; SH1556980.08FU_HG936800_reps	SH1556980.08FU_HG936800_reps	Fungi; Basidiomycota; Agaricostilbomycetes; Agaricostilbales; Chionosphaeraceae; Unidentified; Unidentified	9049	0	1741	167.574	26.5	332.418	0	181	36	97	180	64	620	365	113	59	118	327	51	161	42	39	54	375	413	84	1178	1082	212	1741	611	500	156	10	10	9	15	0	17	27	26	7	5	0	0	0	7
Unidentified; SH1557463.08FU_KX515071_reps	SH1557463.08FU_KX515071_reps	Fungi; Basidiomycota; Tremellomycetes; Tremellales; Tremellaceae; Cryptococcus; Unidentified	321	0	71	5.94444	0	14.8151	0	0	0	0	0	0	0	0	0	0	0	0	0	0	0	0	0	0	0	0	0	0	0	0	0	0	3	0	0	0	26	2	14	38	1	1	0	0	0	71	46
Unidentified; SH1646459.08FU_GU721206_reps	SH1646459.08FU_GU721206_reps	Fungi; Basidiomycota; Agaricomycetes; Russulales; Peniophoraceae; Unidentified; Unidentified	79	0	78	1.46296	0	10.6128	0	0	0	0	0	0	0	0	0	0	0	0	0	0	0	0	0	0	0	0	0	0	0	0	0	0	0	1	0	0	0	0	0	0	0	0	0	0	0	0	0
Pseudorobillarda_phragmitis; SH1558908.08FU_MH861840_reps	SH1558908.08FU_MH861840_reps	Fungi; Ascomycota; Dothideomycetes; Pleosporales; Pleosporales_fam_Incertae_sedis; Pseudorobillarda; Pseudorobillarda_phragmitis	42	0	23	0.777778	0	3.52172	0	0	0	0	0	0	0	2	0	0	0	0	0	0	0	0	0	3	0	0	23	0	0	0	0	0	0	0	0	0	0	0	0	0	2	0	0	0	0	0	0
Angustimassarina_acerina; SH1560568.08FU_KP899132_refs	SH1560568.08FU_KP899132_refs	Fungi; Ascomycota; Dothideomycetes; Pleosporales; Amorosiaceae; Angustimassarina; Angustimassarina_acerina	48	0	38	0.888889	0	5.20039	0	0	1	0	1	0	0	2	0	0	0	0	0	0	0	38	0	0	0	0	0	0	0	0	1	0	0	0	0	0	0	0	5	0	0	0	0	0	0	0	0
Torula_acaciae; SH1560805.08FU_KY173471_refs	SH1560805.08FU_KY173471_refs	Fungi; Ascomycota; Dothideomycetes; Pleosporales; Torulaceae; Torula; Torula_acaciae	111	0	99	2.05556	0	13.4829	0	0	0	0	0	0	0	0	0	0	7	0	0	0	0	0	0	0	0	0	0	0	0	0	0	0	0	0	0	0	0	0	0	0	0	0	0	0	0	0	0
Unidentified; SH1561014.08FU_MH550509_reps	SH1561014.08FU_MH550509_reps	Fungi; Ascomycota; Sordariomycetes; Hypocreales; Unidentified; Unidentified; Unidentified	254	0	136	4.7037	0	18.9624	0	0	0	18	0	0	0	0	9	0	1	11	15	0	0	136	1	2	0	4	0	0	23	1	1	15	15	0	0	0	0	0	0	0	0	0	0	0	0	0	1
Myrothecium_verrucaria; SH1561027.08FU_GU055518_reps	SH1561027.08FU_GU055518_reps	Fungi; Ascomycota; Sordariomycetes; Hypocreales; Stachybotryaceae; Myrothecium; Myrothecium_verrucaria	497	0	274	9.2037	0	37.83	28	33	0	0	274	2	12	0	0	0	0	0	7	0	0	0	0	0	2	0	25	0	4	0	0	23	26	0	0	0	12	3	0	0	35	0	0	0	0	0	0
Bannozyma_arctica; SH1561811.08FU_AB478857_refs	SH1561811.08FU_AB478857_refs	Fungi; Basidiomycota; Microbotryomycetes; Microbotryomycetes_ord_Incertae_sedis; Chrysozymaceae; Bannozyma; Bannozyma_arctica	21	0	11	0.388889	0	1.595	0	0	0	0	2	0	0	3	0	0	0	0	0	0	0	0	0	0	0	0	1	11	2	0	0	0	0	2	0	0	0	0	0	0	0	0	0	0	0	0	0
Arthrographis_longispora; SH1562604.08FU_HG004555_refs	SH1562604.08FU_HG004555_refs	Fungi; Ascomycota; Dothideomycetes; Dothideomycetes_ord_Incertae_sedis; Eremomycetaceae; Arthrographis; Arthrographis_longispora	17	0	11	0.314815	0	1.51501	0	1	0	11	0	0	0	0	1	0	0	1	0	0	0	0	0	0	0	0	0	0	0	0	0	0	1	0	0	0	0	0	1	0	0	0	0	1	0	0	0
Trechispora_byssinella; SH1564261.08FU_UDB024785_refs	SH1564261.08FU_UDB024785_refs	Fungi; Basidiomycota; Agaricomycetes; Trechisporales; Hydnodontaceae; Trechispora; Trechispora_byssinella	12	0	4	0.222222	0	0.718139	0	0	0	0	0	0	0	1	0	0	0	4	0	1	0	0	0	0	0	0	2	0	2	2	0	0	0	0	0	0	0	0	0	0	0	0	0	0	0	0	0
Exophiala_equina; SH1564395.08FU_KF428650_reps	SH1564395.08FU_KF428650_reps	Fungi; Ascomycota; Eurotiomycetes; Chaetothyriales; Herpotrichiellaceae; Exophiala; Exophiala_equina	64	0	11	1.18519	0	2.48067	0	0	0	0	0	0	0	0	0	0	0	0	0	1	0	0	0	0	0	0	0	0	0	0	0	0	5	0	0	0	0	0	11	7	1	1	6	0	2	8	0
Saitozyma_paraflava; SH1565597.08FU_AY395800_refs	SH1565597.08FU_AY395800_refs	Fungi; Basidiomycota; Tremellomycetes; Tremellales; Trimorphomycetaceae; Saitozyma; Saitozyma_paraflava	1819	0	564	33.6852	5	88.4915	0	45	267	19	0	564	17	25	6	5	7	5	3	12	24	0	22	50	11	41	135	62	6	92	195	9	0	1	5	0	37	0	0	0	0	0	0	0	0	0	0
Unidentified; SH1566189.08FU_HQ248225_reps	SH1566189.08FU_HQ248225_reps	Fungi; Basidiomycota; Agaricomycetes; Agaricales; Psathyrellaceae; Coprinopsis; Unidentified	500	0	409	9.25926	0	55.8303	0	0	0	0	0	0	2	26	0	0	0	0	5	1	0	18	409	0	0	0	39	0	0	0	0	0	0	0	0	0	0	0	0	0	0	0	0	0	0	0	0
Unidentified; SH1566287.08FU_UDB061235_reps	SH1566287.08FU_UDB061235_reps	Fungi; Ascomycota; Leotiomycetes; Helotiales; Hyaloscyphaceae; Unidentified; Unidentified	16	0	10	0.296296	0	1.40926	0	0	0	0	0	0	0	0	1	2	1	0	0	0	0	0	0	0	0	0	2	0	0	0	0	0	0	0	0	0	0	0	10	0	0	0	0	0	0	0	0
Fusarium_sporotrichioides; SH1567483.08FU_KC254054_refs	SH1567483.08FU_KC254054_refs	Fungi; Ascomycota; Sordariomycetes; Hypocreales; Nectriaceae; Fusarium; Fusarium_sporotrichioides	3364	0	800	62.2963	14.5	135.514	0	37	1	7	5	52	43	8	21	5	8	10	9	215	4	12	150	179	46	12	32	6	41	7	27	47	32	0	0	42	19	0	32	24	50	241	95	0	405	408	6
Sphacelotheca_hydropiperis; SH1525893.08FU_KP311405_reps	SH1525893.08FU_KP311405_reps	Fungi; Basidiomycota; Microbotryomycetes; Microbotryales; Microbotryaceae; Sphacelotheca; Sphacelotheca_hydropiperis	22	0	22	0.407407	0	2.99382	0	0	0	0	0	0	0	0	0	0	0	0	0	0	0	0	0	0	0	0	0	0	0	0	0	0	0	0	0	0	0	0	0	0	0	0	0	22	0	0	0
Botrytis_caroliniana; SH1570090.08FU_KC171350_refs	SH1570090.08FU_KC171350_refs	Fungi; Ascomycota; Leotiomycetes; Helotiales; Sclerotiniaceae; Botrytis; Botrytis_caroliniana	3324	0	2067	61.5556	0	311.898	5	0	42	0	0	1034	0	0	0	0	0	0	0	0	0	1	0	0	0	0	1	0	0	0	0	0	1	0	0	0	3	0	0	2	0	0	2067	0	127	0	0
Arthrobotrys_salina; SH1570322.08FU_UDB040010_reps	SH1570322.08FU_UDB040010_reps	Fungi; Ascomycota; Orbiliomycetes; Orbiliales; Orbiliaceae; Arthrobotrys; Arthrobotrys_salina	108	0	27	2	0	5.03572	0	0	0	0	2	0	0	0	0	4	9	0	0	1	0	0	0	0	2	0	2	2	0	0	12	14	6	0	0	0	0	0	0	0	16	9	0	0	0	0	0
Unidentified; SH1570294.08FU_FR682446_reps	SH1570294.08FU_FR682446_reps	Fungi; Ascomycota; Dothideomycetes; Capnodiales; Teratosphaeriaceae; Friedmanniomyces; Unidentified	20	0	8	0.37037	0	1.41816	0	0	6	0	0	8	0	2	1	0	0	0	0	0	0	0	0	0	0	0	0	3	0	0	0	0	0	0	0	0	0	0	0	0	0	0	0	0	0	0	0
Unidentified; SH1551734.08FU_DQ279011_reps	SH1551734.08FU_DQ279011_reps	Fungi; Basidiomycota; Agaricomycetes; Cantharellales; Ceratobasidiaceae; Unidentified; Unidentified	20	0	5	0.37037	0	1.03334	0	0	0	0	0	0	0	0	0	0	0	0	0	0	0	0	0	0	0	0	0	0	0	0	0	0	0	0	0	2	0	0	2	0	5	0	0	0	1	0	0
Myrmecridium_phragmitis; SH1539608.08FU_JQ044425_refs	SH1539608.08FU_JQ044425_refs	Fungi; Ascomycota; Sordariomycetes; Myrmecridiales; Myrmecridiaceae; Myrmecridium; Myrmecridium_phragmitis	162	0	67	3	0	11.8306	0	0	0	0	0	0	0	0	0	0	4	4	4	1	1	0	0	0	0	67	0	0	0	34	0	47	0	0	0	0	0	0	0	0	0	0	0	0	0	0	0
Acremonium_rutilum; SH1572978.08FU_AB540580_refs	SH1572978.08FU_AB540580_refs	Fungi; Ascomycota; Sordariomycetes; Hypocreales; Hypocreales_fam_Incertae_sedis; Acremonium; Acremonium_rutilum	6299	0	871	116.648	34.5	207.938	13	1	13	47	71	8	73	58	151	417	612	86	85	232	2	318	10	14	5	110	14	82	85	30	40	64	9	1	14	45	0	0	2	4	276	72	0	853	709	33	0
Periconia_cookei; SH1573190.08FU_MF615016_reps	SH1573190.08FU_MF615016_reps	Fungi; Ascomycota; Dothideomycetes; Pleosporales; Periconiaceae; Periconia; Periconia_cookei	48	0	34	0.888889	0	4.8784	0	0	0	0	0	0	0	0	0	0	0	0	0	0	0	0	0	0	0	0	0	0	0	0	0	0	34	0	0	0	0	0	0	0	0	0	0	0	0	0	0
Unidentified; SH1573376.08FU_MF971542_reps	SH1573376.08FU_MF971542_reps	Fungi; Ascomycota; Leotiomycetes; Helotiales; Unidentified; Unidentified; Unidentified	277	0	116	5.12963	0	17.5446	0	0	0	0	0	0	1	0	0	0	0	0	0	6	3	0	6	0	1	0	0	0	0	1	1	0	7	0	0	39	3	0	2	5	6	3	2	0	0	2	2
Unidentified; SH1573986.08FU_UDB039902_reps	SH1573986.08FU_UDB039902_reps	Fungi; Ascomycota; Dothideomycetes; Pleosporales; Unidentified; Unidentified; Unidentified	6749	0	3171	124.981	10	501.436	0	1	0	11	18	1	243	11	151	1976	3171	175	1	198	0	35	34	6	2	18	16	0	26	2	13	32	38	3	60	59	0	0	45	99	0	2	27	0	0	9	22
Pyrenochaetopsis_pratorum; SH1574082.08FU_JF740263_refs	SH1574082.08FU_JF740263_refs	Fungi; Ascomycota; Dothideomycetes; Pleosporales; Cucurbitariaceae; Pyrenochaetopsis; Pyrenochaetopsis_pratorum	40	0	14	0.740741	0	2.25861	0	0	0	0	0	6	5	0	0	0	2	0	0	0	0	2	0	0	1	0	0	0	0	0	3	0	0	0	0	0	0	3	0	0	0	0	0	0	0	0	0
Sporobolomyces_roseus; SH1575126.08FU_AY015438_refs	SH1575126.08FU_AY015438_refs	Fungi; Basidiomycota; Microbotryomycetes; Sporidiobolales; Sporidiobolaceae; Sporobolomyces; Sporobolomyces_roseus	130	0	28	2.40741	0	5.75119	0	0	0	0	0	0	0	0	0	0	0	0	0	0	0	0	0	0	0	0	0	0	0	0	0	0	0	0	0	0	5	15	16	11	0	3	0	0	28	0	0
Paraphoma_radicina; SH1576178.08FU_KF251172_refs	SH1576178.08FU_KF251172_refs	Fungi; Ascomycota; Dothideomycetes; Pleosporales; Phaeosphaeriaceae; Paraphoma; Paraphoma_radicina	1351	0	185	25.0185	5	46.5101	44	0	4	0	7	1	1	0	5	0	2	0	0	34	0	4	6	7	0	0	0	0	5	0	5	1	2	3	2	50	12	1	109	9	185	37	153	91	185	8	39
Ramularia_pratensis; SH1577475.08FU_KC867794_reps	SH1577475.08FU_KC867794_reps	Fungi; Ascomycota; Dothideomycetes; Capnodiales; Mycosphaerellaceae; Ramularia; Ramularia_pratensis	114	0	104	2.11111	0	14.1644	0	0	0	0	0	0	0	0	0	0	0	0	7	0	3	104	0	0	0	0	0	0	0	0	0	0	0	0	0	0	0	0	0	0	0	0	0	0	0	0	0
Unidentified; SH1546358.08FU_EU680497_reps	SH1546358.08FU_EU680497_reps	Fungi; Ascomycota; Sordariomycetes; Hypocreales; Nectriaceae; Unidentified; Unidentified	456	0	43	8.44444	3	10.9625	3	20	18	12	23	12	11	16	27	5	11	27	15	43	9	0	40	20	31	21	7	2	9	6	3	28	3	0	0	1	0	0	0	0	3	0	0	0	1	5	6
Apodus_deciduus; SH1578221.08FU_AY681199_refs	SH1578221.08FU_AY681199_refs	Fungi; Ascomycota; Sordariomycetes; Sordariales; Lasiosphaeriaceae; Apodus; Apodus_deciduus	234	0	51	4.33333	0	10.3778	4	29	0	1	3	0	6	1	51	5	2	4	4	5	0	19	0	1	0	3	0	2	0	1	34	2	38	1	0	0	0	0	7	0	10	0	0	0	0	0	0
Unidentified; SH1615645.08FU_UDB0284249_reps	SH1615645.08FU_UDB0284249_reps	Fungi; Ascomycota; Sordariomycetes; Sordariales; Lasiosphaeriaceae; Unidentified; Unidentified	22	0	6	0.407407	0	1.18987	0	0	0	0	0	0	0	2	0	1	0	4	3	0	0	0	0	0	0	0	0	4	0	0	0	1	6	0	0	0	1	0	0	0	0	0	0	0	0	0	0
Unidentified; SH1558529.08FU_UDB0428395_reps	SH1558529.08FU_UDB0428395_reps	Fungi; Ascomycota; Sordariomycetes; Hypocreales; Unidentified; Unidentified; Unidentified	28	0	18	0.518519	0	2.61881	0	0	0	0	0	0	0	7	0	0	0	0	0	1	18	0	0	0	0	0	0	0	0	0	0	0	0	0	0	0	0	0	2	0	0	0	0	0	0	0	0
Unidentified; SH1561823.08FU_UDB0388122_reps	SH1561823.08FU_UDB0388122_reps	Fungi; Basidiomycota; Microbotryomycetes; Sporidiobolales; Sporidiobolaceae; Rhodotorula; Unidentified	12	0	4	0.222222	0	0.718139	0	0	0	1	0	1	1	1	0	0	0	0	0	0	0	0	0	0	0	0	1	4	0	3	0	0	0	0	0	0	0	0	0	0	0	0	0	0	0	0	0
Unidentified; SH1637614.08FU_FN548161_reps	SH1637614.08FU_FN548161_reps	Fungi; Ascomycota; Leotiomycetes; Helotiales; Dermateaceae; Mollisia; Unidentified	31	0	11	0.574074	0	2.13331	0	0	0	0	0	0	0	0	0	0	0	0	0	1	0	0	0	0	3	0	0	8	0	0	0	0	8	0	0	0	0	0	0	0	0	0	0	0	0	0	0
Articulospora_proliferata; SH1648833.08FU_FJ000395_refs	SH1648833.08FU_FJ000395_refs	Fungi; Ascomycota; Leotiomycetes; Helotiales; Helotiaceae; Articulospora; Articulospora_proliferata	10	0	3	0.185185	0	0.585165	0	0	0	0	0	0	0	0	2	0	0	0	0	1	1	0	3	2	0	1	0	0	0	0	0	0	0	0	0	0	0	0	0	0	0	0	0	0	0	0	0
Unidentified; SH1524225.08FU_KY940760_reps	SH1524225.08FU_KY940760_reps	Fungi; Ascomycota; Dothideomycetes; Pleosporales; Unidentified; Unidentified; Unidentified	221	0	152	4.09259	0	21.4267	0	0	0	2	0	0	0	0	0	0	0	0	0	0	0	0	0	152	0	0	0	0	26	0	3	0	38	0	0	0	0	0	0	0	0	0	0	0	0	0	0
Unidentified; SH1517996.08FU_HM030597_reps	SH1517996.08FU_HM030597_reps	Fungi; Ascomycota; Sordariomycetes; Chaetosphaeriales; Chaetosphaeriaceae; Chaetosphaeria; Unidentified	14	0	2	0.259259	0	0.588737	0	0	0	0	0	0	0	0	2	0	0	1	0	1	0	0	2	2	0	0	0	1	2	0	0	0	0	0	0	0	0	0	0	1	0	0	0	0	0	0	0
Gibberella_intricans; SH1610158.08FU_GQ505688_refs	SH1610158.08FU_GQ505688_refs	Fungi; Ascomycota; Sordariomycetes; Hypocreales; Nectriaceae; Gibberella; Gibberella_intricans	3791	0	788	70.2037	13	164.358	0	726	10	9	14	3	121	165	13	6	5	164	41	13	3	0	50	8	22	4	165	20	134	44	85	112	30	1	0	40	617	1	41	1	22	1	0	0	99	17	11
Septoria_epilobii; SH1558100.08FU_KF251412_refs	SH1558100.08FU_KF251412_refs	Fungi; Ascomycota; Dothideomycetes; Capnodiales; Mycosphaerellaceae; Septoria; Septoria_epilobii	67555	0	14830	1251.02	27.5	3008.47	396	1660	512	4357	14830	62	4576	4264	1646	15	21	2443	59	47	4	1175	196	574	2126	99	16	2982	1603	504	11238	11396	161	0	2	0	0	0	1	0	190	0	4	1	1	0	0
Unidentified; SH1508488.08FU_FN430683_reps	SH1508488.08FU_FN430683_reps	Fungi; Basidiomycota; Agaricomycetes; Agaricales; Unidentified; Unidentified; Unidentified	1852	0	1775	34.2963	0	241.477	0	0	0	0	0	0	0	0	0	15	56	0	0	0	0	1	0	0	0	0	1	0	0	0	0	0	2	0	0	0	0	0	0	0	0	0	0	0	1775	0	0
Unidentified; SH1549156.08FU_MG583755_reps	SH1549156.08FU_MG583755_reps	Fungi; Ascomycota; Unidentified; Unidentified; Unidentified; Unidentified; Unidentified	10	0	4	0.185185	0	0.675	0	0	0	0	0	0	0	2	0	0	4	2	0	0	0	0	0	0	0	0	0	0	0	0	0	0	0	1	0	0	0	0	1	0	0	0	0	0	0	0	0
Paramyrothecium_humicola; SH1561006.08FU_KU846295_refs	SH1561006.08FU_KU846295_refs	Fungi; Ascomycota; Sordariomycetes; Hypocreales; Stachybotryaceae; Paramyrothecium; Paramyrothecium_humicola	132	0	31	2.44444	0	7.12335	5	0	0	1	0	0	0	0	1	0	0	0	0	2	0	0	20	0	0	0	0	0	1	0	0	0	0	0	0	0	0	0	0	0	15	1	0	0	0	0	0
Unidentified; SH1543032.08FU_UDB0331196_reps	SH1543032.08FU_UDB0331196_reps	Fungi; Ascomycota; Leotiomycetes; Helotiales; Helotiaceae; Unidentified; Unidentified	906	0	842	16.7778	0	114.5	0	0	0	0	1	2	0	0	0	0	1	0	0	0	0	0	1	0	1	0	0	0	0	0	0	0	6	0	0	0	0	0	0	5	0	0	842	0	2	0	0
Unidentified; SH1646407.08FU_UDB031886_reps	SH1646407.08FU_UDB031886_reps	Fungi; Basidiomycota; Agaricomycetes; Russulales; Unidentified; Unidentified; Unidentified	39	0	11	0.722222	0	2.21842	0	0	0	0	0	0	0	0	0	2	0	0	0	0	1	0	0	0	0	0	0	0	0	0	5	0	0	0	0	0	0	5	0	0	0	11	0	0	0	0	0
Leptospora_rubella; SH1595853.08FU_HE774478_reps	SH1595853.08FU_HE774478_reps	Fungi; Ascomycota; Dothideomycetes; Pleosporales; Phaeosphaeriaceae; Leptospora; Leptospora_rubella	79	0	46	1.46296	0	6.41553	10	0	0	0	0	0	0	0	0	0	0	0	0	1	0	1	0	0	0	0	0	0	0	0	0	0	0	0	0	0	0	0	4	0	5	0	0	0	3	4	0
Unidentified; SH1595852.08FU_AB693791_reps	SH1595852.08FU_AB693791_reps	Fungi; Ascomycota; Dothideomycetes; Pleosporales; Phaeosphaeriaceae; Leptospora; Unidentified	52	0	38	0.962963	0	5.19783	0	0	0	0	0	0	0	0	0	0	0	0	0	0	0	0	0	0	0	0	0	0	0	0	0	0	0	0	0	0	3	0	0	0	4	0	0	0	1	0	0
Unidentified; SH1523476.08FU_UDB0383795_reps	SH1523476.08FU_UDB0383795_reps	Fungi; Ascomycota; Leotiomycetes; Helotiales; Hyaloscyphaceae; Cistella; Unidentified	60	0	12	1.11111	0	2.4392	3	3	2	0	1	1	1	0	0	0	0	0	0	4	1	0	1	3	5	1	1	0	0	1	0	0	12	0	0	12	0	0	0	0	0	0	0	2	2	2	0
Unidentified; SH1545984.08FU_UDB0733702_reps	SH1545984.08FU_UDB0733702_reps	Fungi; Ascomycota; Leotiomycetes; Helotiales; Unidentified; Unidentified; Unidentified	11044	1	2940	204.519	58	452.469	141	210	43	35	56	5	38	59	89	5	4	118	36	57	8	62	298	22	103	103	14	1446	109	241	55	47	851	4	1	10	80	31	24	27	322	63	54	327	164	2940	30
Unidentified; SH1561042.08FU_JF724152_reps	SH1561042.08FU_JF724152_reps	Fungi; Ascomycota; Sordariomycetes; Hypocreales; Stachybotryaceae; Unidentified; Unidentified	107	0	54	1.98148	0	7.88715	19	0	0	0	0	0	0	0	0	0	0	0	0	11	0	0	3	0	0	0	0	0	0	0	0	0	2	0	0	0	0	0	2	0	0	0	0	9	0	0	2
Pseudolophiotrema_elymicola; SH1565470.08FU_LC194505_refs	SH1565470.08FU_LC194505_refs	Fungi; Ascomycota; Dothideomycetes; Pleosporales; Unidentified; Pseudolophiotrema; Pseudolophiotrema_elymicola	26	0	11	0.481481	0	2.04423	0	0	0	0	0	0	0	0	0	0	0	0	0	0	0	0	0	0	0	0	3	10	0	2	0	0	0	0	0	0	0	0	0	0	0	0	0	0	0	0	0
Unidentified; SH1648831.08FU_UDB0474440_reps	SH1648831.08FU_UDB0474440_reps	Fungi; Ascomycota; Leotiomycetes; Helotiales; Dermateaceae; Calloria; Unidentified	39	0	30	0.722222	0	4.24005	0	0	0	0	0	0	0	0	0	0	0	0	0	0	0	0	0	0	0	0	0	0	0	0	0	0	0	0	0	0	0	0	0	0	0	0	0	0	0	0	0
Tetracladium_apiense; SH1648842.08FU_UDB0123538_reps	SH1648842.08FU_UDB0123538_reps	Fungi; Ascomycota; Leotiomycetes; Helotiales; Helotiaceae; Tetracladium; Tetracladium_apiense	31	0	13	0.574074	0	2.43095	4	0	0	0	0	0	0	0	0	0	0	0	0	0	0	0	0	0	0	0	0	0	0	0	0	0	0	0	0	0	0	0	12	1	0	0	0	0	0	13	0
Unidentified; SH1649722.08FU_UDB0226356_reps	SH1649722.08FU_UDB0226356_reps	Fungi; Basidiomycota; Agaricomycetes; Agaricales; Unidentified; Unidentified; Unidentified	11	0	10	0.203704	0	1.36506	0	0	0	0	0	0	0	0	0	0	0	0	0	0	0	0	0	0	0	0	0	0	0	0	0	0	0	0	0	0	0	0	0	0	10	0	0	0	0	0	0
Unidentified; SH1554554.08FU_KT759291_reps	SH1554554.08FU_KT759291_reps	Fungi; Basidiomycota; Agaricomycetes; Cantharellales; Ceratobasidiaceae; Thanatephorus; Unidentified	258	0	101	4.77778	0	17.5291	0	0	101	0	0	1	0	75	1	0	0	21	0	0	10	0	0	0	2	0	28	0	0	19	0	0	0	0	0	0	0	0	0	0	0	0	0	0	0	0	0
Fusarium_oxysporum; SH1610432.08FU_MG807030_reps	SH1610432.08FU_MG807030_reps	Fungi; Ascomycota; Sordariomycetes; Hypocreales; Nectriaceae; Fusarium; Fusarium_oxysporum	36	0	8	0.666667	0	1.42749	1	1	0	1	2	0	0	0	1	1	1	2	0	0	0	0	4	2	0	1	1	0	1	0	0	0	0	0	0	1	0	0	8	0	2	0	0	0	5	1	0
Keissleriella_caraganae; SH1555373.08FU_MK359434_reps	SH1555373.08FU_MK359434_reps	Fungi; Ascomycota; Dothideomycetes; Pleosporales; Lentitheciaceae; Keissleriella; Keissleriella_caraganae	18	0	13	0.333333	0	1.88339	0	0	0	0	0	0	13	0	0	0	0	0	0	0	0	0	0	0	0	0	0	0	0	0	0	0	0	0	0	0	0	0	0	0	0	0	0	0	0	0	0
Unidentified; SH1555993.08FU_UDB076384_reps	SH1555993.08FU_UDB076384_reps	Fungi; Ascomycota; Sordariomycetes; Hypocreales; Unidentified; Unidentified; Unidentified	19	0	19	0.351852	0	2.58557	0	0	0	0	0	0	0	0	0	0	0	0	0	0	0	0	0	0	0	0	0	0	0	0	0	0	19	0	0	0	0	0	0	0	0	0	0	0	0	0	0
Trametes_versicolor; SH1556473.08FU_MK343673_reps	SH1556473.08FU_MK343673_reps	Fungi; Basidiomycota; Agaricomycetes; Polyporales; Polyporaceae; Trametes; Trametes_versicolor	105	0	28	1.94444	0	5.25363	0	0	0	0	0	0	0	0	0	0	0	0	0	0	0	0	0	0	0	0	0	0	0	0	0	0	0	1	0	0	0	0	8	2	11	13	20	28	0	0	0
Naganishia_albidosimilis; SH1557459.08FU_KJ706432_reps	SH1557459.08FU_KJ706432_reps	Fungi; Basidiomycota; Tremellomycetes; Filobasidiales; Filobasidiaceae; Naganishia; Naganishia_albidosimilis	13	0	10	0.240741	0	1.41335	0	0	0	0	0	0	0	0	0	0	0	0	0	0	0	0	0	0	0	0	0	0	0	0	0	0	0	0	0	0	0	0	0	0	0	0	0	0	0	10	0
Candida_argentea; SH1648142.08FU_JF682351_reps	SH1648142.08FU_JF682351_reps	Fungi; Ascomycota; Saccharomycetes; Saccharomycetales; Saccharomycetales_fam_Incertae_sedis; Candida; Candida_argentea	16	0	16	0.296296	0	2.17732	0	0	0	0	0	0	0	0	0	0	0	0	0	0	0	0	0	0	0	0	0	0	0	0	0	0	0	0	0	0	0	0	0	16	0	0	0	0	0	0	0
Unidentified; SH1648798.08FU_HG935126_reps	SH1648798.08FU_HG935126_reps	Fungi; Ascomycota; Leotiomycetes; Helotiales; Helotiaceae; Tetracladium; Unidentified	1199	0	324	22.2037	0.5	58.1707	0	0	1	0	1	0	0	2	0	0	0	0	0	0	0	0	0	0	0	0	0	0	0	0	0	0	0	0	0	85	92	1	324	11	49	12	29	54	64	62	15
Unidentified; SH1648802.08FU_UDB0260646_reps	SH1648802.08FU_UDB0260646_reps	Fungi; Ascomycota; Unidentified; Unidentified; Unidentified; Unidentified; Unidentified	34024	0	8373	630.074	15.5	1634.11	142	0	10	5	724	2	8	3	3	1323	3037	15	1	16	1	102	22	9	4	29	0	0	2	0	5	6	92	0	0	559	16	80	39	13	257	45	21	8373	1	1634	236
Unidentified; SH1648816.08FU_UDB0246489_reps	SH1648816.08FU_UDB0246489_reps	Fungi; Ascomycota; Unidentified; Unidentified; Unidentified; Unidentified; Unidentified	23	0	19	0.425926	0	2.59609	0	0	0	0	0	1	0	0	0	0	0	0	0	0	0	0	0	0	0	0	0	0	0	0	0	0	2	0	0	0	0	0	0	0	0	0	0	0	0	0	1
Unidentified; SH1648837.08FU_UDB0507081_reps	SH1648837.08FU_UDB0507081_reps	Fungi; Ascomycota; Leotiomycetes; Helotiales; Hyaloscyphaceae; Pezizella; Unidentified	182	0	101	3.37037	0	14.1931	101	0	0	0	0	0	0	0	0	0	0	0	0	0	0	0	0	0	0	0	0	0	0	0	0	0	0	0	0	3	0	0	15	0	4	0	1	3	0	25	2
Unidentified; SH1648848.08FU_UDB0408018_reps	SH1648848.08FU_UDB0408018_reps	Fungi; Ascomycota; Leotiomycetes; Helotiales; Unidentified; Unidentified; Unidentified	428	0	136	7.92593	0	21.8639	136	0	3	0	3	17	0	1	0	3	14	2	0	0	0	44	0	2	0	0	0	0	1	0	0	47	0	0	0	0	0	0	0	0	2	25	45	0	11	3	0
Unidentified; SH1648871.08FU_HG935205_reps	SH1648871.08FU_HG935205_reps	Fungi; Ascomycota; Unidentified; Unidentified; Unidentified; Unidentified; Unidentified	495	0	86	9.16667	0	21.7288	66	0	0	0	0	0	0	0	0	0	0	0	0	0	0	0	0	1	0	0	0	0	0	0	0	0	4	0	0	30	15	1	86	13	3	3	25	82	85	34	1
Unidentified; SH1648894.08FU_UDB0584440_reps	SH1648894.08FU_UDB0584440_reps	Fungi; Ascomycota; Leotiomycetes; Helotiales; Hyaloscyphaceae; Unidentified; Unidentified	325	0	123	6.01852	0	20.6393	0	0	71	6	0	6	0	2	61	1	1	0	15	6	1	0	123	0	2	4	0	2	0	0	14	0	0	0	0	0	0	0	0	0	0	0	1	0	0	0	0
Unidentified; SH1558398.08FU_KF297272_reps	SH1558398.08FU_KF297272_reps	Fungi; Basidiomycota; Microbotryomycetes; Unidentified; Unidentified; Unidentified; Unidentified	960	0	951	17.7778	0	129.393	0	0	1	0	0	0	0	0	0	0	1	0	0	0	0	0	1	0	0	0	0	0	0	0	0	0	3	0	0	0	0	3	0	0	0	0	0	0	0	951	0
Unidentified; SH1613466.08FU_KP413162_refs	SH1613466.08FU_KP413162_refs	Fungi; Basidiomycota; Cystobasidiomycetes; Cystobasidiales; Cystobasidiaceae; Occultifur; Unidentified	34	0	13	0.62963	0	2.04936	0	0	0	0	0	1	0	0	0	0	0	0	0	0	0	0	1	0	0	0	0	0	0	0	0	0	2	0	0	0	0	0	3	0	0	5	13	0	0	0	0
Cystobasidium_lysinophilum; SH1613468.08FU_LC202040_reps	SH1613468.08FU_LC202040_reps	Fungi; Basidiomycota; Cystobasidiomycetes; Cystobasidiales; Cystobasidiaceae; Cystobasidium; Cystobasidium_lysinophilum	52	0	20	0.962963	0	3.18584	0	0	0	3	1	0	2	1	0	1	0	0	0	20	1	0	6	3	0	0	0	2	0	0	0	1	11	0	0	0	0	0	0	0	0	0	0	0	0	0	0
Unidentified; SH1523509.08FU_AY969330_reps	SH1523509.08FU_AY969330_reps	Fungi; Ascomycota; Leotiomycetes; Helotiales; Helotiales_fam_Incertae_sedis; Chalara; Unidentified	4511	0	924	83.537	8	191.282	449	7	5	0	14	2	9	14	0	1	6	3	2	6	4	0	11	4	34	7	14	46	0	41	5	11	368	6	0	6	4	15	12	334	15	37	361	9	457	53	0
Unidentified; SH1561290.08FU_HM583806_reps	SH1561290.08FU_HM583806_reps	Fungi; Basidiomycota; Agaricomycetes; Atheliales; Atheliaceae; Athelia; Unidentified	18	0	18	0.333333	0	2.44949	0	0	0	0	0	0	0	0	0	0	0	0	0	0	0	0	0	0	0	0	0	0	0	0	0	0	0	0	0	0	0	0	0	0	0	0	0	0	0	0	0
Unidentified; SH1505332.08FU_LN901105_reps	SH1505332.08FU_LN901105_reps	Fungi; Ascomycota; Leotiomycetes; Helotiales; Unidentified; Unidentified; Unidentified	523	0	523	9.68519	0	71.1713	0	0	0	0	0	0	0	0	0	0	0	0	0	0	0	0	0	0	0	0	0	0	0	0	0	0	0	0	0	0	0	0	0	0	0	0	523	0	0	0	0
Unidentified; SH1563165.08FU_KP145234_reps	SH1563165.08FU_KP145234_reps	Fungi; Ascomycota; Sordariomycetes; Glomerellales; Glomerellaceae; Unidentified; Unidentified	16	0	11	0.296296	0	1.56168	0	0	3	0	0	0	0	0	0	0	0	0	0	0	0	0	0	0	0	0	0	0	0	0	0	0	0	0	0	0	0	0	0	0	0	0	0	0	0	0	0
Unidentified; SH1567861.08FU_UDB0352830_reps	SH1567861.08FU_UDB0352830_reps	Fungi; Ascomycota; Sordariomycetes; Sordariales; Lasiosphaeriaceae; Unidentified; Unidentified	1207	0	243	22.3519	0	44.0755	0	92	0	78	9	32	243	12	95	28	24	9	18	29	0	0	113	46	16	76	4	0	130	47	0	45	10	0	0	33	1	0	0	0	0	0	0	0	0	0	0
Unidentified; SH1627147.08FU_KC978010_reps	SH1627147.08FU_KC978010_reps	Fungi; Ascomycota; Dothideomycetes; Capnodiales; Teratosphaeriaceae; Devriesia; Unidentified	21	0	8	0.388889	0	1.57116	0	0	0	0	0	1	0	0	0	0	0	0	0	0	0	0	0	0	0	0	1	0	0	0	0	0	0	0	0	0	0	0	0	0	0	0	3	8	0	8	0
Coprinellus_impatiens; SH1513457.08FU_JN159510_reps	SH1513457.08FU_JN159510_reps	Fungi; Basidiomycota; Agaricomycetes; Agaricales; Psathyrellaceae; Coprinellus; Coprinellus_impatiens	2895	0	2501	53.6111	0	341.107	141	0	0	0	0	0	0	0	0	0	0	2	1	0	0	0	0	19	0	0	0	0	0	0	1	0	0	0	1	0	0	0	0	0	0	216	0	0	2501	0	0
Trichoderma_hamatum; SH1568441.08FU_KJ619610_reps	SH1568441.08FU_KJ619610_reps	Fungi; Ascomycota; Sordariomycetes; Hypocreales; Hypocreaceae; Trichoderma; Trichoderma_hamatum	11	0	2	0.203704	0	0.527709	0	0	0	0	0	2	0	0	0	0	0	0	1	0	0	0	0	0	0	0	0	0	0	0	0	0	0	0	0	0	0	0	1	0	0	2	0	0	0	0	0
Leucosporidium_golubevii; SH1651372.08FU_AY212987_refs	SH1651372.08FU_AY212987_refs	Fungi; Basidiomycota; Microbotryomycetes; Leucosporidiales; Leucosporidiaceae; Leucosporidium; Leucosporidium_golubevii	60567	0	12294	1121.61	156	2845.39	0	11	197	35	46	60	236	237	40	8	20	27	276	231	117	5	121	330	306	58	46	45	158	70	95	46	189	51	1	1912	95	5159	679	720	36	1294	242	2537	57	12107	12294
Unidentified; SH1572573.08FU_EF600953_reps	SH1572573.08FU_EF600953_reps	Fungi; Ascomycota; Dothideomycetes; Pleosporales; Unidentified; Unidentified; Unidentified	9747	0	9602	180.5	0	1306.43	1	0	0	0	0	0	0	0	1	0	1	0	0	0	0	0	0	2	0	1	0	0	137	0	2	0	9602	0	0	0	0	0	0	0	0	0	0	0	0	0	0
Periconia_macrospinosa; SH1573200.08FU_HQ607981_reps	SH1573200.08FU_HQ607981_reps	Fungi; Ascomycota; Dothideomycetes; Pleosporales; Periconiaceae; Periconia; Periconia_macrospinosa	31	0	31	0.574074	0	4.21857	0	0	0	0	0	0	0	0	0	0	0	0	0	0	0	0	0	0	0	0	0	0	0	0	0	0	0	0	0	0	0	0	0	0	0	0	0	0	0	0	0
Unidentified; SH1574084.08FU_KU574716_reps	SH1574084.08FU_KU574716_reps	Fungi; Ascomycota; Dothideomycetes; Pleosporales; Cucurbitariaceae; Pyrenochaetopsis; Unidentified	28	0	19	0.518519	0	2.73855	0	0	0	0	0	0	0	0	0	0	0	0	0	0	0	0	0	0	0	0	0	1	0	0	0	0	0	0	0	7	0	0	0	0	0	0	0	0	0	0	0
Unidentified; SH1574083.08FU_UDB0764694_reps	SH1574083.08FU_UDB0764694_reps	Fungi; Ascomycota; Dothideomycetes; Unidentified; Unidentified; Unidentified; Unidentified	37	0	37	0.685185	0	5.03506	0	0	0	0	0	0	0	0	0	0	0	0	0	0	0	0	0	0	0	0	0	0	0	0	0	0	0	0	0	0	0	0	0	0	0	0	0	0	0	0	0
Papiliotrema_perniciosus; SH1650803.08FU_AF472627_refs	SH1650803.08FU_AF472627_refs	Fungi; Basidiomycota; Tremellomycetes; Tremellales; Rhynchogastremataceae; Papiliotrema; Papiliotrema_perniciosus	330	0	74	6.11111	0	15.7344	0	1	72	2	0	11	47	15	1	0	0	0	5	0	2	0	2	7	1	1	28	7	0	0	0	0	0	1	0	0	0	0	0	9	0	0	74	0	0	0	0
Unidentified; SH1577569.08FU_KM056294_reps	SH1577569.08FU_KM056294_reps	Fungi; Ascomycota; Dothideomycetes; Capnodiales; Capnodiales_fam_Incertae_sedis; Arthrocatena; Unidentified	12	0	12	0.222222	0	1.63299	0	0	0	0	0	0	0	0	0	0	0	0	0	0	0	12	0	0	0	0	0	0	0	0	0	0	0	0	0	0	0	0	0	0	0	0	0	0	0	0	0
Calyptella_capula; SH1641243.08FU_EF374132_reps	SH1641243.08FU_EF374132_reps	Fungi; Basidiomycota; Agaricomycetes; Agaricales; Tricholomataceae; Calyptella; Calyptella_capula	127	0	116	2.35185	0	15.7769	0	0	0	0	0	0	0	0	0	0	0	0	0	0	0	0	0	0	0	1	1	0	0	4	0	0	0	0	0	0	0	0	1	0	0	0	0	0	116	0	0
Unidentified; SH1547122.08FU_MF380712_reps	SH1547122.08FU_MF380712_reps	Fungi; Ascomycota; Dothideomycetes; Pleosporales; Didymellaceae; Phoma; Unidentified	16163	0	1697	299.315	115.5	449.538	0	760	1075	768	130	48	552	1068	159	133	154	176	1498	98	41	30	958	267	94	311	1298	1670	238	1697	714	205	168	120	4	13	177	0	111	153	48	16	26	0	6	49	36
Unidentified; SH1548025.08FU_UDB0749498_reps	SH1548025.08FU_UDB0749498_reps	Fungi; Ascomycota; Dothideomycetes; Pleosporales; Unidentified; Unidentified; Unidentified	108	0	57	2	0	8.2485	0	0	0	0	0	0	4	1	0	0	0	0	3	0	0	0	0	0	0	0	0	13	0	3	0	0	0	0	0	0	0	0	0	0	0	57	0	0	0	0	0
Unidentified; SH1644503.08FU_JX366131_reps	SH1644503.08FU_JX366131_reps	Fungi; Ascomycota; Sordariomycetes; Hypocreales; Hypocreales_fam_Incertae_sedis; Acremonium; Unidentified	18574	0	4373	343.963	107	702.63	2	157	17	346	56	120	487	272	288	45	60	96	26	103	16	243	161	105	4	68	109	62	745	176	338	137	0	5	20	466	197	29	60	26	678	339	94	1431	4373	289	59
Unidentified; SH1543315.08FU_UDB0154356_reps	SH1543315.08FU_UDB0154356_reps	Fungi; Basidiomycota; Agaricomycetes; Agaricales; Marasmiaceae; Unidentified; Unidentified	2746	0	1728	50.8519	0	249.062	0	49	0	0	0	0	10	39	0	0	1	1	0	0	154	0	1728	0	10	100	0	0	0	0	17	0	635	0	0	0	0	0	1	0	0	0	0	0	0	0	0
Unidentified; SH1646331.08FU_HQ608029_reps	SH1646331.08FU_HQ608029_reps	Fungi; Ascomycota; Dothideomycetes; Pleosporales; Phaeosphaeriaceae; Unidentified; Unidentified	29	0	14	0.537037	0	2.16065	0	0	0	0	0	0	0	0	0	0	0	0	0	0	1	0	1	0	0	0	0	0	0	0	0	0	0	0	0	0	0	0	0	5	6	0	0	0	0	0	0
Hymenoscyphus_menthae; SH1646654.08FU_UDB0198115_reps	SH1646654.08FU_UDB0198115_reps	Fungi; Ascomycota; Leotiomycetes; Helotiales; Helotiaceae; Hymenoscyphus; Hymenoscyphus_menthae	2427	0	975	44.9444	3.5	151.016	203	6	3	0	2	485	6	2	2	7	4	0	12	128	6	1	47	2	44	29	11	2	7	9	10	10	975	0	0	48	0	0	0	4	1	251	44	0	33	7	0
Massariosphaeria_roumeguerei; SH1654438.08FU_MH862004_reps	SH1654438.08FU_MH862004_reps	Fungi; Ascomycota; Dothideomycetes; Pleosporales; Pleosporales_fam_Incertae_sedis; Massariosphaeria; Massariosphaeria_roumeguerei	19	0	15	0.351852	0	2.07553	0	0	0	0	0	0	0	0	0	0	0	0	0	0	0	0	0	0	0	0	0	3	0	15	0	0	0	0	0	0	0	0	1	0	0	0	0	0	0	0	0
Unidentified; SH1648845.08FU_UDB0607577_reps	SH1648845.08FU_UDB0607577_reps	Fungi; Ascomycota; Leotiomycetes; Helotiales; Unidentified; Unidentified; Unidentified	18980	0	2954	351.481	158	557.009	139	80	71	352	67	1810	429	58	183	251	347	49	496	1825	705	192	1845	2954	960	475	547	138	157	143	127	159	352	2	9	74	369	83	252	229	387	123	12	220	7	321	34
Unidentified; SH1541957.08FU_MH864509_reps	SH1541957.08FU_MH864509_reps	Fungi; Ascomycota; Sordariomycetes; Hypocreales; Hypocreales_fam_Incertae_sedis; Unidentified; Unidentified	64	0	10	1.18519	0	2.0565	0	2	0	0	0	0	2	0	1	0	0	0	4	2	0	0	6	0	0	0	4	0	2	1	4	4	1	0	0	1	0	0	0	0	0	6	0	0	10	1	0
Unidentified; SH1541970.08FU_MH859020_reps	SH1541970.08FU_MH859020_reps	Fungi; Ascomycota; Sordariomycetes; Hypocreales; Unidentified; Unidentified; Unidentified	21	0	14	0.388889	0	1.98501	0	0	0	0	0	0	0	0	0	0	0	2	0	0	0	0	0	0	0	0	0	0	0	0	0	0	0	0	0	0	0	0	0	0	0	0	0	0	0	0	0
Unidentified; SH1650592.08FU_LT548265_reps	SH1650592.08FU_LT548265_reps	Fungi; Basidiomycota; Microbotryomycetes; Sporidiobolales; Sporidiobolaceae; Rhodotorula; Unidentified	279	0	55	5.16667	0	12.9349	0	0	2	0	1	0	4	1	0	1	0	0	3	55	24	0	5	0	0	1	0	0	5	0	3	0	0	0	0	0	0	55	0	2	0	30	0	0	0	8	6
Papiliotrema_fusca; SH1650813.08FU_KY962980_reps	SH1650813.08FU_KY962980_reps	Fungi; Basidiomycota; Tremellomycetes; Tremellales; Rhynchogastremataceae; Papiliotrema; Papiliotrema_fusca	540	0	101	10	2.5	16.7332	0	7	34	16	2	30	8	11	3	0	0	9	6	2	3	0	15	9	2	4	28	5	7	13	27	8	2	0	0	0	0	0	0	2	2	23	35	0	32	2	34
Unidentified; SH1651375.08FU_KU145519_reps	SH1651375.08FU_KU145519_reps	Fungi; Basidiomycota; Microbotryomycetes; Unidentified; Unidentified; Unidentified; Unidentified	77	0	65	1.42593	0	8.8969	0	0	0	0	0	0	0	0	0	0	0	0	0	0	0	0	0	0	0	0	0	0	0	0	0	0	0	0	0	0	0	0	0	0	0	4	0	0	65	0	0
Unidentified; SH1651383.08FU_AB520441_reps	SH1651383.08FU_AB520441_reps	Fungi; Basidiomycota; Microbotryomycetes; Leucosporidiales; Leucosporidiaceae; Leucosporidium; Unidentified	95	0	52	1.75926	0	7.20832	0	0	0	2	0	0	0	5	0	1	0	0	6	4	0	0	0	0	5	0	2	1	0	0	0	0	0	0	0	8	0	2	0	0	0	0	0	0	0	6	1
Unidentified; SH1651425.08FU_HG936984_reps	SH1651425.08FU_HG936984_reps	Fungi; Basidiomycota; Unidentified; Unidentified; Unidentified; Unidentified; Unidentified	7640	0	1527	141.481	19	309.455	0	1	181	4	1	53	15	3	0	2	3	4	5	20	3	6	21	7	21	13	18	23	7	15	7	6	44	13	5	52	359	21	457	1199	41	381	1091	1	615	144	97
Unidentified; SH1539599.08FU_AJ875341_reps	SH1539599.08FU_AJ875341_reps	Fungi; Ascomycota; Sordariomycetes; Myrmecridiales; Myrmecridiaceae; Myrmecridium; Unidentified	23	0	6	0.425926	0	1.17525	0	1	0	0	0	0	5	0	0	0	0	0	0	2	0	0	0	0	0	2	0	0	6	3	1	1	0	0	0	0	0	0	1	0	0	0	0	0	0	0	0
Unidentified; SH1543115.08FU_UDB0233748_reps	SH1543115.08FU_UDB0233748_reps	Fungi; Ascomycota; Leotiomycetes; Helotiales; Helotiaceae; Hymenoscyphus; Unidentified	318	0	181	5.88889	0	28.6216	0	0	0	2	0	0	0	0	0	0	0	0	0	1	7	0	0	0	0	0	0	0	0	0	0	0	0	0	0	0	0	0	0	0	0	111	181	0	0	0	0
Pseudopeziza_medicaginis; SH1545938.08FU_MH857484_reps	SH1545938.08FU_MH857484_reps	Fungi; Ascomycota; Leotiomycetes; Helotiales; Dermateaceae; Pseudopeziza; Pseudopeziza_medicaginis	330	0	284	6.11111	0	38.9914	0	0	0	0	0	0	0	0	0	0	0	0	0	0	0	0	0	0	0	0	0	0	1	0	0	0	0	0	0	0	0	0	0	0	0	0	0	0	0	0	284
Unidentified; SH1546269.08FU_MK732153_reps	SH1546269.08FU_MK732153_reps	Fungi; Basidiomycota; Agaricomycetes; Corticiales; Corticiaceae; Limonomyces; Unidentified	59	0	27	1.09259	0	4.98401	0	0	0	0	0	0	0	1	5	0	0	27	0	0	0	0	0	0	0	0	25	1	0	0	0	0	0	0	0	0	0	0	0	0	0	0	0	0	0	0	0
Fusarium_nurragi; SH1546542.08FU_AB587015_reps	SH1546542.08FU_AB587015_reps	Fungi; Ascomycota; Sordariomycetes; Hypocreales; Nectriaceae; Fusarium; Fusarium_nurragi	679	0	48	12.5741	5.5	14.8548	1	45	27	24	42	20	33	24	34	10	6	34	29	46	6	4	48	23	47	23	22	5	16	6	4	21	12	0	0	3	4	0	2	0	2	2	2	0	0	1	19
Unidentified; SH1546544.08FU_KT268904_reps	SH1546544.08FU_KT268904_reps	Fungi; Ascomycota; Sordariomycetes; Hypocreales; Nectriaceae; Unidentified; Unidentified	24	0	4	0.444444	0	0.839287	0	1	0	0	1	0	1	1	0	1	0	2	2	2	1	0	4	1	1	0	1	0	3	0	0	1	1	0	0	0	0	0	0	0	0	0	0	0	0	0	0
Unidentified; SH1547028.08FU_UDB041640_reps	SH1547028.08FU_UDB041640_reps	Fungi; Chytridiomycota; Unidentified; Unidentified; Unidentified; Unidentified; Unidentified	6973	0	2649	129.13	6	476.252	0	0	10	0	0	0	13	11	0	3	2	3	8	43	0	0	7	3	0	12	0	18	0	0	0	1	0	25	0	54	11	46	43	314	11	2649	5	744	0	0	65
Unidentified; SH1560892.08FU_KT372800_reps	SH1560892.08FU_KT372800_reps	Fungi; Basidiomycota; Tremellomycetes; Tremellales; Tremellaceae; Cryptococcus; Unidentified	64	0	23	1.18519	0	4.48929	0	0	0	0	4	23	0	0	0	0	0	0	0	0	0	0	2	0	0	0	4	1	0	0	0	0	0	0	0	0	0	0	0	0	0	0	0	0	7	0	0
Unidentified; SH1543048.08FU_KU682866_reps	SH1543048.08FU_KU682866_reps	Fungi; Ascomycota; Leotiomycetes; Helotiales; Helotiaceae; Unidentified; Unidentified	106	0	89	1.96296	0	12.1468	0	0	0	0	0	0	0	0	0	0	0	0	0	0	0	0	0	0	0	0	0	0	0	0	0	0	0	0	0	0	0	0	0	0	4	0	89	0	0	0	0
Unidentified; SH1545914.08FU_UDB0175897_reps	SH1545914.08FU_UDB0175897_reps	Fungi; Ascomycota; Unidentified; Unidentified; Unidentified; Unidentified; Unidentified	44	0	10	0.814815	0	2.41906	0	0	0	0	0	0	0	0	0	0	0	0	0	0	1	0	0	0	0	0	0	3	0	1	0	0	0	0	0	0	7	1	0	0	0	10	0	0	0	0	0
Unidentified; SH1546649.08FU_KR909450_reps	SH1546649.08FU_KR909450_reps	Fungi; Ascomycota; Sordariomycetes; Hypocreales; Nectriaceae; Unidentified; Unidentified	562618	21	42593	10418.9	3931	12200.7	1205	27303	21930	12367	30646	17187	17251	16612	28449	10405	10515	27280	28052	40172	12759	2416	35367	26191	42593	24998	22467	3641	23876	8154	5184	21704	6901	131	33	1270	943	95	631	572	3518	1156	647	243	491	1689	7137
Heterospora_chenopodii; SH1572579.08FU_FJ427023_refs	SH1572579.08FU_FJ427023_refs	Fungi; Ascomycota; Dothideomycetes; Pleosporales; Leptosphaeriaceae; Heterospora; Heterospora_chenopodii	41	0	34	0.759259	0	4.70622	0	0	0	0	0	0	0	0	0	0	0	0	0	0	0	0	0	0	0	0	0	0	7	0	0	0	34	0	0	0	0	0	0	0	0	0	0	0	0	0	0
Alternaria_alternata; SH1527001.08FU_MN559406_reps	SH1527001.08FU_MN559406_reps	Fungi; Ascomycota; Dothideomycetes; Pleosporales; Pleosporaceae; Alternaria; Alternaria_alternata	47	0	6	0.87037	0	1.4281	0	0	0	0	0	0	0	0	0	0	1	0	0	2	0	1	0	0	0	0	0	0	0	0	0	0	2	0	0	0	1	0	1	2	1	2	2	5	5	3	1
Plenodomus_biglobosus; SH1527186.08FU_GU566293_reps	SH1527186.08FU_GU566293_reps	Fungi; Ascomycota; Dothideomycetes; Pleosporales; Leptosphaeriaceae; Plenodomus; Plenodomus_biglobosus	67	0	25	1.24074	0	4.05125	0	0	0	0	0	0	0	0	0	0	0	0	0	0	0	0	0	0	0	0	0	0	0	1	1	0	0	1	0	0	0	0	25	2	0	0	2	0	5	1	2
Unidentified; SH1541963.08FU_MF987659_reps	SH1541963.08FU_MF987659_reps	Fungi; Ascomycota; Sordariomycetes; Hypocreales; Hypocreales_fam_Incertae_sedis; Sarocladium; Unidentified	209	0	78	3.87037	0	15.8186	0	0	0	0	0	0	0	0	0	0	0	0	0	0	0	0	0	0	0	0	0	0	0	0	0	0	0	0	0	4	0	0	0	0	0	0	0	67	59	1	0
Unidentified; SH1571470.08FU_KP278165_reps	SH1571470.08FU_KP278165_reps	Fungi; Ascomycota; Dothideomycetes; Capnodiales; Teratosphaeriaceae; Unidentified; Unidentified	335	0	233	6.2037	0	31.7219	0	12	4	0	233	11	0	1	0	4	0	0	0	0	0	8	0	0	0	0	15	0	6	13	16	8	0	3	0	0	0	0	0	0	0	0	0	0	0	0	0
Unidentified; SH1585528.08FU_GQ924056_reps	SH1585528.08FU_GQ924056_reps	Fungi; Ascomycota; Sordariomycetes; Xylariales; Unidentified; Unidentified; Unidentified	47	0	22	0.87037	0	3.56104	0	6	0	0	0	0	0	0	0	0	0	0	0	0	0	0	0	0	0	0	7	0	0	12	22	0	0	0	0	0	0	0	0	0	0	0	0	0	0	0	0
Unidentified; SH1539603.08FU_UDB0135885_reps	SH1539603.08FU_UDB0135885_reps	Fungi; Ascomycota; Sordariomycetes; Myrmecridiales; Myrmecridiaceae; Myrmecridium; Unidentified	71	0	33	1.31481	0	5.85299	0	0	0	0	0	0	26	0	0	0	0	33	0	0	0	12	0	0	0	0	0	0	0	0	0	0	0	0	0	0	0	0	0	0	0	0	0	0	0	0	0
Unidentified; SH1543051.08FU_UDB0553428_reps	SH1543051.08FU_UDB0553428_reps	Fungi; Ascomycota; Leotiomycetes; Helotiales; Helotiaceae; Unidentified; Unidentified	73	0	44	1.35185	0	6.82713	0	0	0	0	0	0	0	0	0	0	0	0	0	0	0	0	0	2	2	0	0	25	0	44	0	0	0	0	0	0	0	0	0	0	0	0	0	0	0	0	0
Unidentified; SH1545881.08FU_HQ533816_refs	SH1545881.08FU_HQ533816_refs	Fungi; Ascomycota; Leotiomycetes; Helotiales; Dermateaceae; Helgardia; Unidentified	307	0	150	5.68519	0	26.5428	0	0	0	0	0	0	0	0	0	0	0	0	0	2	1	0	0	0	2	0	0	0	0	0	0	0	8	0	0	0	0	150	0	0	0	0	1	0	0	11	0
Unidentified; SH1546038.08FU_UDB0244434_reps	SH1546038.08FU_UDB0244434_reps	Fungi; Basidiomycota; Agaricomycetes; Trechisporales; Hydnodontaceae; Subulicystidium; Unidentified	614	0	111	11.3704	1	21.5899	2	3	0	7	47	38	18	15	0	10	25	55	0	61	2	0	17	3	24	17	32	30	1	111	11	66	0	0	6	0	0	0	2	0	0	0	1	1	2	0	1
Pseudorobillarda_phragmitis; SH1558910.08FU_MG255169_reps	SH1558910.08FU_MG255169_reps	Fungi; Ascomycota; Dothideomycetes; Pleosporales; Pleosporales_fam_Incertae_sedis; Pseudorobillarda; Pseudorobillarda_phragmitis	26	0	11	0.481481	0	1.90075	0	0	0	0	0	0	0	0	0	0	0	0	8	0	0	0	0	11	0	1	0	0	0	1	1	0	0	0	0	0	0	0	0	0	0	0	0	0	0	0	0
Unidentified; SH1602295.08FU_UDB099282_reps	SH1602295.08FU_UDB099282_reps	Fungi; Basidiomycota; Agaricomycetes; Cantharellales; Unidentified; Unidentified; Unidentified	5095	0	1703	94.3519	0	333.764	0	0	0	0	0	0	0	0	0	0	0	0	0	0	0	0	0	0	0	0	0	0	0	1252	0	0	1703	0	0	0	199	0	0	0	0	4	0	0	0	0	0
Taphrina_inositophila; SH1519936.08FU_AY239209_refs	SH1519936.08FU_AY239209_refs	Fungi; Ascomycota; Taphrinomycetes; Taphrinales; Taphrinaceae; Taphrina; Taphrina_inositophila	19	0	14	0.351852	0	2.01089	0	0	0	0	0	0	0	0	0	0	0	0	0	0	0	0	0	0	0	0	0	0	0	0	0	0	0	0	0	0	0	0	0	0	0	0	0	0	14	0	0
Unidentified; SH1522646.08FU_LT548263_reps	SH1522646.08FU_LT548263_reps	Fungi; Basidiomycota; Microbotryomycetes; Microbotryomycetes_ord_Incertae_sedis; Microbotryomycetes_fam_Incertae_sedis; Colacogloea; Unidentified	53	0	16	0.981481	0	2.723	0	0	1	0	0	1	0	0	0	0	0	5	0	0	0	0	0	0	2	5	9	1	0	16	5	4	0	0	0	0	0	0	1	0	0	0	0	0	0	0	0
Helicodendron_westerdijkiae; SH1523232.08FU_EF029196_reps	SH1523232.08FU_EF029196_reps	Fungi; Ascomycota; Leotiomycetes; Helotiales; Helotiaceae; Helicodendron; Helicodendron_westerdijkiae	51	0	45	0.944444	0	6.13501	0	0	0	0	0	0	0	0	0	0	0	0	0	1	0	0	0	0	0	0	0	0	0	0	1	0	0	0	0	0	0	0	4	0	0	0	45	0	0	0	0
Unidentified; SH1525119.08FU_EF505604_reps	SH1525119.08FU_EF505604_reps	Fungi; Ascomycota; Dothideomycetes; Pleosporales; Phaeosphaeriaceae; Unidentified; Unidentified	63	0	60	1.16667	0	8.16285	0	0	0	0	0	0	0	0	0	0	0	0	0	0	0	0	0	0	0	0	0	0	0	0	0	0	0	0	0	0	0	0	0	0	0	0	0	60	0	0	0
Unidentified; SH1525116.08FU_MK268072_reps	SH1525116.08FU_MK268072_reps	Fungi; Ascomycota; Dothideomycetes; Pleosporales; Unidentified; Unidentified; Unidentified	1721	0	790	31.8704	8.5	113.393	790	1	9	0	3	114	8	3	0	3	2	0	1	4	5	53	4	15	12	1	16	12	9	3	1	0	21	4	1	0	5	0	12	15	23	13	296	29	13	26	1
Unidentified; SH1525176.08FU_MH856870_reps	SH1525176.08FU_MH856870_reps	Fungi; Ascomycota; Dothideomycetes; Pleosporales; Unidentified; Unidentified; Unidentified	12	0	5	0.222222	0	0.839287	0	0	0	0	0	0	0	0	0	0	0	0	0	0	1	0	1	3	0	0	0	2	0	0	0	0	0	0	0	0	0	5	0	0	0	0	0	0	0	0	0
Unidentified; SH1525139.08FU_MN077495_reps	SH1525139.08FU_MN077495_reps	Fungi; Ascomycota; Dothideomycetes; Pleosporales; Unidentified; Unidentified; Unidentified	115	0	105	2.12963	0	14.2974	0	0	0	0	0	0	0	0	0	0	0	0	0	1	0	0	2	0	0	0	0	0	0	0	0	0	0	0	0	0	105	0	0	7	0	0	0	0	0	0	0
Unidentified; SH1525140.08FU_KC867873_reps	SH1525140.08FU_KC867873_reps	Fungi; Ascomycota; Dothideomycetes; Pleosporales; Leptosphaeriaceae; Unidentified; Unidentified	138	0	35	2.55556	0	5.99266	0	1	0	0	0	0	1	0	0	1	0	0	0	5	9	0	0	1	10	0	0	13	2	3	1	2	2	1	0	0	0	5	0	22	2	0	1	0	0	0	2
Unidentified; SH1525142.08FU_MK907764_reps	SH1525142.08FU_MK907764_reps	Fungi; Ascomycota; Dothideomycetes; Unidentified; Unidentified; Unidentified; Unidentified	33	0	14	0.611111	0	2.21842	0	0	0	0	0	0	1	0	0	0	0	0	0	0	1	0	0	0	0	0	0	0	0	0	0	0	0	0	0	0	14	3	4	0	0	0	0	0	0	0	0
Unidentified; SH1525252.08FU_MK192908_reps	SH1525252.08FU_MK192908_reps	Fungi; Ascomycota; Dothideomycetes; Pleosporales; Unidentified; Unidentified; Unidentified	42	0	21	0.777778	0	3.12426	0	0	0	0	0	0	0	0	0	0	0	0	0	0	1	0	0	0	0	0	0	0	0	0	0	0	0	0	0	0	0	21	3	8	0	0	0	0	0	0	0
Typhula_phacorrhiza; SH1525668.08FU_AF193384_refs	SH1525668.08FU_AF193384_refs	Fungi; Basidiomycota; Agaricomycetes; Agaricales; Typhulaceae; Typhula; Typhula_phacorrhiza	1103	0	203	20.4259	2.5	42.359	0	1	15	0	0	0	2	0	0	28	70	3	0	22	93	0	30	3	2	4	3	0	0	0	1	2	203	0	0	2	11	10	9	175	12	119	19	50	0	4	2
Unidentified; SH1526459.08FU_EU479803_reps	SH1526459.08FU_EU479803_reps	Fungi; Ascomycota; Dothideomycetes; Pleosporales; Pleosporaceae; Alternaria; Unidentified	503	0	52	9.31481	1.5	13.8589	4	0	0	0	0	0	0	0	1	3	6	0	1	4	1	1	3	0	0	2	1	0	0	0	0	0	16	0	1	1	34	0	23	25	5	52	10	34	15	29	11
Alternaria_tenuissima; SH1526711.08FU_JN542528_reps	SH1526711.08FU_JN542528_reps	Fungi; Ascomycota; Dothideomycetes; Pleosporales; Pleosporaceae; Alternaria; Alternaria_tenuissima	540386	79	55801	10007.1	2737	13770.7	3043	79	2078	910	1195	2960	608	612	578	3670	6402	355	2021	3474	954	2043	4466	1587	623	2174	530	758	379	467	970	755	14209	127	4421	983	27945	777	24397	36723	8389	55801	12761	29417	19048	27706	12218
Alternaria_alternata; SH1526865.08FU_KX179487_reps	SH1526865.08FU_KX179487_reps	Fungi; Ascomycota; Dothideomycetes; Pleosporales; Pleosporaceae; Alternaria; Alternaria_alternata	648	0	72	12	2.5	17.752	6	0	1	1	3	1	0	0	1	2	5	0	2	3	0	0	4	1	0	2	1	1	0	0	1	0	22	0	4	1	39	1	32	52	14	72	14	43	24	40	7
Unidentified; SH1526987.08FU_GU721466_reps	SH1526987.08FU_GU721466_reps	Fungi; Ascomycota; Dothideomycetes; Pleosporales; Pleosporaceae; Alternaria; Unidentified	116	0	11	2.14815	1	3.08623	2	0	0	0	0	1	0	0	0	4	4	0	2	1	1	2	4	0	0	0	0	0	0	0	1	0	9	0	4	0	3	0	2	10	1	11	1	10	0	4	1
Unidentified; SH1545915.08FU_JN033419_reps	SH1545915.08FU_JN033419_reps	Fungi; Ascomycota; Leotiomycetes; Helotiales; Hyaloscyphaceae; Cistella; Unidentified	58	0	46	1.07407	0	6.38055	0	0	0	0	0	0	0	0	0	0	0	0	0	0	0	0	0	0	0	0	0	0	0	46	10	0	0	0	0	0	0	0	0	0	0	0	0	0	0	0	0
Unidentified; SH1564165.08FU_KC858994_reps	SH1564165.08FU_KC858994_reps	Fungi; Ascomycota; Dothideomycetes; Capnodiales; Unidentified; Unidentified; Unidentified	33	0	33	0.611111	0	4.49073	0	0	0	0	33	0	0	0	0	0	0	0	0	0	0	0	0	0	0	0	0	0	0	0	0	0	0	0	0	0	0	0	0	0	0	0	0	0	0	0	0
Pseudomassariosphaeria_bromicola; SH1564692.08FU_KT305998_reps	SH1564692.08FU_KT305998_reps	Fungi; Ascomycota; Dothideomycetes; Pleosporales; Amniculicolaceae; Pseudomassariosphaeria; Pseudomassariosphaeria_bromicola	47	0	40	0.87037	0	5.48771	0	1	0	0	0	0	40	0	0	0	0	0	0	0	0	0	0	0	0	0	0	0	0	0	0	0	6	0	0	0	0	0	0	0	0	0	0	0	0	0	0
Keissleriella_poagena; SH1564710.08FU_LC014562_reps	SH1564710.08FU_LC014562_reps	Fungi; Ascomycota; Dothideomycetes; Pleosporales; Lentitheciaceae; Keissleriella; Keissleriella_poagena	1870	0	861	34.6296	0	130.037	0	0	0	0	0	0	5	0	6	0	0	0	0	0	24	0	7	0	0	3	3	106	0	54	18	2	4	1	0	0	272	4	348	84	1	45	0	861	0	0	0
Keissleriella_taminensis; SH1564713.08FU_LC014565_reps	SH1564713.08FU_LC014565_reps	Fungi; Ascomycota; Dothideomycetes; Pleosporales; Lentitheciaceae; Keissleriella; Keissleriella_taminensis	178	0	37	3.2963	0	8.00148	0	0	4	0	1	3	0	25	0	0	0	2	1	0	0	4	1	0	0	8	0	0	0	1	23	2	0	0	0	0	5	0	0	37	1	11	0	0	17	0	0
Unidentified; SH1566205.08FU_UDB0521974_reps	SH1566205.08FU_UDB0521974_reps	Fungi; Basidiomycota; Agaricomycetes; Agaricales; Psathyrellaceae; Coprinopsis; Unidentified	12	0	11	0.222222	0	1.50052	0	1	0	0	0	0	0	0	0	0	0	0	0	11	0	0	0	0	0	0	0	0	0	0	0	0	0	0	0	0	0	0	0	0	0	0	0	0	0	0	0
Acremonium_tubakii; SH1594507.08FU_KP131532_refs	SH1594507.08FU_KP131532_refs	Fungi; Ascomycota; Sordariomycetes; Hypocreales; Hypocreales_fam_Incertae_sedis; Acremonium; Acremonium_tubakii	157	0	41	2.90741	1	6.10063	0	4	0	9	0	5	16	3	4	5	3	4	6	6	3	3	3	1	0	4	6	4	2	9	2	2	0	5	0	0	0	0	41	1	0	0	0	1	0	0	0
Leucosporidium_fragarium; SH1651370.08FU_AF444530_refs	SH1651370.08FU_AF444530_refs	Fungi; Basidiomycota; Microbotryomycetes; Leucosporidiales; Leucosporidiaceae; Leucosporidium; Leucosporidium_fragarium	930	0	244	17.2222	1.5	45.4386	0	0	0	0	0	0	3	0	0	0	0	0	3	3	5	0	1	1	2	2	0	0	1	2	0	0	9	0	0	9	0	14	44	15	2	22	0	129	0	244	170
Papiliotrema_nemorosus; SH1650807.08FU_AF472628_refs	SH1650807.08FU_AF472628_refs	Fungi; Basidiomycota; Tremellomycetes; Tremellales; Rhynchogastremataceae; Papiliotrema; Papiliotrema_nemorosus	18	0	15	0.333333	0	2.0741	0	0	0	0	0	0	0	0	0	0	0	0	0	0	0	0	0	0	0	0	0	0	0	0	3	0	0	0	0	0	0	0	0	0	0	0	0	0	0	0	0
Selenophoma_mahoniae; SH1674925.08FU_FJ150872_refs	SH1674925.08FU_FJ150872_refs	Fungi; Ascomycota; Dothideomycetes; Dothideales; Dothideales_fam_Incertae_sedis; Selenophoma; Selenophoma_mahoniae	12	0	6	0.222222	0	0.94503	0	0	0	0	0	0	0	0	0	0	0	0	0	0	2	0	0	0	0	0	0	0	0	0	0	0	0	0	0	0	0	0	0	0	0	0	0	3	0	6	0
Meyerozyma_guilliermondii; SH1676765.08FU_EF568003_refs	SH1676765.08FU_EF568003_refs	Fungi; Ascomycota; Saccharomycetes; Saccharomycetales; Debaryomycetaceae; Meyerozyma; Meyerozyma_guilliermondii	42	0	42	0.777778	0	5.71548	0	0	0	0	0	0	0	0	0	0	0	0	0	0	0	0	0	0	0	0	0	0	0	0	0	0	0	0	0	0	0	0	0	42	0	0	0	0	0	0	0
Chalara_recta; SH1683642.08FU_FR667210_refs	SH1683642.08FU_FR667210_refs	Fungi; Ascomycota; Leotiomycetes; Helotiales; Helotiales_fam_Incertae_sedis; Chalara; Chalara_recta	10	0	6	0.185185	0	0.870352	0	0	0	0	0	0	0	0	0	0	0	0	0	0	0	0	0	0	0	0	0	0	0	0	0	0	0	0	0	0	0	0	6	0	0	0	0	0	0	0	0
Lecanicillium_muscarium; SH1685988.08FU_AJ292388_refs	SH1685988.08FU_AJ292388_refs	Fungi; Ascomycota; Sordariomycetes; Hypocreales; Cordycipitaceae; Lecanicillium; Lecanicillium_muscarium	12	0	3	0.222222	0	0.718139	0	0	0	0	0	0	0	0	0	0	0	0	0	0	0	0	0	0	0	2	0	0	2	3	0	0	0	0	0	0	0	0	0	0	0	0	0	0	0	0	0
Paraphaeosphaeria_michotii; SH1687328.08FU_KJ939279_refs	SH1687328.08FU_KJ939279_refs	Fungi; Ascomycota; Dothideomycetes; Pleosporales; Didymosphaeriaceae; Paraphaeosphaeria; Paraphaeosphaeria_michotii	1357	0	564	25.1296	1	88.7711	0	0	0	5	0	0	9	25	1	0	3	0	7	1	18	1	17	2	0	0	27	564	1	258	4	3	21	26	0	0	18	0	79	239	0	0	0	0	0	0	0
Bipolaris_maydis; SH1688436.08FU_AF071325_refs	SH1688436.08FU_AF071325_refs	Fungi; Ascomycota; Dothideomycetes; Pleosporales; Pleosporaceae; Bipolaris; Bipolaris_maydis	30	0	21	0.555556	0	2.91817	0	0	0	1	0	0	0	0	0	0	0	0	0	0	0	0	0	0	0	21	0	0	1	3	0	0	0	0	0	0	0	0	0	4	0	0	0	0	0	0	0
Paradendryphiella_arenariae; SH1688438.08FU_KF156010_refs	SH1688438.08FU_KF156010_refs	Fungi; Ascomycota; Dothideomycetes; Pleosporales; Pleosporaceae; Paradendryphiella; Paradendryphiella_arenariae	15	0	7	0.277778	0	1.03553	0	0	0	0	0	1	0	0	0	0	0	0	2	0	0	0	0	0	0	0	0	0	0	0	0	0	0	0	0	0	0	0	0	7	0	0	0	0	1	1	0
Curvularia_intermedia; SH1688621.08FU_HE861854_refs_singleton	SH1688621.08FU_HE861854_refs_singleton	Fungi; Ascomycota; Dothideomycetes; Pleosporales; Pleosporaceae; Curvularia; Curvularia_intermedia	230	0	72	4.25926	0	12.7992	0	2	0	0	10	0	1	0	0	0	0	0	2	14	0	0	55	0	6	3	6	0	0	3	3	1	27	0	0	5	0	0	0	0	2	0	0	0	0	0	72
Vishniacozyma_tephrensis; SH1690694.08FU_DQ000318_refs	SH1690694.08FU_DQ000318_refs	Fungi; Basidiomycota; Tremellomycetes; Tremellales; Bulleribasidiaceae; Vishniacozyma; Vishniacozyma_tephrensis	1525	0	250	28.2407	10	44.0668	113	1	7	3	4	10	4	0	3	3	14	1	6	10	5	6	15	8	7	19	3	10	1	13	19	5	69	2	1	64	20	50	22	56	3	65	3	61	44	250	106
Boeremia_exigua; SH1712308.08FU_GU237707_refs	SH1712308.08FU_GU237707_refs	Fungi; Ascomycota; Dothideomycetes; Pleosporales; Didymellaceae; Boeremia; Boeremia_exigua	24729	0	5773	457.944	150.5	923.952	825	241	241	946	501	40	1522	545	1490	163	251	89	523	314	333	2971	749	460	394	294	364	52	1006	169	475	497	138	0	10	19	0	0	17	9	5773	20	1	244	0	99	37
Ascochyta_medicaginicola_var._macrospora; SH1712314.08FU_GU237749_refs	SH1712314.08FU_GU237749_refs	Fungi; Ascomycota; Dothideomycetes; Pleosporales; Didymellaceae; Ascochyta; Ascochyta_medicaginicola_var._macrospora	207	0	183	3.83333	0	24.8647	0	0	0	0	0	0	2	0	5	0	3	0	3	0	1	0	3	0	0	0	0	1	2	0	0	0	0	0	0	0	1	0	0	0	0	0	0	0	0	0	183
Epicoccum_plurivorum; SH1712323.08FU_GU237888_refs	SH1712323.08FU_GU237888_refs	Fungi; Ascomycota; Dothideomycetes; Pleosporales; Didymellaceae; Epicoccum; Epicoccum_plurivorum	26	0	14	0.481481	0	2.22965	0	0	0	0	0	0	0	0	0	0	0	0	0	0	0	0	0	0	0	0	0	0	0	0	0	0	0	0	0	0	0	4	0	0	0	0	0	0	0	0	0
Neoascochyta_tardicrescens; SH1712326.08FU_KT389526_refs	SH1712326.08FU_KT389526_refs	Fungi; Ascomycota; Dothideomycetes; Pleosporales; Didymellaceae; Neoascochyta; Neoascochyta_tardicrescens	710	0	293	13.1481	0	45.0846	0	1	0	0	0	0	1	0	0	0	0	0	3	0	0	1	0	56	2	3	2	78	2	73	0	1	0	3	0	0	24	4	0	125	1	4	0	0	0	0	0
Stagonosporopsis_crystalliniformis; SH1712381.08FU_GU237903_refs	SH1712381.08FU_GU237903_refs	Fungi; Ascomycota; Dothideomycetes; Pleosporales; Didymellaceae; Stagonosporopsis; Stagonosporopsis_crystalliniformis	11	0	8	0.203704	0	1.10538	0	0	0	0	0	0	0	0	1	0	0	0	0	0	0	1	1	0	0	0	0	0	0	0	0	0	0	0	0	0	0	0	0	0	8	0	0	0	0	0	0
Dissoconium_aciculare; SH1718969.08FU_AF173308_refs	SH1718969.08FU_AF173308_refs	Fungi; Ascomycota; Dothideomycetes; Capnodiales; Dissoconiaceae; Dissoconium; Dissoconium_aciculare	166	0	115	3.07407	0	16.2316	0	0	0	0	0	0	0	0	0	0	0	0	0	0	0	0	0	0	2	0	0	0	0	0	0	0	0	0	0	0	8	0	0	0	0	0	0	0	0	0	0
Kondoa_changbaiensis; SH1720473.08FU_AY233339_refs_singleton	SH1720473.08FU_AY233339_refs_singleton	Fungi; Basidiomycota; Agaricostilbomycetes; Agaricostilbales; Kondoaceae; Kondoa; Kondoa_changbaiensis	184	0	68	3.40741	0	10.2599	0	0	27	3	3	68	0	6	0	2	1	0	1	0	3	1	1	5	2	0	3	0	0	0	3	0	0	0	0	0	1	5	0	16	0	0	0	0	0	0	0
Mrakia_niccombsii; SH1723591.08FU_AY029346_refs	SH1723591.08FU_AY029346_refs	Fungi; Basidiomycota; Tremellomycetes; Cystofilobasidiales; Mrakiaceae; Mrakia; Mrakia_niccombsii	194	0	83	3.59259	0	13.1687	0	0	0	0	0	0	0	0	0	0	0	0	0	1	5	0	0	0	0	0	0	0	0	0	0	0	0	0	0	1	0	49	0	7	0	4	0	0	0	2	14
Amphosoma_persooniae; SH1726932.08FU_MG386037_refs_singleton	SH1726932.08FU_MG386037_refs_singleton	Fungi; Ascomycota; Orbiliomycetes; Orbiliales; Orbiliaceae; Amphosoma; Amphosoma_persooniae	21	0	16	0.388889	0	2.26888	0	0	0	0	16	0	0	0	0	0	0	0	0	0	0	0	0	0	0	0	0	0	0	0	0	0	0	0	0	0	0	0	0	5	0	0	0	0	0	0	0
Sphaerulina_pseudovirgaureae; SH1750412.08FU_KF251253_refs	SH1750412.08FU_KF251253_refs	Fungi; Ascomycota; Dothideomycetes; Capnodiales; Mycosphaerellaceae; Sphaerulina; Sphaerulina_pseudovirgaureae	95	0	40	1.75926	0	6.4689	0	0	1	0	3	5	0	0	0	0	0	0	24	0	0	40	0	0	0	0	0	0	0	0	1	0	2	3	0	0	0	0	0	0	0	0	12	0	0	0	0
Filobasidium_chernovii; SH1820842.08FU_AF444354_refs	SH1820842.08FU_AF444354_refs	Fungi; Basidiomycota; Tremellomycetes; Filobasidiales; Filobasidiaceae; Filobasidium; Filobasidium_chernovii	110	0	33	2.03704	0	5.99044	0	0	0	0	0	0	0	0	0	0	0	0	0	0	0	0	0	0	2	0	0	0	0	0	1	0	0	0	0	33	0	0	1	0	0	0	0	4	0	11	14
Cyphellophora_vermispora; SH1826275.08FU_GU225947_refs	SH1826275.08FU_GU225947_refs	Fungi; Ascomycota; Eurotiomycetes; Chaetothyriales; Cyphellophoraceae; Cyphellophora; Cyphellophora_vermispora	32349	0	7270	599.056	98	1212.74	74	986	38	382	575	40	1576	621	984	95	127	637	690	1162	90	151	1263	855	922	1166	7270	257	1951	4605	2049	1397	918	1	1	73	4	1	16	5	387	51	18	48	101	24	51
Acremonium_furcatum; SH1836220.08FU_AY378154_refs	SH1836220.08FU_AY378154_refs	Fungi; Ascomycota; Sordariomycetes; Hypocreales; Hypocreales_fam_Incertae_sedis; Acremonium; Acremonium_furcatum	370	0	89	6.85185	0	18.5181	0	3	0	0	1	0	17	9	13	0	0	1	0	1	0	0	9	0	0	0	0	1	8	26	8	0	0	0	1	0	0	0	0	0	0	0	0	2	61	0	1
Papiliotrema_siamensis; SH1843930.08FU_AB915387_refs	SH1843930.08FU_AB915387_refs	Fungi; Basidiomycota; Tremellomycetes; Tremellales; Rhynchogastremataceae; Papiliotrema; Papiliotrema_siamensis	20	0	8	0.37037	0	1.26336	0	0	0	0	0	0	0	0	0	0	0	0	0	0	8	0	0	2	3	0	1	0	0	2	0	3	0	0	0	0	0	0	0	0	0	0	1	0	0	0	0
Leucosporidium_escuderoi; SH1844563.08FU_JN197600_refs	SH1844563.08FU_JN197600_refs	Fungi; Basidiomycota; Microbotryomycetes; Leucosporidiales; Leucosporidiaceae; Leucosporidium; Leucosporidium_escuderoi	213	0	94	3.94444	0	13.9965	0	0	0	0	3	0	0	0	0	0	0	0	0	0	0	0	1	0	0	0	0	0	0	0	0	0	0	0	0	23	0	14	1	21	0	0	0	28	0	8	19
Alternaria_rosae; SH1858974.08FU_JQ693639_refs	SH1858974.08FU_JQ693639_refs	Fungi; Ascomycota; Dothideomycetes; Pleosporales; Pleosporaceae; Alternaria; Alternaria_rosae	7557	0	1695	139.944	46.5	268.537	59	0	9	17	7	68	21	10	3	27	52	5	93	31	292	42	18	283	52	32	3	31	1	54	6	12	20	5	462	0	460	3	734	506	16	220	51	1695	92	288	109
Parastagonospora_forlicesenica; SH1888144.08FU_KY769660_refs	SH1888144.08FU_KY769660_refs	Fungi; Ascomycota; Dothideomycetes; Pleosporales; Phaeosphaeriaceae; Parastagonospora; Parastagonospora_forlicesenica	2042	0	2035	37.8148	0	276.911	0	0	0	0	0	2	0	0	0	0	0	0	0	0	0	0	0	0	0	0	0	0	0	0	0	0	0	0	0	0	0	0	0	0	0	0	0	2035	0	1	0
Pyrenochaetopsis_tabarestanensis; SH1888152.08FU_KF730241_refs	SH1888152.08FU_KF730241_refs	Fungi; Ascomycota; Dothideomycetes; Pleosporales; Cucurbitariaceae; Pyrenochaetopsis; Pyrenochaetopsis_tabarestanensis	833	0	355	15.4259	2	49.9719	0	7	0	13	8	11	15	6	1	0	4	54	9	11	2	0	22	20	27	2	37	1	12	3	80	5	0	0	1	36	10	0	0	0	3	1	0	0	0	0	0
Septoriella_phragmitis; SH1888209.08FU_KR873251_refs	SH1888209.08FU_KR873251_refs	Fungi; Ascomycota; Dothideomycetes; Pleosporales; Phaeosphaeriaceae; Septoriella; Septoriella_phragmitis	72	0	23	1.33333	0	3.9716	0	0	0	0	0	0	0	0	0	0	0	0	0	1	1	0	0	2	0	0	0	0	0	0	0	0	0	0	0	0	7	0	5	5	0	8	2	23	0	0	0
Dactylidina_shoemakeri; SH1888404.08FU_MG828887_refs_singleton	SH1888404.08FU_MG828887_refs_singleton	Fungi; Ascomycota; Dothideomycetes; Pleosporales; Phaeosphaeriaceae; Dactylidina; Dactylidina_shoemakeri	43	0	43	0.796296	0	5.85156	0	0	0	0	0	0	0	0	0	0	0	0	0	0	0	0	0	0	0	0	0	0	0	0	0	0	0	0	0	0	0	0	0	0	0	43	0	0	0	0	0
Vishniacozyma_foliicola; SH1893248.08FU_AY557600_refs	SH1893248.08FU_AY557600_refs	Fungi; Basidiomycota; Tremellomycetes; Tremellales; Bulleribasidiaceae; Vishniacozyma; Vishniacozyma_foliicola	668	0	79	12.3704	6	15.6281	0	2	56	7	1	22	2	9	4	29	25	6	12	0	1	4	7	4	5	15	22	14	2	22	27	9	16	0	0	23	5	0	3	23	0	14	4	0	79	0	6
Sarocladium_bactrocephalum; SH1911891.08FU_HG965006_refs	SH1911891.08FU_HG965006_refs	Fungi; Ascomycota; Sordariomycetes; Hypocreales; Hypocreales_fam_Incertae_sedis; Sarocladium; Sarocladium_bactrocephalum	245	0	37	4.53704	2	6.64664	2	1	0	0	1	11	5	2	1	0	2	11	21	5	0	0	6	8	0	4	13	2	1	9	8	7	0	0	0	11	7	0	1	7	0	12	2	11	37	2	0
Neonectria_lugdunensis; SH1919097.08FU_KM515893_refs	SH1919097.08FU_KM515893_refs	Fungi; Ascomycota; Sordariomycetes; Hypocreales; Nectriaceae; Neonectria; Neonectria_lugdunensis	295	0	42	5.46296	0	9.9275	0	5	5	0	5	13	20	0	1	4	4	35	3	11	29	0	0	4	0	5	7	0	0	0	0	7	0	0	0	27	0	0	22	0	9	1	0	27	3	0	0
Didymella_calidophila; SH1920671.08FU_FJ427059_refs	SH1920671.08FU_FJ427059_refs	Fungi; Ascomycota; Dothideomycetes; Pleosporales; Didymellaceae; Didymella; Didymella_calidophila	83	0	10	1.53704	0	2.28789	0	5	3	3	0	0	1	3	2	0	0	0	10	0	0	0	6	2	0	1	4	6	1	7	2	1	2	2	0	0	2	0	2	2	1	0	0	0	0	0	0
Ascochyta_rabiei; SH1920677.08FU_KT389479_refs	SH1920677.08FU_KT389479_refs	Fungi; Ascomycota; Dothideomycetes; Pleosporales; Didymellaceae; Ascochyta; Ascochyta_rabiei	12	0	5	0.222222	0	0.839287	0	0	5	0	0	0	0	0	1	0	0	3	0	0	0	0	0	0	0	0	2	0	0	1	0	0	0	0	0	0	0	0	0	0	0	0	0	0	0	0	0
Didymella_bellidis; SH1920678.08FU_GU237904_refs	SH1920678.08FU_GU237904_refs	Fungi; Ascomycota; Dothideomycetes; Pleosporales; Didymellaceae; Didymella; Didymella_bellidis	172	0	83	3.18519	0	12.9237	0	0	0	10	0	0	0	1	0	0	0	0	0	0	1	2	0	0	0	0	0	0	0	0	0	0	0	1	0	0	0	0	0	0	8	0	0	0	0	42	0
Stagonosporopsis_tanaceti; SH1920700.08FU_JQ897481_refs	SH1920700.08FU_JQ897481_refs	Fungi; Ascomycota; Dothideomycetes; Pleosporales; Didymellaceae; Stagonosporopsis; Stagonosporopsis_tanaceti	127	0	59	2.35185	0	8.90867	29	0	59	9	0	2	2	0	2	0	0	0	0	0	0	1	3	0	0	0	2	0	0	0	0	0	1	0	0	0	0	0	0	0	4	0	1	0	0	0	0
Neoascochyta_graminicola; SH1920701.08FU_KT389518_refs	SH1920701.08FU_KT389518_refs	Fungi; Ascomycota; Dothideomycetes; Pleosporales; Didymellaceae; Neoascochyta; Neoascochyta_graminicola	5933	0	2245	109.87	2.5	441.481	0	0	0	24	2	3	17	8	1	1	6	2	22	1	31	5	11	101	9	9	3	2	1	3	0	6	0	2	0	0	83	963	43	2	0	0	0	0	0	37	6
Epicoccum_brasiliense; SH1920703.08FU_GU237760_refs	SH1920703.08FU_GU237760_refs	Fungi; Ascomycota; Dothideomycetes; Pleosporales; Didymellaceae; Epicoccum; Epicoccum_brasiliense	53	0	20	0.981481	0	3.13526	0	0	3	0	0	0	1	3	0	0	0	0	20	1	0	0	0	2	1	0	1	4	0	11	0	0	1	0	0	0	2	0	0	0	0	0	0	0	0	0	0
Stagonosporopsis_astragali; SH1920709.08FU_GU237792_refs	SH1920709.08FU_GU237792_refs	Fungi; Ascomycota; Dothideomycetes; Pleosporales; Didymellaceae; Stagonosporopsis; Stagonosporopsis_astragali	13453	0	3134	249.13	43.5	522.757	0	455	75	1061	100	67	1693	278	402	10	35	21	301	9	24	370	1175	351	15	58	58	36	201	108	478	398	84	14	0	6	51	4	25	0	3134	0	16	96	0	216	71
Didymella_ellipsoidea; SH1920734.08FU_KY742060_refs	SH1920734.08FU_KY742060_refs	Fungi; Ascomycota; Dothideomycetes; Pleosporales; Didymellaceae; Didymella; Didymella_ellipsoidea	124	0	15	2.2963	1.5	2.95009	0	5	6	3	1	0	2	4	2	2	0	0	5	0	0	0	6	4	1	3	4	9	0	9	4	2	1	0	0	0	6	0	2	3	5	0	2	0	0	1	0
Stagonosporopsis_lupini; SH1920772.08FU_GU237724_refs	SH1920772.08FU_GU237724_refs	Fungi; Ascomycota; Dothideomycetes; Pleosporales; Didymellaceae; Stagonosporopsis; Stagonosporopsis_lupini	87	0	36	1.61111	0	5.22482	0	2	0	4	0	0	4	3	3	0	0	0	2	0	0	5	12	1	0	0	0	0	2	0	2	2	0	0	0	0	0	0	0	0	36	0	0	0	0	0	0
Ascochyta_versabilis; SH1920777.08FU_GU237909_refs	SH1920777.08FU_GU237909_refs	Fungi; Ascomycota; Dothideomycetes; Pleosporales; Didymellaceae; Ascochyta; Ascochyta_versabilis	267	0	132	4.94444	0	18.7339	0	13	8	0	0	3	1	0	16	0	0	16	4	0	0	0	3	0	2	11	35	2	132	19	1	0	0	0	0	0	0	0	0	0	0	0	0	0	0	0	0
Xenodidymella_humicola; SH1920780.08FU_GU237800_refs	SH1920780.08FU_GU237800_refs	Fungi; Ascomycota; Dothideomycetes; Pleosporales; Didymellaceae; Xenodidymella; Xenodidymella_humicola	392	0	92	7.25926	0	16.5041	0	1	0	0	0	0	0	3	14	15	3	0	12	0	4	0	0	21	0	4	14	0	0	0	0	0	0	0	1	7	7	19	0	2	12	0	0	0	0	92	61
Didymella_chenopodii; SH1920781.08FU_GU237775_refs	SH1920781.08FU_GU237775_refs	Fungi; Ascomycota; Dothideomycetes; Pleosporales; Didymellaceae; Didymella; Didymella_chenopodii	15	0	3	0.277778	0	0.737581	0	1	0	0	0	0	0	0	1	0	0	0	3	0	0	0	3	1	0	1	0	1	1	3	0	0	0	0	0	0	0	0	0	0	0	0	0	0	0	0	0
Mrakia_robertii; SH1937018.08FU_AY038829_refs	SH1937018.08FU_AY038829_refs	Fungi; Basidiomycota; Tremellomycetes; Cystofilobasidiales; Mrakiaceae; Mrakia; Mrakia_robertii	7716	0	2882	142.889	2	454.49	0	0	4	0	0	1	2	0	0	1	0	0	0	25	4	0	9	1	3	0	0	0	0	0	4	0	50	0	0	2882	34	414	11	31	0	718	259	829	172	190	353
Mrakia_blollopis; SH1937020.08FU_AY038826_refs	SH1937020.08FU_AY038826_refs	Fungi; Basidiomycota; Tremellomycetes; Cystofilobasidiales; Mrakiaceae; Mrakia; Mrakia_blollopis	76034	0	19172	1408.04	36.5	3601.16	37	0	99	1	1	18	10	2	2	2	7	1	7	225	71	0	76	15	43	3	2	1	1	1	14	1	111	2	0	19172	687	4264	153	639	20	11332	5279	7187	3587	2476	4519
Mortierella_elongata; SH1938497.08FU_HQ630337_refs	SH1938497.08FU_HQ630337_refs	Fungi; Mortierellomycota; Mortierellomycetes; Mortierellales; Mortierellaceae; Mortierella; Mortierella_elongata	53	0	11	0.981481	0	2.06946	0	0	0	0	0	0	0	0	0	0	0	0	0	0	0	0	0	0	0	0	0	0	0	0	0	0	0	0	0	3	0	0	5	1	11	9	1	1	2	2	0
Trichoderma_tomentosum; SH1958359.08FU_DQ085432_refs	SH1958359.08FU_DQ085432_refs	Fungi; Ascomycota; Sordariomycetes; Hypocreales; Hypocreaceae; Trichoderma; Trichoderma_tomentosum	13	0	10	0.240741	0	1.37272	0	0	0	0	0	0	0	0	0	0	0	0	0	0	0	0	0	0	0	0	0	0	0	0	0	0	0	0	0	0	0	0	1	0	0	0	1	10	0	0	0
Cercospora_zeae-maydis; SH1975080.08FU_DQ185074_refs	SH1975080.08FU_DQ185074_refs	Fungi; Ascomycota; Dothideomycetes; Capnodiales; Mycosphaerellaceae; Cercospora; Cercospora_zeae-maydis	64	0	27	1.18519	0	4.9643	0	0	0	0	3	2	0	0	0	1	0	0	3	0	0	25	0	0	0	0	0	0	0	0	0	0	27	1	0	0	0	0	0	0	0	0	0	0	0	0	0
Distomycovellosiella_brachycarpa; SH1975170.08FU_MF951313_refs	SH1975170.08FU_MF951313_refs	Fungi; Ascomycota; Dothideomycetes; Capnodiales; Mycosphaerellaceae; Distomycovellosiella; Distomycovellosiella_brachycarpa	38	0	38	0.703704	0	5.17115	0	0	0	0	0	0	0	0	0	0	0	38	0	0	0	0	0	0	0	0	0	0	0	0	0	0	0	0	0	0	0	0	0	0	0	0	0	0	0	0	0
Symmetrospora_coprosmae; SH2044313.08FU_AF444577_refs	SH2044313.08FU_AF444577_refs	Fungi; Basidiomycota; Cystobasidiomycetes; Cystobasidiomycetes_ord_Incertae_sedis; Symmetrosporaceae; Symmetrospora; Symmetrospora_coprosmae	234	0	37	4.33333	1	7.82594	0	0	6	0	0	8	0	1	0	1	5	0	0	0	1	0	0	2	0	0	0	0	0	2	2	0	0	1	0	0	16	1	17	3	9	0	0	0	10	4	3
Symmetrospora_sp; SH2044326.08FU_AY479978_refs	SH2044326.08FU_AY479978_refs	Fungi; Basidiomycota; Cystobasidiomycetes; Cystobasidiomycetes_ord_Incertae_sedis; Symmetrosporaceae; Symmetrospora; Symmetrospora_sp	44	0	11	0.814815	0	1.99125	0	0	0	0	0	1	0	0	0	0	0	0	0	0	0	0	1	1	0	0	0	0	0	0	0	0	0	0	0	0	0	0	1	1	3	4	0	0	0	0	0
Filobasidium_oeirense; SH2076848.08FU_AF444349_refs	SH2076848.08FU_AF444349_refs	Fungi; Basidiomycota; Tremellomycetes; Filobasidiales; Filobasidiaceae; Filobasidium; Filobasidium_oeirense	530	0	114	9.81481	0	19.6968	32	0	0	0	0	0	0	0	0	0	0	0	0	0	0	0	0	0	0	0	0	0	0	0	0	0	0	0	0	48	18	114	9	34	0	2	0	6	0	13	43
Filobasidium_sp; SH2076881.08FU_EU266556_refs_singleton	SH2076881.08FU_EU266556_refs_singleton	Fungi; Basidiomycota; Tremellomycetes; Filobasidiales; Filobasidiaceae; Filobasidium; Filobasidium_sp	33	0	13	0.611111	0	2.00393	0	0	0	0	0	0	0	0	0	0	0	0	0	0	0	0	0	0	0	0	0	0	0	0	0	0	2	0	0	0	6	0	0	3	0	0	0	0	0	13	2
Plectosphaerella_niemeijerarum; SH2097256.08FU_MG386080_refs	SH2097256.08FU_MG386080_refs	Fungi; Ascomycota; Sordariomycetes; Glomerellales; Plectosphaerellaceae; Plectosphaerella; Plectosphaerella_niemeijerarum	10415	0	2500	192.87	43	455.517	405	33	257	1507	25	2500	98	106	561	238	132	79	62	208	42	1588	320	18	6	159	108	8	1014	52	44	20	3	0	1	63	0	4	3	4	174	3	22	2	139	9	0
Plectosphaerella_oligotrophica; SH2097260.08FU_JX508810_refs	SH2097260.08FU_JX508810_refs	Fungi; Ascomycota; Sordariomycetes; Glomerellales; Plectosphaerellaceae; Plectosphaerella; Plectosphaerella_oligotrophica	567814	43	48151	10515.1	5313	12727.5	11146	14229	6525	16228	7672	25717	20428	5561	19769	26942	27002	8216	6039	8781	743	39904	5519	4875	1473	25563	5107	1064	25897	4284	11739	17369	3941	43	946	2166	272	411	1716	47	48151	832	241	4017	3916	402	363
Sampaiozyma_ingeniosa; SH2108419.08FU_AF444534_refs	SH2108419.08FU_AF444534_refs	Fungi; Basidiomycota; Microbotryomycetes; Microbotryomycetes_ord_Incertae_sedis; Chrysozymaceae; Sampaiozyma; Sampaiozyma_ingeniosa	35020	0	4506	648.519	366	1026.3	0	75	356	577	268	361	388	94	145	334	430	503	255	461	124	377	325	197	104	339	294	289	390	255	495	246	473	24	68	477	669	55	645	748	614	2323	3601	440	59	4470	371
Alternaria_infectoria; SH2127280.08FU_AF347034_refs	SH2127280.08FU_AF347034_refs	Fungi; Ascomycota; Dothideomycetes; Pleosporales; Pleosporaceae; Alternaria; Alternaria_infectoria	100523	4	27922	1861.54	260	4244.08	46	12	102	50	6	991	16	84	9	1261	2223	16	35	10	1856	380	82	352	177	424	81	105	22	120	27	324	354	84	27922	25	6727	95	7117	5791	196	805	18	148	1467	1828	1728
Alternaria_dactylidicola; SH2127420.08FU_KY769657_refs	SH2127420.08FU_KY769657_refs	Fungi; Ascomycota; Dothideomycetes; Pleosporales; Pleosporaceae; Alternaria; Alternaria_dactylidicola	187243	7	54704	3467.46	454.5	8239.54	204	15	316	112	21	1346	55	161	13	2547	4139	23	94	22	3394	638	148	825	210	701	103	155	49	238	71	475	748	137	54704	72	11732	183	17253	10271	397	1050	7	434	2685	3166	2636
Aureobasidium_namibiae; SH2149997.08FU_KT693730_refs	SH2149997.08FU_KT693730_refs	Fungi; Ascomycota; Dothideomycetes; Dothideales; Aureobasidiaceae; Aureobasidium; Aureobasidium_namibiae	87	0	33	1.61111	0	4.99969	0	0	0	0	0	2	0	1	0	0	0	0	0	0	0	0	0	0	0	0	0	0	0	0	0	0	0	0	0	1	3	0	1	1	0	1	6	0	13	33	0
Aureobasidium_leucospermi; SH2150008.08FU_JN712489_refs	SH2150008.08FU_JN712489_refs	Fungi; Ascomycota; Dothideomycetes; Dothideales; Aureobasidiaceae; Aureobasidium; Aureobasidium_leucospermi	420	0	355	7.77778	0	48.1929	0	0	0	5	0	3	1	0	2	0	0	0	0	0	6	0	1	3	2	2	1	0	2	3	1	0	1	0	0	0	0	0	2	2	0	1	5	0	0	355	2
Loratospora_luzulae; SH2176172.08FU_KT328497_refs	SH2176172.08FU_KT328497_refs	Fungi; Ascomycota; Dothideomycetes; Pleosporales; Phaeosphaeriaceae; Loratospora; Loratospora_luzulae	374	0	188	6.92593	0	27.3516	0	0	0	0	0	0	0	0	0	0	0	0	0	3	9	0	0	1	0	0	0	0	0	0	0	0	3	0	0	0	22	7	16	22	0	188	10	73	0	0	0
Vagicola_chlamydospora; SH2176211.08FU_KU163658_refs	SH2176211.08FU_KU163658_refs	Fungi; Ascomycota; Dothideomycetes; Pleosporales; Phaeosphaeriaceae; Vagicola; Vagicola_chlamydospora	194	0	48	3.59259	0	9.32337	0	0	0	0	0	0	0	0	0	0	0	1	0	0	14	0	0	2	4	0	0	0	0	0	0	0	0	0	0	0	48	45	7	14	0	13	0	9	0	0	3
Stemphylium_eturmiunum; SH2179673.08FU_KU850541_refs	SH2179673.08FU_KU850541_refs	Fungi; Ascomycota; Dothideomycetes; Pleosporales; Pleosporaceae; Stemphylium; Stemphylium_eturmiunum	179	0	67	3.31481	0	11.2213	0	0	0	0	0	4	0	0	0	0	0	0	1	0	0	2	2	0	0	0	0	0	0	0	0	0	0	0	0	0	1	0	0	0	1	0	0	0	0	21	67
Stemphylium_beticola; SH2179703.08FU_KU850520_refs	SH2179703.08FU_KU850520_refs	Fungi; Ascomycota; Dothideomycetes; Pleosporales; Pleosporaceae; Stemphylium; Stemphylium_beticola	1685	0	377	31.2037	8	66.9918	0	16	20	1	0	294	8	27	24	6	5	2	6	2	4	5	30	4	2	27	59	93	9	25	2	5	33	1	1	4	8	0	12	47	1	0	45	44	98	377	41
Stemphylium_lycii; SH2179750.08FU_KU850602_refs	SH2179750.08FU_KU850602_refs	Fungi; Ascomycota; Dothideomycetes; Pleosporales; Pleosporaceae; Stemphylium; Stemphylium_lycii	254	0	210	4.7037	0	28.6453	0	0	0	0	0	0	10	0	0	0	0	0	0	0	0	0	0	0	0	0	0	4	0	0	0	0	0	0	0	0	0	0	0	0	0	0	0	0	0	210	0
Alternaria_catananches; SH2180359.08FU_KJ718139_refs	SH2180359.08FU_KJ718139_refs	Fungi; Ascomycota; Dothideomycetes; Pleosporales; Pleosporaceae; Alternaria; Alternaria_catananches	2880	0	705	53.3333	0	134.045	122	12	9	104	1	6	163	39	44	5	12	170	447	89	1	90	44	5	2	705	22	0	21	16	3	262	486	0	0	0	0	0	0	0	0	0	0	0	0	0	0
Alternaria_iridiaustralis; SH2180524.08FU_KP124435_refs	SH2180524.08FU_KP124435_refs	Fungi; Ascomycota; Dothideomycetes; Pleosporales; Pleosporaceae; Alternaria; Alternaria_iridiaustralis	45	0	5	0.833333	0	1.27012	0	0	1	0	0	0	0	0	0	1	0	0	0	1	0	0	0	0	0	0	0	0	0	0	0	0	5	0	0	0	3	0	2	4	0	4	0	2	3	2	2
Pleospora_rosae-caninae; SH2180963.08FU_MG828943_refs_singleton	SH2180963.08FU_MG828943_refs_singleton	Fungi; Ascomycota; Dothideomycetes; Pleosporales; Pleosporaceae; Pleospora; Pleospora_rosae-caninae	731	0	292	13.537	0	46.972	0	4	0	0	1	12	2	2	1	0	0	0	0	2	0	34	17	0	0	1	0	0	0	0	0	0	3	0	1	0	1	0	0	0	6	0	0	0	0	87	292
Penicillium_paczoskii; SH2189912.08FU_KC411706_refs	SH2189912.08FU_KC411706_refs	Fungi; Ascomycota; Eurotiomycetes; Eurotiales; Aspergillaceae; Penicillium; Penicillium_paczoskii	1435	0	1434	26.5741	0	195.14	0	0	0	0	0	0	0	0	0	0	0	0	0	0	0	0	1	0	0	0	0	0	0	0	0	0	0	0	0	0	0	0	0	0	0	0	0	0	1434	0	0
Penicillium_armarii; SH2189965.08FU_KM189758_refs	SH2189965.08FU_KM189758_refs	Fungi; Ascomycota; Eurotiomycetes; Eurotiales; Aspergillaceae; Penicillium; Penicillium_armarii	31	0	31	0.574074	0	4.21857	0	0	0	0	0	0	0	0	0	0	0	0	0	0	0	0	0	0	0	0	0	0	0	0	0	0	0	0	0	0	0	0	0	0	0	0	0	0	31	0	0
Colletotrichum_godetiae; SH2219000.08FU_JQ948402_refs	SH2219000.08FU_JQ948402_refs	Fungi; Ascomycota; Sordariomycetes; Glomerellales; Glomerellaceae; Colletotrichum; Colletotrichum_godetiae	20	0	20	0.37037	0	2.72166	0	0	0	0	0	0	0	0	0	0	0	0	0	0	0	0	0	0	0	0	0	0	0	0	0	0	0	0	0	0	0	0	0	0	0	0	0	0	0	0	0
Colletotrichum_lineola; SH2219017.08FU_GU227829_refs	SH2219017.08FU_GU227829_refs	Fungi; Ascomycota; Sordariomycetes; Glomerellales; Glomerellaceae; Colletotrichum; Colletotrichum_lineola	2342	0	860	43.3704	2	135.351	192	3	278	1	4	27	1	10	0	2	2	7	24	8	0	35	138	0	0	10	2	3	1	8	6	0	164	0	0	3	0	0	0	0	1	7	83	0	860	8	0
Colletotrichum_destructivum; SH2219021.08FU_AJ301942_refs	SH2219021.08FU_AJ301942_refs	Fungi; Ascomycota; Sordariomycetes; Glomerellales; Glomerellaceae; Colletotrichum; Colletotrichum_destructivum	102	0	62	1.88889	0	9.14179	0	0	0	0	0	0	0	0	0	0	0	0	0	0	0	25	0	0	0	0	0	0	0	0	0	0	0	0	0	0	0	0	0	0	3	0	0	0	0	0	0
Colletotrichum_higginsianum; SH2219026.08FU_KM105184_refs	SH2219026.08FU_KM105184_refs	Fungi; Ascomycota; Sordariomycetes; Glomerellales; Glomerellaceae; Colletotrichum; Colletotrichum_higginsianum	19	0	9	0.351852	0	1.63865	0	0	0	0	0	0	0	0	0	0	0	0	0	0	0	0	0	0	0	0	0	0	0	0	0	0	0	0	0	0	0	0	0	0	8	0	0	0	0	0	0
Colletotrichum_fuscum; SH2219762.08FU_KM105174_refs_singleton	SH2219762.08FU_KM105174_refs_singleton	Fungi; Ascomycota; Sordariomycetes; Glomerellales; Glomerellaceae; Colletotrichum; Colletotrichum_fuscum	288	0	271	5.33333	0	36.8705	0	0	0	0	0	0	0	0	0	0	0	0	0	0	0	8	0	0	0	0	0	0	0	0	0	0	0	0	0	0	0	9	0	0	271	0	0	0	0	0	0
Epicoccum_nigrum; SH2232030.08FU_FJ426996_refs	SH2232030.08FU_FJ426996_refs	Fungi; Ascomycota; Dothideomycetes; Pleosporales; Didymellaceae; Epicoccum; Epicoccum_nigrum	74633	16	10707	1382.09	461	2372.01	96	412	608	171	64	299	1136	853	577	75	170	80	3820	174	1334	290	454	2939	823	299	468	1213	243	2062	257	267	490	618	16	33	7967	1380	10707	7962	170	275	24	42	38	717	1261
Nothophoma_arachidis-hypogaeae; SH2232031.08FU_GU237771_refs	SH2232031.08FU_GU237771_refs	Fungi; Ascomycota; Dothideomycetes; Pleosporales; Didymellaceae; Nothophoma; Nothophoma_arachidis-hypogaeae	52	0	16	0.962963	0	2.35495	0	1	3	1	2	0	0	2	0	0	0	0	4	0	0	16	1	2	0	3	2	2	0	2	2	0	1	0	0	0	0	0	0	0	4	0	0	0	1	0	0
Didymella_pedeiae; SH2232035.08FU_GU237770_refs	SH2232035.08FU_GU237770_refs	Fungi; Ascomycota; Dothideomycetes; Pleosporales; Didymellaceae; Didymella; Didymella_pedeiae	81301	0	8144	1505.57	616.5	2094.8	0	3929	4100	3667	543	242	2006	4947	854	759	746	966	7390	508	187	149	4632	1259	450	1616	5639	8144	1207	8022	3486	1058	800	485	5	90	1379	7	895	1146	463	163	247	0	119	433	369
Didymella_glomerata; SH2232036.08FU_FJ427013_refs	SH2232036.08FU_FJ427013_refs	Fungi; Ascomycota; Dothideomycetes; Pleosporales; Didymellaceae; Didymella; Didymella_glomerata	13	0	12	0.240741	0	1.63609	0	0	0	0	0	0	0	0	0	0	0	0	1	0	0	0	0	0	0	0	0	12	0	0	0	0	0	0	0	0	0	0	0	0	0	0	0	0	0	0	0
Didymella_arachidicola; SH2232037.08FU_GU237833_refs	SH2232037.08FU_GU237833_refs	Fungi; Ascomycota; Dothideomycetes; Pleosporales; Didymellaceae; Didymella; Didymella_arachidicola	4458	0	956	82.5556	12.5	172.797	0	41	303	45	3	126	30	245	27	16	22	12	956	10	12	10	386	11	2	23	40	156	13	165	18	12	12	4	0	0	81	2	266	27	5	2	0	0	4	12	434
Didymella_coffeae-arabicae; SH2232063.08FU_FJ426994_refs	SH2232063.08FU_FJ426994_refs	Fungi; Ascomycota; Dothideomycetes; Pleosporales; Didymellaceae; Didymella; Didymella_coffeae-arabicae	71	0	18	1.31481	0	3.34113	0	7	4	7	0	0	1	2	4	0	1	0	14	0	0	0	18	1	0	0	4	2	0	1	0	2	0	0	0	0	0	0	0	0	1	0	0	0	0	0	1
Didymella_nigricans; SH2232065.08FU_GU237867_refs	SH2232065.08FU_GU237867_refs	Fungi; Ascomycota; Dothideomycetes; Pleosporales; Didymellaceae; Didymella; Didymella_nigricans	62	0	15	1.14815	0	2.4756	0	1	0	1	0	0	0	6	0	1	0	0	1	1	0	0	5	2	0	1	4	4	0	7	2	1	0	1	0	0	0	0	1	0	1	0	0	0	0	2	2
Ascochyta_herbicola; SH2232092.08FU_GU237898_refs	SH2232092.08FU_GU237898_refs	Fungi; Ascomycota; Dothideomycetes; Pleosporales; Didymellaceae; Ascochyta; Ascochyta_herbicola	405	0	273	7.5	0	37.4038	0	0	5	8	1	3	24	5	1	0	0	0	5	0	2	15	0	3	0	1	11	0	7	39	0	0	0	0	0	0	0	0	0	0	0	0	0	0	0	0	1
Didymella_aquatica; SH2232110.08FU_KY742055_refs	SH2232110.08FU_KY742055_refs	Fungi; Ascomycota; Dothideomycetes; Pleosporales; Didymellaceae; Didymella; Didymella_aquatica	2321	0	1752	42.9815	1	238.656	0	1	19	7	1	1	4	5	3	0	4	3	2	0	0	0	9	5	5	5	1	0	0	1	29	0	0	0	0	0	0	0	10	25	1752	11	0	23	0	24	0
Epicoccum_hordei; SH2232164.08FU_KY742097_refs	SH2232164.08FU_KY742097_refs	Fungi; Ascomycota; Dothideomycetes; Pleosporales; Didymellaceae; Epicoccum; Epicoccum_hordei	20	0	7	0.37037	0	1.06923	0	0	0	0	0	0	0	0	1	0	0	0	7	0	0	0	0	2	0	1	2	1	0	2	0	0	0	0	0	0	1	0	1	0	0	0	0	0	0	0	0
Didymella_protuberans; SH2232168.08FU_GU237853_refs	SH2232168.08FU_GU237853_refs	Fungi; Ascomycota; Dothideomycetes; Pleosporales; Didymellaceae; Didymella; Didymella_protuberans	485	0	111	8.98148	2.5	18.4242	0	9	36	16	2	2	6	30	1	3	5	2	111	6	1	4	33	4	5	4	24	51	6	46	19	5	1	1	0	0	3	0	3	4	1	0	0	0	0	2	4
Ascochyta_boltshauseri; SH2232422.08FU_GU237893_refs_singleton	SH2232422.08FU_GU237893_refs_singleton	Fungi; Ascomycota; Dothideomycetes; Pleosporales; Didymellaceae; Ascochyta; Ascochyta_boltshauseri	183	0	74	3.38889	0	10.7641	0	5	2	3	0	0	6	2	10	0	0	0	8	0	0	2	24	11	0	0	0	0	4	2	0	4	0	0	0	0	0	0	0	0	74	0	0	0	0	0	0
Heterophoma_verbascicola; SH2232455.08FU_KY742119_refs	SH2232455.08FU_KY742119_refs	Fungi; Ascomycota; Dothideomycetes; Pleosporales; Didymellaceae; Heterophoma; Heterophoma_verbascicola	22	0	9	0.407407	0	1.78588	0	0	0	0	0	0	0	0	0	0	0	0	9	0	0	0	0	0	0	0	0	0	0	4	0	0	0	0	0	0	0	0	0	0	0	0	0	0	9	0	0
Nothophoma_infossa; SH2232482.08FU_FJ427025_refs	SH2232482.08FU_FJ427025_refs	Fungi; Ascomycota; Dothideomycetes; Pleosporales; Didymellaceae; Nothophoma; Nothophoma_infossa	21	0	4	0.388889	0	0.877747	0	1	1	2	1	0	1	0	0	0	0	0	2	0	0	0	1	0	0	0	4	1	0	4	0	0	0	1	0	0	1	0	0	0	0	0	0	0	0	0	0
Didymella_subherbarum; SH2232500.08FU_GU237809_refs	SH2232500.08FU_GU237809_refs	Fungi; Ascomycota; Dothideomycetes; Pleosporales; Didymellaceae; Didymella; Didymella_subherbarum	62	0	11	1.14815	0	2.14922	0	2	0	3	0	0	4	3	2	1	0	0	4	1	1	0	3	0	0	3	11	4	2	1	9	1	0	0	0	0	0	0	3	0	0	0	0	0	0	0	0
Didymella_maydis; SH2232508.08FU_FJ427086_refs	SH2232508.08FU_FJ427086_refs	Fungi; Ascomycota; Dothideomycetes; Pleosporales; Didymellaceae; Didymella; Didymella_maydis	98	0	12	1.81481	1	2.62839	0	3	4	6	2	0	2	5	2	2	0	1	8	1	0	0	3	1	0	1	8	12	1	8	2	2	0	1	0	0	1	0	3	1	2	0	0	0	0	3	0
Naganishia_liquefaciens; SH2268664.08FU_AF444345_refs	SH2268664.08FU_AF444345_refs	Fungi; Basidiomycota; Tremellomycetes; Filobasidiales; Filobasidiaceae; Naganishia; Naganishia_liquefaciens	600	0	441	11.1111	0	61.1335	4	0	0	0	0	0	0	0	0	0	0	0	0	0	0	0	0	0	0	0	0	0	0	0	1	0	8	0	0	2	5	0	5	4	0	0	4	0	0	441	15
Rhodotorula_glutinis; SH2272264.08FU_AF387775_refs	SH2272264.08FU_AF387775_refs	Fungi; Basidiomycota; Microbotryomycetes; Sporidiobolales; Sporidiobolaceae; Rhodotorula; Rhodotorula_glutinis	476	0	145	8.81481	0	24.0856	0	0	145	0	0	2	0	0	0	0	0	0	0	0	3	0	1	1	2	0	1	1	0	0	0	0	1	0	0	0	26	2	50	35	0	8	77	0	32	0	0
Paramyrothecium_parvum; SH2282472.08FU_KU846298_refs	SH2282472.08FU_KU846298_refs	Fungi; Ascomycota; Sordariomycetes; Hypocreales; Stachybotryaceae; Paramyrothecium; Paramyrothecium_parvum	38	0	25	0.703704	0	3.46208	0	0	0	0	1	0	0	0	1	0	0	0	1	0	0	0	0	0	0	0	0	0	0	5	0	0	25	0	0	0	0	0	0	0	0	0	0	0	0	0	0
Trichoderma_piluliferum; SH2305819.08FU_FJ860810_refs_singleton	SH2305819.08FU_FJ860810_refs_singleton	Fungi; Ascomycota; Sordariomycetes; Hypocreales; Hypocreaceae; Trichoderma; Trichoderma_piluliferum	24	0	12	0.444444	0	1.94904	0	0	0	0	0	0	0	0	0	0	0	0	0	0	0	0	0	0	0	0	0	0	0	0	0	0	0	0	0	0	0	0	1	0	0	0	0	0	12	0	1
Botryotinia_pelargonii; SH2311389.08FU_AJ716290_refs	SH2311389.08FU_AJ716290_refs	Fungi; Ascomycota; Leotiomycetes; Helotiales; Sclerotiniaceae; Botryotinia; Botryotinia_pelargonii	45120	0	40525	835.556	1	5513.64	143	0	461	0	0	1382	0	3	0	0	0	0	0	0	0	10	0	0	1	0	3	2	0	0	0	0	13	0	0	5	11	0	1	30	2	2	40525	0	2093	0	0
Botrytis_californica; SH2311583.08FU_KJ937039_refs	SH2311583.08FU_KJ937039_refs	Fungi; Ascomycota; Leotiomycetes; Helotiales; Sclerotiniaceae; Botrytis; Botrytis_californica	43	0	37	0.796296	0	5.04463	0	0	0	0	0	3	0	0	0	0	0	0	0	0	0	0	0	0	0	0	0	0	0	0	0	0	0	0	0	0	0	0	0	0	0	0	37	0	2	0	0
Cladosporium_delicatulum; SH2320203.08FU_HM148081_refs	SH2320203.08FU_HM148081_refs	Fungi; Ascomycota; Dothideomycetes; Capnodiales; Cladosporiaceae; Cladosporium; Cladosporium_delicatulum	20681	0	7149	382.981	14	1037.52	223	0	3	0	0	0	1	0	0	0	0	2	0	4	2	0	3	1	0	1	0	1	0	1	2	0	205	0	1	133	552	59	597	2025	245	719	568	1440	7149	761	643
Cladosporium_ramotenellum; SH2320230.08FU_EF679384_refs	SH2320230.08FU_EF679384_refs	Fungi; Ascomycota; Dothideomycetes; Capnodiales; Cladosporiaceae; Cladosporium; Cladosporium_ramotenellum	34	0	15	0.62963	0	2.24278	0	0	0	0	0	0	0	0	0	0	0	0	0	0	0	0	0	0	0	0	0	0	0	0	0	0	0	0	0	0	1	0	0	6	0	0	0	3	15	2	0
Septoria_cerastii; SH2337885.08FU_KF251362_refs_singleton	SH2337885.08FU_KF251362_refs_singleton	Fungi; Ascomycota; Dothideomycetes; Capnodiales; Mycosphaerellaceae; Septoria; Septoria_cerastii	39	0	8	0.722222	0	1.87754	0	0	0	2	7	0	0	3	0	0	0	3	0	0	0	1	0	1	2	0	0	5	0	0	8	7	0	0	0	0	0	0	0	0	0	0	0	0	0	0	0
Fusarium_acutatum; SH2456056.08FU_AY213653_refs	SH2456056.08FU_AY213653_refs	Fungi; Ascomycota; Sordariomycetes; Hypocreales; Nectriaceae; Fusarium; Fusarium_acutatum	332	0	152	6.14815	0	22.0098	0	7	0	2	0	0	27	3	1	4	2	4	0	4	0	3	7	0	0	3	12	1	17	3	2	0	0	0	1	53	0	0	152	0	0	0	0	1	21	0	1
Dactylonectria_estremocensis; SH2456106.08FU_JF735320_refs	SH2456106.08FU_JF735320_refs	Fungi; Ascomycota; Sordariomycetes; Hypocreales; Nectriaceae; Dactylonectria; Dactylonectria_estremocensis	51	0	13	0.944444	0	2.4527	0	1	0	0	0	0	0	1	2	0	0	5	1	1	0	2	0	0	0	8	5	0	0	0	0	2	0	0	0	0	0	0	2	0	13	0	0	0	8	0	0
Fusarium_asiaticum; SH2456120.08FU_DQ459835_refs	SH2456120.08FU_DQ459835_refs	Fungi; Ascomycota; Sordariomycetes; Hypocreales; Nectriaceae; Fusarium; Fusarium_asiaticum	58	0	5	1.07407	1	1.38526	2	1	0	3	0	0	1	3	3	0	2	1	5	0	0	0	1	2	2	5	4	1	4	3	2	1	1	0	1	0	2	0	3	0	0	0	0	0	0	0	0
Fusarium_oxysporum; SH2456720.08FU_DQ452451_refs_singleton	SH2456720.08FU_DQ452451_refs_singleton	Fungi; Ascomycota; Sordariomycetes; Hypocreales; Nectriaceae; Fusarium; Fusarium_oxysporum	304	0	56	5.62963	1	9.62563	1	13	0	0	4	0	2	0	1	13	1	2	7	1	0	0	11	1	0	12	18	0	23	8	6	1	0	0	0	8	0	0	7	1	9	0	15	20	56	2	16
Humicola_grisea; SH2475985.08FU_AY706334_refs	SH2475985.08FU_AY706334_refs	Fungi; Ascomycota; Sordariomycetes; Sordariales; Chaetomiaceae; Humicola; Humicola_grisea	121	0	64	2.24074	0	8.87425	0	0	0	1	1	2	0	3	0	1	2	0	0	1	0	1	0	0	0	0	0	4	0	4	4	1	0	0	0	0	0	0	15	0	0	1	0	64	0	0	0
Filobasidium_stepposum; SH2525086.08FU_DQ222455_refs	SH2525086.08FU_DQ222455_refs	Fungi; Basidiomycota; Tremellomycetes; Filobasidiales; Filobasidiaceae; Filobasidium; Filobasidium_stepposum	1185	0	287	21.9444	0	56.17	16	0	0	0	0	0	0	0	0	0	0	0	0	0	0	0	0	0	0	0	0	0	0	0	0	0	5	0	0	233	8	27	26	36	2	9	0	23	0	287	160
Filobasidium_floriforme; SH2525150.08FU_AF190007_refs_singleton	SH2525150.08FU_AF190007_refs_singleton	Fungi; Basidiomycota; Tremellomycetes; Filobasidiales; Filobasidiaceae; Filobasidium; Filobasidium_floriforme	29	0	20	0.537037	0	2.87286	0	0	0	0	0	0	0	0	0	0	0	0	0	0	0	0	0	0	0	0	0	0	0	0	0	0	0	0	0	0	0	0	7	0	0	0	0	0	0	0	0
Plectosphaerella_oligotrophica; OTU-0001	OTU-0001	Fungi; Ascomycota; Sordariomycetes; Glomerellales; Plectosphaerellaceae; Plectosphaerella; Plectosphaerella_oligotrophica	26062	1	2158	482.63	261.5	569.065	519	690	333	1080	382	1601	1010	293	1128	1442	1348	415	319	442	46	2158	319	214	81	1214	244	40	1410	228	590	901	146	1	51	64	15	19	48	3	1618	30	8	131	132	15	12
Plectosphaerella_oligotrophica; OTU-0002	OTU-0002	Fungi; Ascomycota; Sordariomycetes; Glomerellales; Plectosphaerellaceae; Plectosphaerella; Plectosphaerella_oligotrophica	27601	1	2115	511.13	291.5	590.987	512	811	369	952	419	1348	1138	291	1169	1482	1535	466	354	466	36	2115	339	278	98	1398	305	52	1455	255	655	975	167	3	57	67	12	12	53	2	1688	21	7	134	144	16	8
Plectosphaerella_oligotrophica; OTU-0003	OTU-0003	Fungi; Ascomycota; Sordariomycetes; Glomerellales; Plectosphaerellaceae; Plectosphaerella; Plectosphaerella_oligotrophica	15126	1	1203	280.111	167	323.28	228	444	205	571	232	821	612	162	616	848	781	252	197	277	22	1203	165	171	45	793	171	37	848	134	353	536	81	3	36	47	7	6	27	1	869	22	4	98	74	13	11
Plectosphaerella_oligotrophica; OTU-0004	OTU-0004	Fungi; Ascomycota; Sordariomycetes; Glomerellales; Plectosphaerellaceae; Plectosphaerella; Plectosphaerella_oligotrophica	21128	0	1825	391.259	218	452.678	487	636	307	742	339	1256	969	261	889	1233	1153	365	322	389	35	1825	263	220	54	1139	216	53	1103	194	522	827	163	1	44	48	7	7	43	1	1115	22	6	80	98	8	11
Plectosphaerella_oligotrophica; OTU-0005	OTU-0005	Fungi; Ascomycota; Sordariomycetes; Glomerellales; Plectosphaerellaceae; Plectosphaerella; Plectosphaerella_oligotrophica	19769	2	1656	366.093	199	434.575	278	537	221	648	305	1017	810	253	827	1133	1098	350	269	321	25	1656	221	191	61	1045	206	38	1052	180	420	699	130	2	41	59	7	9	40	2	1231	20	6	101	83	10	7
Plectosphaerella_oligotrophica; OTU-0006	OTU-0006	Fungi; Ascomycota; Sordariomycetes; Glomerellales; Plectosphaerellaceae; Plectosphaerella; Plectosphaerella_oligotrophica	319	0	61	5.90741	2	10.1893	4	6	7	16	8	8	17	10	5	29	4	4	2	5	1	61	1	3	0	7	5	0	19	0	2	3	3	0	0	0	0	0	2	0	16	0	0	3	2	0	2
Plectosphaerella_oligotrophica; OTU-0007	OTU-0007	Fungi; Ascomycota; Sordariomycetes; Glomerellales; Plectosphaerellaceae; Plectosphaerella; Plectosphaerella_oligotrophica	14	0	4	0.259259	0	0.805293	0	0	0	0	0	0	0	0	0	4	0	1	0	0	0	0	0	0	0	1	1	0	0	0	0	0	1	0	0	0	0	0	0	0	4	0	0	0	0	0	0
Plectosphaerella_oligotrophica; OTU-0009	OTU-0009	Fungi; Ascomycota; Sordariomycetes; Glomerellales; Plectosphaerellaceae; Plectosphaerella; Plectosphaerella_oligotrophica	138	0	19	2.55556	1	3.9605	4	2	1	3	2	3	4	1	2	11	4	3	0	4	0	19	1	2	0	10	1	2	13	1	14	2	4	1	0	2	0	0	0	0	6	0	0	0	0	0	0
Plectosphaerella_oligotrophica; OTU-0010	OTU-0010	Fungi; Ascomycota; Sordariomycetes; Glomerellales; Plectosphaerellaceae; Plectosphaerella; Plectosphaerella_oligotrophica	14	0	5	0.259259	0	0.781512	0	0	0	1	0	1	1	0	0	1	0	0	0	0	0	0	1	0	0	0	0	0	1	0	0	1	0	0	0	0	0	0	0	0	0	0	0	0	0	0	0
Plectosphaerella_oligotrophica; OTU-0011	OTU-0011	Fungi; Ascomycota; Sordariomycetes; Glomerellales; Plectosphaerellaceae; Plectosphaerella; Plectosphaerella_oligotrophica	33	0	5	0.611111	0	1.18825	0	0	0	0	0	0	2	2	0	5	0	0	0	1	0	5	0	0	0	2	1	0	3	0	2	1	1	0	0	0	0	0	0	0	1	0	0	1	0	0	0
Unidentified; OTU-0012	OTU-0012	Fungi; Ascomycota; Sordariomycetes; Hypocreales; Nectriaceae; Unidentified; Unidentified	100135	2	7815	1854.35	623.5	2221.84	218	5001	4014	2257	5444	3041	3157	2815	5219	1867	1927	4868	5270	7121	2287	438	6187	4742	7815	4548	4068	664	4425	1503	909	3981	1163	25	5	182	137	13	73	81	525	189	93	45	76	227	961
Unidentified; OTU-0013	OTU-0013	Fungi; Ascomycota; Sordariomycetes; Hypocreales; Nectriaceae; Unidentified; Unidentified	23050	0	1683	426.852	148.5	505.495	58	1178	926	529	1310	685	734	740	1177	474	500	1096	1210	1683	532	83	1468	1072	1665	963	922	156	1002	322	192	806	321	4	4	44	34	4	24	19	116	39	20	11	21	65	242
Unidentified; OTU-0014	OTU-0014	Fungi; Ascomycota; Sordariomycetes; Hypocreales; Nectriaceae; Unidentified; Unidentified	15017	0	1085	278.093	88.5	336.895	30	757	648	351	820	449	466	427	783	279	294	742	761	1085	362	52	994	742	1081	668	611	102	682	221	122	669	164	6	0	27	18	3	9	8	62	26	13	2	7	35	111
Unidentified; OTU-0016	OTU-0016	Fungi; Ascomycota; Sordariomycetes; Hypocreales; Nectriaceae; Unidentified; Unidentified	25	0	3	0.462963	0	0.770027	0	1	1	1	2	0	1	0	0	1	0	3	0	3	0	0	0	1	0	2	2	1	1	1	0	1	0	0	0	0	0	0	0	0	1	0	0	0	0	1	1
Unidentified; OTU-0017	OTU-0017	Fungi; Ascomycota; Sordariomycetes; Hypocreales; Nectriaceae; Unidentified; Unidentified	12736	1	972	235.852	115	263.012	35	597	505	277	664	365	378	404	586	243	206	571	615	972	262	47	851	527	924	472	391	75	453	173	90	425	272	1	2	43	34	3	22	28	133	53	24	10	28	65	298
Unidentified; OTU-0018	OTU-0018	Fungi; Ascomycota; Sordariomycetes; Hypocreales; Nectriaceae; Unidentified; Unidentified	33	0	7	0.611111	0	1.36557	0	2	0	2	0	2	0	0	0	1	1	2	0	7	2	0	6	1	0	1	1	0	0	2	0	2	0	0	0	1	0	0	0	0	0	0	0	0	0	0	0
Plectosphaerella_oligotrophica; OTU-0019	OTU-0019	Fungi; Ascomycota; Sordariomycetes; Glomerellales; Plectosphaerellaceae; Plectosphaerella; Plectosphaerella_oligotrophica	1658	0	120	30.7037	14	36.7005	27	40	17	58	19	88	61	11	71	101	90	41	16	43	2	120	18	21	3	93	10	5	99	11	44	61	14	0	4	3	0	0	5	0	103	1	1	7	12	0	0
Plectosphaerella_oligotrophica; OTU-0020	OTU-0020	Fungi; Ascomycota; Sordariomycetes; Glomerellales; Plectosphaerellaceae; Plectosphaerella; Plectosphaerella_oligotrophica	24	0	6	0.444444	0	1.07575	0	0	1	0	0	1	0	0	0	1	0	1	0	0	0	4	1	0	0	0	0	0	0	1	0	2	0	0	0	0	0	0	0	0	2	0	0	0	1	0	0
Plectosphaerella_oligotrophica; OTU-0021	OTU-0021	Fungi; Ascomycota; Sordariomycetes; Glomerellales; Plectosphaerellaceae; Plectosphaerella; Plectosphaerella_oligotrophica	69	0	9	1.27778	1	1.95628	2	4	0	3	1	2	4	0	1	2	1	3	0	2	0	7	1	1	1	1	0	0	4	0	3	1	1	0	0	0	0	0	1	0	9	0	0	0	0	0	0
Plectosphaerella_oligotrophica; OTU-0022	OTU-0022	Fungi; Ascomycota; Sordariomycetes; Glomerellales; Plectosphaerellaceae; Plectosphaerella; Plectosphaerella_oligotrophica	62	0	10	1.14815	0	2.22683	0	1	0	2	0	1	3	0	3	4	10	0	3	2	0	9	1	1	0	7	1	0	3	0	5	0	0	0	0	0	0	0	0	0	1	0	0	0	0	0	0
Plectosphaerella_oligotrophica; OTU-0023	OTU-0023	Fungi; Ascomycota; Sordariomycetes; Glomerellales; Plectosphaerellaceae; Plectosphaerella; Plectosphaerella_oligotrophica	27	0	5	0.5	0	1.02331	0	1	0	0	0	3	1	2	1	2	0	1	0	0	0	2	0	0	0	2	0	0	5	0	2	0	0	0	0	0	0	0	0	0	1	0	0	0	0	0	0
Plectosphaerella_oligotrophica; OTU-0025	OTU-0025	Fungi; Ascomycota; Sordariomycetes; Glomerellales; Plectosphaerellaceae; Plectosphaerella; Plectosphaerella_oligotrophica	175	0	17	3.24074	1	4.572	4	8	2	6	0	13	7	1	12	17	11	2	3	6	0	12	1	1	0	3	1	0	13	0	3	5	0	0	0	1	0	0	0	0	9	0	0	1	2	0	0
Unidentified; OTU-0028	OTU-0028	Fungi; Ascomycota; Sordariomycetes; Hypocreales; Nectriaceae; Unidentified; Unidentified	12447	0	1009	230.5	103.5	260.756	57	502	469	310	668	367	444	342	538	193	245	593	506	1009	321	58	876	611	843	484	441	67	399	170	154	403	328	0	2	44	27	2	19	20	103	34	14	7	16	51	238
Unidentified; OTU-0029	OTU-0029	Fungi; Ascomycota; Sordariomycetes; Hypocreales; Nectriaceae; Unidentified; Unidentified	40	0	5	0.740741	0	1.21601	0	0	0	1	1	1	1	3	2	2	0	2	4	2	3	0	5	1	4	1	1	0	2	0	1	0	2	0	0	0	0	0	0	0	0	0	0	0	0	0	1
Unidentified; OTU-0030	OTU-0030	Fungi; Ascomycota; Sordariomycetes; Hypocreales; Nectriaceae; Unidentified; Unidentified	62	0	5	1.14815	1	1.43287	0	2	4	1	5	0	5	2	2	1	1	2	1	1	2	2	3	5	3	0	2	1	2	3	0	2	3	0	0	0	2	0	0	0	0	0	0	0	0	0	1
Alternaria_tenuissima; OTU-0031	OTU-0031	Fungi; Ascomycota; Dothideomycetes; Pleosporales; Pleosporaceae; Alternaria; Alternaria_tenuissima	29	0	5	0.537037	0	1.17703	0	0	0	0	0	0	0	0	0	0	0	0	0	0	0	0	0	0	0	0	0	0	0	0	0	0	4	0	0	0	0	0	1	1	1	5	0	2	2	0	0
Alternaria_tenuissima; OTU-0033	OTU-0033	Fungi; Ascomycota; Dothideomycetes; Pleosporales; Pleosporaceae; Alternaria; Alternaria_tenuissima	14	0	3	0.259259	0	0.588737	0	0	0	0	0	1	0	0	0	0	0	0	0	0	0	0	0	0	0	0	0	0	0	0	0	0	0	0	0	0	0	0	1	0	1	0	0	0	1	1	1
Alternaria_tenuissima; OTU-0034	OTU-0034	Fungi; Ascomycota; Dothideomycetes; Pleosporales; Pleosporaceae; Alternaria; Alternaria_tenuissima	90	0	12	1.66667	0	2.82175	0	0	0	0	0	0	0	0	0	0	0	0	0	0	0	1	0	0	0	0	0	0	0	0	0	1	1	0	0	1	5	0	7	5	2	12	1	5	6	5	1
Alternaria_tenuissima; OTU-0039	OTU-0039	Fungi; Ascomycota; Dothideomycetes; Pleosporales; Pleosporaceae; Alternaria; Alternaria_tenuissima	10	0	3	0.185185	0	0.616566	0	0	0	0	0	0	0	0	0	0	0	0	0	0	0	0	0	0	0	0	0	0	0	0	0	0	0	0	0	0	0	0	0	0	0	2	0	1	0	3	0
Unidentified; OTU-0040	OTU-0040	Fungi; Ascomycota; Sordariomycetes; Hypocreales; Nectriaceae; Unidentified; Unidentified	114	0	12	2.11111	1	3.03854	0	3	4	1	5	4	2	5	4	2	1	11	9	11	3	0	12	4	2	6	1	1	3	2	0	7	1	0	0	0	0	0	0	1	0	1	0	0	0	1	2
Plectosphaerella_oligotrophica; OTU-0043	OTU-0043	Fungi; Ascomycota; Sordariomycetes; Glomerellales; Plectosphaerellaceae; Plectosphaerella; Plectosphaerella_oligotrophica	173	0	19	3.2037	1	4.39717	4	6	0	7	2	3	8	1	4	19	6	1	3	4	0	14	0	1	0	17	4	0	9	1	3	8	0	0	0	0	1	0	0	0	4	1	0	2	3	0	0
Plectosphaerella_oligotrophica; OTU-0044	OTU-0044	Fungi; Ascomycota; Sordariomycetes; Glomerellales; Plectosphaerellaceae; Plectosphaerella; Plectosphaerella_oligotrophica	106	0	16	1.96296	1	3.08962	4	3	0	2	1	4	6	2	2	5	3	0	1	2	0	6	0	0	0	7	0	0	16	2	2	2	2	0	0	0	0	0	1	0	9	0	0	2	0	0	0
Plectosphaerella_oligotrophica; OTU-0045	OTU-0045	Fungi; Ascomycota; Sordariomycetes; Glomerellales; Plectosphaerellaceae; Plectosphaerella; Plectosphaerella_oligotrophica	85	0	11	1.57407	1	2.41537	3	3	1	3	1	9	3	0	5	6	0	2	0	0	1	11	2	1	0	1	0	0	2	1	1	2	1	0	0	1	0	0	0	0	5	0	0	1	0	0	0
Plectosphaerella_oligotrophica; OTU-0046	OTU-0046	Fungi; Ascomycota; Sordariomycetes; Glomerellales; Plectosphaerellaceae; Plectosphaerella; Plectosphaerella_oligotrophica	3865	0	391	71.5741	33	94.2509	56	88	37	117	39	171	114	36	131	155	162	54	33	57	4	279	37	31	9	167	23	6	175	33	68	120	17	0	7	14	2	2	11	0	363	5	1	29	26	2	3
Plectosphaerella_oligotrophica; OTU-0047	OTU-0047	Fungi; Ascomycota; Sordariomycetes; Glomerellales; Plectosphaerellaceae; Plectosphaerella; Plectosphaerella_oligotrophica	47	0	9	0.87037	0	1.62581	0	1	0	2	2	5	0	0	1	1	3	0	0	0	0	5	2	0	0	1	1	0	0	0	1	2	0	0	0	1	0	0	0	0	3	0	0	1	1	0	0
Plectosphaerella_oligotrophica; OTU-0048	OTU-0048	Fungi; Ascomycota; Sordariomycetes; Glomerellales; Plectosphaerellaceae; Plectosphaerella; Plectosphaerella_oligotrophica	124	0	14	2.2963	1	3.16007	1	1	1	0	2	3	7	2	6	8	5	5	3	2	0	14	1	3	1	6	0	0	8	0	4	3	0	0	0	1	0	1	0	0	6	0	1	1	1	0	0
Plectosphaerella_oligotrophica; OTU-0049	OTU-0049	Fungi; Ascomycota; Sordariomycetes; Glomerellales; Plectosphaerellaceae; Plectosphaerella; Plectosphaerella_oligotrophica	15	0	3	0.277778	0	0.626962	0	0	1	2	0	0	0	0	1	1	2	0	0	0	0	0	0	0	0	0	0	0	0	0	0	0	0	0	0	1	0	0	0	0	1	0	0	0	0	0	0
Alternaria_tenuissima; OTU-0050	OTU-0050	Fungi; Ascomycota; Dothideomycetes; Pleosporales; Pleosporaceae; Alternaria; Alternaria_tenuissima	7301	1	692	135.204	41.5	179.398	39	3	25	20	14	42	13	9	12	73	100	11	33	61	16	41	84	24	7	46	8	3	4	4	17	15	183	1	75	8	394	10	333	490	107	692	148	339	251	361	166
Unidentified; OTU-0052	OTU-0052	Fungi; Ascomycota; Sordariomycetes; Hypocreales; Nectriaceae; Unidentified; Unidentified	25454	1	1943	471.37	184	545.838	63	1181	1001	573	1383	723	788	755	1251	444	502	1241	1224	1943	573	90	1698	1137	1792	1114	944	165	1035	363	236	973	366	6	1	67	56	2	37	27	167	68	26	13	28	97	400
Alternaria_dactylidicola; OTU-0054	OTU-0054	Fungi; Ascomycota; Dothideomycetes; Pleosporales; Pleosporaceae; Alternaria; Alternaria_dactylidicola	8286	0	1573	153.444	25.5	294.192	2	1	4	4	0	69	6	9	1	95	147	1	13	1	94	21	4	29	29	20	4	5	0	28	1	29	28	3	1573	2	523	9	697	788	19	59	0	22	145	135	125
Didymella; OTU-0055	OTU-0055	Fungi; Ascomycota; Dothideomycetes; Pleosporales; Didymellaceae; Didymella;	9013	0	877	166.907	65.5	234.495	0	394	473	383	58	34	201	554	97	57	73	86	877	55	18	14	486	146	48	180	578	835	129	795	308	88	80	77	3	12	127	1	78	91	28	15	14	1	8	37	698
Plectosphaerella_oligotrophica; OTU-0056	OTU-0056	Fungi; Ascomycota; Sordariomycetes; Glomerellales; Plectosphaerellaceae; Plectosphaerella; Plectosphaerella_oligotrophica	8699	0	677	161.093	81	188.687	178	252	129	287	122	439	357	92	362	439	428	166	111	155	12	651	104	73	18	438	71	14	429	63	154	284	70	0	18	31	4	6	29	1	617	9	2	46	44	5	5
Plectosphaerella_oligotrophica; OTU-0057	OTU-0057	Fungi; Ascomycota; Sordariomycetes; Glomerellales; Plectosphaerellaceae; Plectosphaerella; Plectosphaerella_oligotrophica	6320	0	481	117.037	60.5	139.817	93	187	85	175	93	339	228	57	268	327	338	91	62	97	12	471	68	60	21	325	61	7	302	48	142	237	35	0	12	15	3	2	19	0	454	10	2	38	31	4	3
Septoria; OTU-0058	OTU-0058	Fungi; Ascomycota; Dothideomycetes; Capnodiales; Mycosphaerellaceae; Septoria;	77	0	23	1.42593	0	3.76479	0	1	2	8	23	0	6	9	2	0	0	4	0	0	0	0	1	1	1	0	0	4	1	0	9	5	0	0	0	0	0	0	0	0	0	0	0	0	0	0	0
Vishniacozyma_victoriae; OTU-0064	OTU-0064	Fungi; Basidiomycota; Tremellomycetes; Tremellales; Bulleribasidiaceae; Vishniacozyma; Vishniacozyma_victoriae	53166	3	8320	984.556	283	1806.49	50	40	375	183	35	279	258	306	80	266	447	64	885	94	1149	103	208	730	655	174	99	571	187	404	153	150	158	91	7	756	417	4491	2002	756	65	601	83	470	3	2595	8320
Mrakia; OTU-0065	OTU-0065	Fungi; Basidiomycota; Tremellomycetes; Cystofilobasidiales; Mrakiaceae; Mrakia;	4091	0	1712	75.7593	1	267.835	0	0	1	0	0	2	1	0	0	0	3	0	0	20	6	0	8	1	4	1	0	1	0	0	1	0	23	0	0	1712	15	100	2	15	1	351	105	394	29	75	125
Mrakia; OTU-0069	OTU-0069	Fungi; Basidiomycota; Tremellomycetes; Cystofilobasidiales; Mrakiaceae; Mrakia;	1847	0	745	34.2037	0.5	117.397	0	0	2	0	0	1	1	0	0	1	0	0	1	13	4	0	1	0	0	0	0	0	0	0	0	0	12	0	0	745	8	53	4	9	1	181	36	186	15	33	64
Mrakia; OTU-0070	OTU-0070	Fungi; Basidiomycota; Tremellomycetes; Cystofilobasidiales; Mrakiaceae; Mrakia;	11	0	8	0.203704	0	1.10538	0	0	0	0	0	0	0	0	0	0	0	0	0	0	0	0	0	0	0	0	0	0	0	0	0	0	0	0	0	1	0	0	0	0	0	0	0	0	0	0	1
Septoria; OTU-0071	OTU-0071	Fungi; Ascomycota; Dothideomycetes; Capnodiales; Mycosphaerellaceae; Septoria;	486	0	109	9	0	21.8623	1	6	2	33	109	2	30	40	15	0	0	14	0	1	0	7	1	2	15	1	0	17	10	10	78	83	1	0	0	0	0	0	0	0	3	0	1	0	0	0	0
Mrakia; OTU-0075	OTU-0075	Fungi; Basidiomycota; Tremellomycetes; Cystofilobasidiales; Mrakiaceae; Mrakia;	11	0	6	0.203704	0	0.898208	0	0	0	0	0	0	0	0	0	0	0	0	0	0	0	0	0	0	0	0	0	0	0	0	0	0	0	0	0	6	0	1	0	0	0	2	0	0	0	0	0
Mrakia; OTU-0078	OTU-0078	Fungi; Basidiomycota; Tremellomycetes; Cystofilobasidiales; Mrakiaceae; Mrakia;	10	0	2	0.185185	0	0.478759	0	0	0	0	0	0	0	0	0	0	0	0	0	0	0	0	0	0	0	0	0	0	0	0	0	0	0	0	0	1	0	0	0	1	0	2	0	1	0	0	1
Mrakia; OTU-0079	OTU-0079	Fungi; Basidiomycota; Tremellomycetes; Cystofilobasidiales; Mrakiaceae; Mrakia;	244	0	77	4.51852	0	12.7068	0	0	2	0	0	0	0	0	0	0	0	0	0	1	0	0	0	0	0	0	0	0	0	0	0	0	2	0	0	77	0	30	3	0	0	18	7	19	5	4	16
Mrakia_blollopis; OTU-0082	OTU-0082	Fungi; Basidiomycota; Tremellomycetes; Cystofilobasidiales; Mrakiaceae; Mrakia; Mrakia_blollopis	14	0	3	0.259259	0	0.678099	0	0	0	0	0	0	0	0	0	0	0	0	0	0	0	0	0	0	0	0	0	0	0	0	0	0	0	0	0	3	0	0	0	0	0	2	3	1	0	1	1
Septoria_cretae; OTU-0086	OTU-0086	Fungi; Ascomycota; Dothideomycetes; Capnodiales; Mycosphaerellaceae; Septoria; Septoria_cretae	36	0	7	0.666667	0	1.56615	0	0	2	2	6	0	1	1	1	0	0	4	0	0	0	1	0	0	1	0	0	1	0	0	7	6	1	0	0	0	0	1	0	0	1	0	0	0	0	0	0
Mrakia; OTU-0096	OTU-0096	Fungi; Basidiomycota; Tremellomycetes; Cystofilobasidiales; Mrakiaceae; Mrakia;	4010	0	1569	74.2593	1.5	251.854	0	0	2	0	0	0	2	1	0	0	0	0	0	11	1	0	2	0	2	0	0	0	0	0	0	0	14	0	0	1569	9	144	1	15	0	326	95	406	51	92	143
Mrakia; OTU-0107	OTU-0107	Fungi; Basidiomycota; Tremellomycetes; Cystofilobasidiales; Mrakiaceae; Mrakia;	59	0	26	1.09259	0	4.07602	0	0	0	0	0	0	0	0	0	0	0	0	0	0	0	0	0	0	0	0	0	0	0	0	0	0	0	0	0	13	0	1	0	1	0	4	8	0	0	0	4
Mrakia_blollopis; OTU-0108	OTU-0108	Fungi; Basidiomycota; Tremellomycetes; Cystofilobasidiales; Mrakiaceae; Mrakia; Mrakia_blollopis	32	0	29	0.592593	0	3.94547	0	0	0	0	0	0	0	0	0	0	0	0	0	0	0	0	0	0	0	0	0	0	0	0	0	0	0	0	0	1	0	0	0	0	0	0	1	0	0	1	0
Mrakia_blollopis; OTU-0110	OTU-0110	Fungi; Basidiomycota; Tremellomycetes; Cystofilobasidiales; Mrakiaceae; Mrakia; Mrakia_blollopis	18	0	4	0.333333	0	0.824163	0	0	0	0	0	0	0	0	0	0	0	0	0	0	0	0	0	0	0	0	0	0	0	0	0	0	0	0	0	2	0	2	0	0	0	4	0	3	1	0	2
Botryotinia_pelargonii; OTU-0125	OTU-0125	Fungi; Ascomycota; Leotiomycetes; Helotiales; Sclerotiniaceae; Botryotinia; Botryotinia_pelargonii	1082	0	960	20.037	0	130.661	2	0	17	0	0	38	0	0	0	0	0	0	0	0	0	0	0	0	0	0	0	0	0	0	1	0	0	0	0	0	0	0	0	0	0	0	960	0	56	0	0
Botryotinia_pelargonii; OTU-0126	OTU-0126	Fungi; Ascomycota; Leotiomycetes; Helotiales; Sclerotiniaceae; Botryotinia; Botryotinia_pelargonii	968	0	871	17.9259	0	118.546	1	0	11	0	0	24	0	0	0	0	0	0	0	0	0	0	0	0	0	0	0	0	0	0	0	0	1	0	0	0	0	0	0	0	0	0	871	0	53	0	0
Botryotinia_pelargonii; OTU-0127	OTU-0127	Fungi; Ascomycota; Leotiomycetes; Helotiales; Sclerotiniaceae; Botryotinia; Botryotinia_pelargonii	258	0	226	4.77778	0	30.7465	0	0	7	0	0	11	0	0	0	0	0	0	0	0	0	0	0	0	0	0	0	0	0	0	0	0	0	0	0	0	0	0	0	0	0	0	226	0	9	0	0
Botryotinia_pelargonii; OTU-0155	OTU-0155	Fungi; Ascomycota; Leotiomycetes; Helotiales; Sclerotiniaceae; Botryotinia; Botryotinia_pelargonii	1002	0	882	18.5556	0	120.005	6	0	22	0	0	41	0	0	0	0	0	0	0	0	0	2	0	0	0	0	0	0	0	0	0	0	0	0	0	0	0	0	0	0	0	0	882	0	41	0	0
Cystofilobasidium_macerans; OTU-0162	OTU-0162	Fungi; Basidiomycota; Tremellomycetes; Cystofilobasidiales; Cystofilobasidiaceae; Cystofilobasidium; Cystofilobasidium_macerans	1065	0	228	19.7222	2	41.0289	2	0	1	1	1	0	0	0	0	2	7	0	2	0	3	0	0	1	3	0	0	0	0	0	0	0	0	0	0	4	56	76	116	10	0	3	3	8	0	64	113
Cystofilobasidium_macerans; OTU-0170	OTU-0170	Fungi; Basidiomycota; Tremellomycetes; Cystofilobasidiales; Cystofilobasidiaceae; Cystofilobasidium; Cystofilobasidium_macerans	15	0	4	0.277778	0	0.762733	0	0	0	0	0	0	0	0	0	0	0	0	0	0	0	0	0	0	0	0	0	0	0	0	0	0	0	0	0	1	1	2	1	0	0	0	0	0	0	0	3
Botryotinia_pelargonii; OTU-0175	OTU-0175	Fungi; Ascomycota; Leotiomycetes; Helotiales; Sclerotiniaceae; Botryotinia; Botryotinia_pelargonii	373	0	341	6.90741	0	46.3991	2	0	0	0	0	8	0	0	0	0	0	0	0	0	0	0	0	0	0	0	0	0	0	0	0	0	0	0	0	0	0	0	0	0	0	0	341	0	18	0	0
Typhula_incarnata; OTU-0185	OTU-0185	Fungi; Basidiomycota; Agaricomycetes; Agaricales; Typhulaceae; Typhula; Typhula_incarnata	83667	0	40329	1549.39	9.5	6204.64	18	0	0	0	0	0	0	0	2	0	0	0	6	1	314	0	11	140	302	0	0	2	0	0	0	0	0	2	0	28	955	40329	1051	873	55	273	22	144	8	91	4080
Cystofilobasidium_macerans; OTU-0186	OTU-0186	Fungi; Basidiomycota; Tremellomycetes; Cystofilobasidiales; Cystofilobasidiaceae; Cystofilobasidium; Cystofilobasidium_macerans	343	0	72	6.35185	0	13.4152	0	0	1	0	0	0	0	0	0	0	0	0	0	0	0	0	0	0	0	0	0	0	0	0	0	0	0	0	0	1	18	23	45	8	0	3	1	2	0	28	32
Botryotinia_pelargonii; OTU-0191	OTU-0191	Fungi; Ascomycota; Leotiomycetes; Helotiales; Sclerotiniaceae; Botryotinia; Botryotinia_pelargonii	80	0	71	1.48148	0	9.65781	2	0	0	0	0	2	0	0	0	0	0	0	0	0	0	0	0	0	0	0	0	0	0	0	0	0	0	0	0	0	0	0	0	0	0	0	71	0	2	0	0
Botryotinia_pelargonii; OTU-0192	OTU-0192	Fungi; Ascomycota; Leotiomycetes; Helotiales; Sclerotiniaceae; Botryotinia; Botryotinia_pelargonii	33	0	27	0.611111	0	3.68278	2	0	1	0	0	0	0	0	0	0	0	0	0	0	0	0	0	0	0	0	0	0	0	0	0	0	0	0	0	0	0	0	0	0	0	0	27	0	2	0	0
Epicoccum; OTU-0204	OTU-0204	Fungi; Ascomycota; Dothideomycetes; Pleosporales; Didymellaceae; Epicoccum;	10	0	4	0.185185	0	0.646444	0	0	0	0	0	0	0	0	0	0	0	0	2	0	0	0	0	1	0	0	0	0	0	4	0	0	0	0	0	0	1	0	1	0	0	0	0	0	0	0	0
Cystofilobasidium_macerans; OTU-0207	OTU-0207	Fungi; Basidiomycota; Tremellomycetes; Cystofilobasidiales; Cystofilobasidiaceae; Cystofilobasidium; Cystofilobasidium_macerans	17	0	5	0.314815	0	0.864915	0	0	0	0	0	1	0	0	0	0	0	0	0	0	0	0	0	0	0	0	0	0	0	0	0	0	0	0	0	0	0	0	5	0	0	0	0	0	0	0	1
Cystofilobasidium_macerans; OTU-0208	OTU-0208	Fungi; Basidiomycota; Tremellomycetes; Cystofilobasidiales; Cystofilobasidiaceae; Cystofilobasidium; Cystofilobasidium_macerans	32	0	5	0.592593	0	1.17391	0	0	1	0	0	0	0	0	0	1	0	0	0	0	0	0	0	0	0	0	0	0	0	0	0	0	0	0	0	0	1	1	3	2	0	1	0	0	0	3	5
Cystofilobasidium_macerans; OTU-0209	OTU-0209	Fungi; Basidiomycota; Tremellomycetes; Cystofilobasidiales; Cystofilobasidiaceae; Cystofilobasidium; Cystofilobasidium_macerans	24	0	4	0.444444	0	1.02178	0	0	0	0	0	0	0	0	0	0	0	0	0	0	0	0	0	0	0	0	0	0	0	0	0	0	0	0	0	0	4	1	1	0	0	0	0	0	0	2	2
Cystofilobasidium_macerans; OTU-0213	OTU-0213	Fungi; Basidiomycota; Tremellomycetes; Cystofilobasidiales; Cystofilobasidiaceae; Cystofilobasidium; Cystofilobasidium_macerans	391	0	78	7.24074	0.5	14.4939	1	0	2	0	0	1	0	0	0	2	0	0	1	0	4	0	0	1	0	0	0	0	0	0	0	0	0	0	0	3	17	27	42	7	0	2	0	3	0	35	31
Unidentified; OTU-0218	OTU-0218	Fungi; Ascomycota; Unidentified; Unidentified; Unidentified; Unidentified; Unidentified	539	0	192	9.98148	2	30.4993	0	7	0	9	5	1	6	2	0	3	1	0	9	5	1	1	11	1	2	10	4	1	3	9	2	4	3	1	2	1	11	0	36	1	9	3	1	0	3	0	10
Unidentified; OTU-0229	OTU-0229	Fungi; Ascomycota; Unidentified; Unidentified; Unidentified; Unidentified; Unidentified	23	0	11	0.425926	0	1.62064	0	0	0	1	1	0	0	0	0	0	0	0	0	0	0	0	0	0	0	0	0	0	0	1	0	0	0	0	0	0	0	0	2	0	0	0	0	0	0	0	0
Sarocladium_strictum; OTU-0239	OTU-0239	Fungi; Ascomycota; Sordariomycetes; Hypocreales; Hypocreales_fam_Incertae_sedis; Sarocladium; Sarocladium_strictum	11	0	2	0.203704	0	0.527709	0	0	0	0	0	1	1	0	0	0	0	0	2	0	0	0	1	0	0	0	1	0	0	0	0	2	0	0	0	0	0	1	0	0	0	0	0	0	2	0	0
Cystofilobasidium_macerans; OTU-0243	OTU-0243	Fungi; Basidiomycota; Tremellomycetes; Cystofilobasidiales; Cystofilobasidiaceae; Cystofilobasidium; Cystofilobasidium_macerans	2406	0	556	44.5556	4.5	95.4814	14	0	8	0	2	1	0	0	0	4	3	0	5	0	5	0	3	1	3	0	0	0	0	0	0	0	4	0	0	26	142	156	286	54	4	8	5	9	2	142	243
Unidentified; OTU-0247	OTU-0247	Fungi; Ascomycota; Unidentified; Unidentified; Unidentified; Unidentified; Unidentified	36	0	10	0.666667	0	2.0281	1	0	0	1	1	0	0	0	0	0	1	0	0	0	0	0	0	0	0	0	0	0	0	0	0	0	0	0	0	2	0	0	0	0	4	1	0	10	1	0	0
Sarocladium_strictum; OTU-0248	OTU-0248	Fungi; Ascomycota; Sordariomycetes; Hypocreales; Hypocreales_fam_Incertae_sedis; Sarocladium; Sarocladium_strictum	18	0	2	0.333333	0	0.644278	0	0	0	0	0	1	1	0	1	0	0	1	2	0	0	0	0	1	0	0	2	0	0	2	1	0	0	0	0	0	0	0	0	1	0	0	0	0	2	0	0
Unidentified; OTU-0249	OTU-0249	Fungi; Ascomycota; Unidentified; Unidentified; Unidentified; Unidentified; Unidentified	435	0	148	8.05556	2	24.8083	0	7	0	3	4	0	5	1	0	2	1	1	5	4	2	1	5	1	2	6	9	0	3	14	2	3	3	0	4	0	12	0	23	2	3	0	0	0	4	0	4
Unidentified; OTU-0250	OTU-0250	Fungi; Ascomycota; Unidentified; Unidentified; Unidentified; Unidentified; Unidentified	35	0	12	0.648148	0	1.8547	0	1	0	2	2	0	1	0	0	0	0	0	1	0	0	0	0	0	0	1	0	0	0	1	0	0	0	0	0	0	1	0	2	0	0	0	0	0	1	0	1
Unidentified; OTU-0252	OTU-0252	Fungi; Ascomycota; Unidentified; Unidentified; Unidentified; Unidentified; Unidentified	10	0	4	0.185185	0	0.646444	0	0	0	0	0	0	0	1	0	0	0	0	0	0	0	0	0	0	0	0	0	0	0	1	0	0	0	0	0	0	0	0	0	1	0	0	0	0	0	0	0
Unidentified; OTU-0255	OTU-0255	Fungi; Ascomycota; Unidentified; Unidentified; Unidentified; Unidentified; Unidentified	21	0	6	0.388889	0	1.18825	0	0	0	0	0	0	0	0	0	0	0	1	0	0	0	0	1	1	0	1	0	0	0	4	0	0	1	0	0	0	0	0	0	0	0	0	0	0	0	0	0
Unidentified; OTU-0257	OTU-0257	Fungi; Ascomycota; Unidentified; Unidentified; Unidentified; Unidentified; Unidentified	24	0	6	0.444444	0	1.17629	1	0	0	0	1	0	0	0	0	0	2	0	0	0	0	1	0	0	0	0	0	0	0	0	0	0	0	0	0	1	0	0	0	0	1	0	0	5	2	1	0
Leucosporidium_intermedium; OTU-0258	OTU-0258	Fungi; Basidiomycota; Microbotryomycetes; Leucosporidiales; Leucosporidiaceae; Leucosporidium; Leucosporidium_intermedium	27185	0	8285	503.426	130	1239.6	1	451	2342	125	71	97	176	8285	151	337	408	124	1270	169	85	17	52	144	230	387	3019	793	91	432	474	332	393	26	0	237	29	321	1882	91	3	367	97	135	0	81	317
Mrakia; OTU-0260	OTU-0260	Fungi; Basidiomycota; Tremellomycetes; Cystofilobasidiales; Mrakiaceae; Mrakia;	143	0	32	2.64815	0	6.0817	0	0	3	0	0	0	0	0	0	0	0	0	0	0	0	0	0	0	0	0	0	0	0	0	0	0	0	0	0	0	0	32	5	4	0	1	5	1	0	14	25
Mrakia; OTU-0261	OTU-0261	Fungi; Basidiomycota; Tremellomycetes; Cystofilobasidiales; Mrakiaceae; Mrakia;	20	0	4	0.37037	0	0.853324	0	0	1	0	0	0	0	0	0	0	0	0	0	0	0	0	0	0	0	0	0	0	0	0	0	0	0	0	0	2	0	4	1	0	0	1	0	0	0	1	3
Leucosporidium_golubevii; OTU-0274	OTU-0274	Fungi; Basidiomycota; Microbotryomycetes; Leucosporidiales; Leucosporidiaceae; Leucosporidium; Leucosporidium_golubevii	11	0	3	0.203704	0	0.625847	0	0	0	0	0	0	0	0	0	0	0	0	0	0	0	0	0	0	0	0	0	0	0	0	0	0	0	0	0	1	0	0	0	0	0	0	0	0	1	3	1
Mrakia; OTU-0282	OTU-0282	Fungi; Basidiomycota; Tremellomycetes; Cystofilobasidiales; Mrakiaceae; Mrakia;	55	0	15	1.01852	0	2.9492	0	0	0	0	0	0	0	0	0	0	0	0	0	0	0	0	0	0	0	0	0	0	0	0	0	0	0	0	0	2	0	15	1	4	0	0	1	0	0	7	14
Mrakia; OTU-0283	OTU-0283	Fungi; Basidiomycota; Tremellomycetes; Cystofilobasidiales; Mrakiaceae; Mrakia;	16	0	4	0.296296	0	0.882313	0	0	0	0	0	0	0	0	0	0	0	0	0	0	0	0	0	0	0	0	0	0	0	0	0	0	0	0	0	0	0	1	0	0	0	0	0	0	0	1	4
Mrakia; OTU-0284	OTU-0284	Fungi; Basidiomycota; Tremellomycetes; Cystofilobasidiales; Mrakiaceae; Mrakia;	166	0	34	3.07407	0	7.53821	0	0	4	0	0	0	0	0	0	0	0	0	0	0	0	0	0	0	0	0	0	0	0	0	0	0	0	1	0	0	0	34	2	0	0	0	1	0	1	32	23
Sampaiozyma_ingeniosa; OTU-0298	OTU-0298	Fungi; Basidiomycota; Microbotryomycetes; Microbotryomycetes_ord_Incertae_sedis; Chrysozymaceae; Sampaiozyma; Sampaiozyma_ingeniosa	374	0	55	6.92593	3	12.7173	0	0	1	3	2	3	2	1	1	4	2	4	3	2	2	1	5	0	3	1	4	0	1	1	3	2	7	0	1	3	9	0	12	2	7	33	55	4	1	48	4
Sampaiozyma_ingeniosa; OTU-0302	OTU-0302	Fungi; Basidiomycota; Microbotryomycetes; Microbotryomycetes_ord_Incertae_sedis; Chrysozymaceae; Sampaiozyma; Sampaiozyma_ingeniosa	21	0	7	0.388889	0	1.10602	0	0	0	0	0	0	1	0	0	0	1	0	0	2	0	0	0	0	1	0	0	0	0	0	0	0	0	0	0	0	0	0	0	1	0	1	1	0	0	3	0
Sampaiozyma_ingeniosa; OTU-0303	OTU-0303	Fungi; Basidiomycota; Microbotryomycetes; Microbotryomycetes_ord_Incertae_sedis; Chrysozymaceae; Sampaiozyma; Sampaiozyma_ingeniosa	101	0	23	1.87037	1	3.89991	0	0	1	4	0	0	1	0	1	2	1	1	0	2	0	1	0	1	0	1	0	0	0	0	0	0	0	0	0	1	5	0	2	1	4	6	14	0	0	23	0
Unidentified; OTU-0311	OTU-0311	Fungi; Ascomycota; Sordariomycetes; Hypocreales; Nectriaceae; Unidentified; Unidentified	16	0	3	0.296296	0	0.602812	0	0	1	1	1	0	0	0	3	1	2	1	0	0	1	0	1	1	0	1	1	0	0	0	0	0	1	0	0	0	0	0	0	0	0	0	0	0	0	0	0
Unidentified; OTU-0317	OTU-0317	Fungi; Ascomycota; Unidentified; Unidentified; Unidentified; Unidentified; Unidentified	17	0	7	0.314815	0	1.25629	0	0	0	0	0	0	0	0	0	0	0	0	0	0	0	0	0	0	0	0	0	0	0	0	0	0	0	0	0	1	0	0	0	0	0	0	0	0	0	1	1
Unidentified; OTU-0318	OTU-0318	Fungi; Ascomycota; Unidentified; Unidentified; Unidentified; Unidentified; Unidentified	647	0	175	11.9815	3	32.2101	0	7	0	6	8	1	25	2	5	3	2	10	11	1	3	1	13	3	0	19	11	1	6	16	10	6	6	0	2	1	32	0	43	0	13	0	0	1	0	1	8
Sampaiozyma_ingeniosa; OTU-0328	OTU-0328	Fungi; Basidiomycota; Microbotryomycetes; Microbotryomycetes_ord_Incertae_sedis; Chrysozymaceae; Sampaiozyma; Sampaiozyma_ingeniosa	10	0	4	0.185185	0	0.646444	0	0	0	0	0	1	0	0	0	0	0	0	0	0	0	0	0	0	0	0	0	0	0	0	0	0	0	0	0	0	1	0	0	0	0	0	4	0	0	1	0
Unidentified; OTU-0334	OTU-0334	Fungi; Basidiomycota; Tremellomycetes; Tremellales; Unidentified; Unidentified; Unidentified	9535	0	2738	176.574	0	512.977	0	11	3	124	29	0	402	184	23	92	102	13	49	24	2738	5	34	1791	383	0	496	254	98	2006	390	202	82	0	0	0	0	0	0	0	0	0	0	0	0	0	0
Holtermanniella_wattica; OTU-0342	OTU-0342	Fungi; Basidiomycota; Tremellomycetes; Holtermanniales; Holtermanniales_fam_Incertae_sedis; Holtermanniella; Holtermanniella_wattica	11401	0	2923	211.13	8.5	514.051	40	0	6	0	2	1	0	1	0	8	13	0	14	0	4	0	4	0	3	1	0	0	0	0	1	0	65	0	0	1684	71	1234	344	187	28	116	54	228	4	545	2923
Unidentified; OTU-0343	OTU-0343	Fungi; Ascomycota; Sordariomycetes; Hypocreales; Hypocreales_fam_Incertae_sedis; Acremonium; Unidentified	4088	0	818	75.7037	29	143.124	0	42	6	94	8	29	96	72	87	23	19	24	14	30	3	55	41	24	2	31	29	9	239	64	62	36	0	2	7	104	41	4	8	4	162	60	17	279	818	40	11
Unidentified; OTU-0344	OTU-0344	Fungi; Ascomycota; Sordariomycetes; Hypocreales; Hypocreales_fam_Incertae_sedis; Acremonium; Unidentified	14	0	8	0.259259	0	1.13578	0	0	0	0	0	0	1	0	0	0	0	0	0	0	0	0	0	0	0	0	0	0	0	0	0	0	0	0	0	0	0	0	0	0	0	1	0	1	8	0	0
Vishniacozyma_carnescens; OTU-0347	OTU-0347	Fungi; Basidiomycota; Tremellomycetes; Tremellales; Bulleribasidiaceae; Vishniacozyma; Vishniacozyma_carnescens	10291	0	1627	190.574	94.5	270.978	0	17	185	67	10	637	320	58	16	13	21	23	118	167	358	55	120	335	171	123	76	511	77	276	203	94	292	95	1	81	495	55	625	492	13	140	1627	212	775	47	52
Vishniacozyma_victoriae; OTU-0354	OTU-0354	Fungi; Basidiomycota; Tremellomycetes; Tremellales; Bulleribasidiaceae; Vishniacozyma; Vishniacozyma_victoriae	3814	0	805	70.6296	34	123.035	57	3	44	23	20	64	7	32	24	18	33	13	75	11	175	37	40	93	85	35	18	53	11	35	29	17	41	25	0	28	54	161	96	93	1	9	14	40	8	805	202
Unidentified; OTU-0382	OTU-0382	Fungi; Ascomycota; Sordariomycetes; Hypocreales; Hypocreales_fam_Incertae_sedis; Acremonium; Unidentified	16	0	7	0.296296	0	1.03941	0	0	0	0	0	0	0	1	0	0	0	0	0	0	0	0	1	0	0	0	1	1	0	0	0	0	0	0	0	2	0	0	0	0	0	0	0	0	7	0	0
Unidentified; OTU-0383	OTU-0383	Fungi; Ascomycota; Sordariomycetes; Hypocreales; Hypocreales_fam_Incertae_sedis; Acremonium; Unidentified	333	0	91	6.16667	2.5	13.3187	0	3	1	13	2	5	6	2	5	1	0	1	1	3	0	5	5	3	0	4	1	1	22	3	3	3	0	0	0	6	2	0	2	0	22	6	3	20	91	7	1
Plectosphaerella_oligotrophica; OTU-0386	OTU-0386	Fungi; Ascomycota; Sordariomycetes; Glomerellales; Plectosphaerellaceae; Plectosphaerella; Plectosphaerella_oligotrophica	40	0	4	0.740741	0	1.06727	2	2	0	2	0	2	0	0	0	1	2	0	0	1	0	1	0	0	0	2	0	0	1	0	2	0	0	0	0	0	0	0	0	0	3	1	0	1	1	0	0
Gibberella_zeae; OTU-0387	OTU-0387	Fungi; Ascomycota; Sordariomycetes; Hypocreales; Nectriaceae; Gibberella; Gibberella_zeae	21	0	4	0.388889	0	0.919735	0	0	0	0	0	0	0	1	1	0	0	1	4	0	0	0	2	1	0	3	0	0	0	1	0	0	0	0	0	0	0	0	4	0	0	0	0	0	1	0	0
Cladosporium_delicatulum; OTU-0390	OTU-0390	Fungi; Ascomycota; Dothideomycetes; Capnodiales; Cladosporiaceae; Cladosporium; Cladosporium_delicatulum	18	0	9	0.333333	0	1.25893	0	0	0	0	0	0	0	0	0	0	0	0	0	0	0	0	0	0	0	0	0	0	0	0	0	0	0	0	0	0	1	1	0	1	1	0	0	0	9	0	0
Cladosporium_delicatulum; OTU-0399	OTU-0399	Fungi; Ascomycota; Dothideomycetes; Capnodiales; Cladosporiaceae; Cladosporium; Cladosporium_delicatulum	566	0	215	10.4815	0	31.0998	2	0	0	0	0	0	0	0	0	0	0	0	0	0	0	0	0	0	0	0	0	0	0	0	0	0	1	0	0	4	14	0	10	61	4	17	8	36	215	20	26
Papiliotrema_aurea; OTU-0403	OTU-0403	Fungi; Basidiomycota; Tremellomycetes; Tremellales; Rhynchogastremataceae; Papiliotrema; Papiliotrema_aurea	11068	0	3610	204.963	22	630.921	0	4	50	84	0	4	10	34	1	7	0	5	49	1	6	32	0	8	0	97	132	52	9	62	138	19	0	41	128	0	60	0	26	831	5	30	0	0	3610	0	67
Gibberella_zeae; OTU-0410	OTU-0410	Fungi; Ascomycota; Sordariomycetes; Hypocreales; Nectriaceae; Gibberella; Gibberella_zeae	219	0	26	4.05556	2	5.5607	1	11	4	2	0	9	4	7	0	3	8	6	19	4	0	0	13	3	6	12	26	1	7	9	2	5	6	0	0	1	2	0	6	0	1	3	2	0	7	3	0
Unidentified; OTU-0414	OTU-0414	Fungi; Basidiomycota; Tremellomycetes; Tremellales; Bulleribasidiaceae; Vishniacozyma; Unidentified	231	0	35	4.27778	0	8.26088	0	1	2	0	0	1	0	1	0	1	3	0	5	0	7	0	0	9	18	0	0	0	0	1	0	1	0	0	0	0	6	29	8	9	0	0	0	5	0	2	11
Unidentified; OTU-0415	OTU-0415	Fungi; Basidiomycota; Tremellomycetes; Tremellales; Bulleribasidiaceae; Vishniacozyma; Unidentified	225	0	40	4.16667	0.5	8.7841	0	0	0	2	0	0	0	0	0	1	0	0	1	0	10	0	3	10	9	0	0	2	0	3	0	0	2	0	0	0	2	40	10	7	0	2	0	8	1	2	3
Vishniacozyma_globispora; OTU-0424	OTU-0424	Fungi; Basidiomycota; Tremellomycetes; Tremellales; Bulleribasidiaceae; Vishniacozyma; Vishniacozyma_globispora	10769	0	2902	199.426	66	428.355	88	2	83	9	7	83	62	32	5	3	17	2	24	66	213	7	66	247	188	20	13	41	5	28	70	7	68	20	0	110	561	505	303	2902	31	85	48	705	13	167	267
Neoascochyta_exitialis; OTU-0428	OTU-0428	Fungi; Ascomycota; Dothideomycetes; Pleosporales; Didymellaceae; Neoascochyta; Neoascochyta_exitialis	891	0	348	16.5	0	63.4751	0	0	0	6	0	2	1	0	0	0	0	0	17	0	0	0	1	46	2	1	0	1	1	0	0	5	0	1	0	2	7	147	3	1	0	0	0	0	0	0	1
Myrmecridium_schulzeri; OTU-0433	OTU-0433	Fungi; Ascomycota; Sordariomycetes; Myrmecridiales; Myrmecridiaceae; Myrmecridium; Myrmecridium_schulzeri	12138	0	2569	224.778	28	463.865	1	199	1	126	638	88	738	171	435	170	333	558	40	199	16	19	165	64	40	1302	198	3	700	2569	560	345	34	2	15	241	38	0	248	21	0	3	0	0	10	0	0
Unidentified; OTU-0440	OTU-0440	Fungi; Ascomycota; Leotiomycetes; Helotiales; Unidentified; Unidentified; Unidentified	141	0	35	2.61111	0	6.64012	12	0	0	0	0	0	0	0	0	0	0	0	0	0	0	0	0	0	0	0	0	0	0	0	0	0	0	0	0	11	3	0	25	3	3	0	12	13	35	7	0
Unidentified; OTU-0451	OTU-0451	Fungi; Ascomycota; Leotiomycetes; Helotiales; Unidentified; Unidentified; Unidentified	15	0	4	0.277778	0	0.71154	1	0	0	0	0	0	0	0	0	0	0	0	0	0	0	0	0	0	0	0	0	0	0	0	0	0	0	0	0	0	0	0	2	1	0	1	1	1	4	1	0
Leucosporidium_golubevii; OTU-0457	OTU-0457	Fungi; Basidiomycota; Microbotryomycetes; Leucosporidiales; Leucosporidiaceae; Leucosporidium; Leucosporidium_golubevii	12	0	5	0.222222	0	0.816497	0	0	0	0	0	0	0	0	0	0	0	0	0	0	0	0	0	0	0	0	0	0	0	0	0	0	0	0	0	0	0	2	0	0	0	0	0	0	0	1	5
Neoascochyta_exitialis; OTU-0466	OTU-0466	Fungi; Ascomycota; Dothideomycetes; Pleosporales; Didymellaceae; Neoascochyta; Neoascochyta_exitialis	418	0	165	7.74074	0	30.0435	0	0	0	3	0	1	0	1	0	0	0	0	11	0	6	1	1	11	1	1	0	0	0	0	0	1	0	0	0	1	3	71	0	2	0	0	0	0	0	0	0
Unidentified; OTU-0467	OTU-0467	Fungi; Ascomycota; Sordariomycetes; Hypocreales; Unidentified; Unidentified; Unidentified	3571	0	2011	66.1296	0	326.063	0	157	0	3	0	0	0	16	0	0	0	28	0	0	0	0	0	0	0	0	1342	0	0	0	2011	13	0	0	0	0	0	0	0	0	0	0	0	0	0	0	0
Papiliotrema_flavescens; OTU-0472	OTU-0472	Fungi; Basidiomycota; Tremellomycetes; Tremellales; Rhynchogastremataceae; Papiliotrema; Papiliotrema_flavescens	5414	0	3891	100.259	1	538.563	0	0	48	1	0	6	1	1	1	1	0	0	3	2	161	9	0	26	17	2	27	60	0	15	1	2	13	2	0	0	22	1	28	848	0	7	7	0	11	0	0
Alternaria_tenuissima; OTU-0474	OTU-0474	Fungi; Ascomycota; Dothideomycetes; Pleosporales; Pleosporaceae; Alternaria; Alternaria_tenuissima	15	0	2	0.277778	0	0.563569	0	0	0	0	1	1	0	0	0	0	0	0	0	1	0	0	0	0	0	0	0	0	0	0	0	0	2	0	0	0	0	0	0	1	0	1	0	2	0	1	0
Alternaria_tenuissima; OTU-0475	OTU-0475	Fungi; Ascomycota; Dothideomycetes; Pleosporales; Pleosporaceae; Alternaria; Alternaria_tenuissima	50	0	7	0.925926	0	1.70296	0	0	0	0	0	0	0	0	0	0	0	0	0	1	0	0	0	0	0	0	0	0	0	0	0	0	0	0	1	0	4	0	1	6	0	4	2	2	2	2	0
Leucosporidium_golubevii; OTU-0479	OTU-0479	Fungi; Basidiomycota; Microbotryomycetes; Leucosporidiales; Leucosporidiaceae; Leucosporidium; Leucosporidium_golubevii	36	0	11	0.666667	0	1.93283	0	0	0	0	0	0	0	0	0	0	0	0	0	0	0	0	0	1	0	0	0	0	0	0	0	0	0	0	0	0	0	4	1	0	0	0	0	2	0	4	11
Alternaria_tenuissima; OTU-0481	OTU-0481	Fungi; Ascomycota; Dothideomycetes; Pleosporales; Pleosporaceae; Alternaria; Alternaria_tenuissima	25	0	5	0.462963	0	0.985038	0	0	0	0	0	0	0	0	0	1	0	0	0	0	0	0	0	0	0	0	0	0	0	0	0	0	1	0	0	0	1	0	0	0	0	1	2	0	1	2	0
Unidentified; OTU-0527	OTU-0527	Fungi; Ascomycota; Dothideomycetes; Pleosporales; Unidentified; Unidentified; Unidentified	516	0	229	9.55556	1	38.102	0	0	0	1	0	0	20	1	11	168	229	8	0	17	0	1	6	0	0	5	1	0	1	2	1	2	2	1	9	2	0	0	1	4	0	0	3	0	0	0	4
Unidentified; OTU-0537	OTU-0537	Fungi; Ascomycota; Leotiomycetes; Helotiales; Unidentified; Unidentified; Unidentified	61	0	14	1.12963	0	2.43439	6	0	0	0	0	1	0	0	0	0	0	0	0	0	0	0	0	0	0	0	0	0	0	0	1	0	4	0	0	2	0	0	5	0	1	1	3	6	14	3	0
Unidentified; OTU-0544	OTU-0544	Fungi; Ascomycota; Unidentified; Unidentified; Unidentified; Unidentified; Unidentified	611	0	174	11.3148	2.5	31.5588	0	6	0	3	8	2	23	2	6	5	3	11	7	1	4	2	17	2	1	12	12	2	7	14	6	7	1	0	1	1	44	1	30	0	4	0	0	3	0	1	3
Unidentified; OTU-0546	OTU-0546	Fungi; Ascomycota; Sordariomycetes; Hypocreales; Unidentified; Unidentified; Unidentified	27	0	15	0.5	0	2.36922	0	2	0	0	0	0	0	0	0	0	0	1	0	0	0	0	0	0	0	0	9	0	0	0	15	0	0	0	0	0	0	0	0	0	0	0	0	0	0	0	0
Unidentified; OTU-0547	OTU-0547	Fungi; Ascomycota; Sordariomycetes; Hypocreales; Unidentified; Unidentified; Unidentified	21	0	13	0.388889	0	2.05965	0	0	0	0	0	0	0	0	0	0	0	0	0	0	0	0	0	0	0	0	8	0	0	0	13	0	0	0	0	0	0	0	0	0	0	0	0	0	0	0	0
Ascomycota; OTU-0557	OTU-0557	Fungi; Ascomycota; ; ; ; ;	21	0	11	0.388889	0	1.54696	1	0	0	0	0	0	0	0	0	0	0	0	0	0	0	0	0	0	0	0	0	0	0	0	0	0	0	0	0	0	0	0	1	0	0	0	0	2	0	11	1
Unidentified; OTU-0560	OTU-0560	Fungi; Ascomycota; Unidentified; Unidentified; Unidentified; Unidentified; Unidentified	606	0	173	11.2222	2.5	30.358	1	8	1	18	10	4	18	2	1	4	7	5	7	2	0	0	10	2	1	16	7	5	3	5	9	4	1	0	2	0	44	0	45	2	6	1	0	1	1	1	6
Unidentified; OTU-0563	OTU-0563	Fungi; Ascomycota; Sordariomycetes; Hypocreales; Hypocreales_fam_Incertae_sedis; Fusariella; Unidentified	22	0	9	0.407407	0	1.72133	0	0	0	0	0	0	0	0	0	0	0	0	0	0	0	1	0	0	0	0	0	0	0	0	0	0	1	0	0	0	0	0	0	0	0	0	0	1	9	0	0
Unidentified; OTU-0564	OTU-0564	Fungi; Ascomycota; Sordariomycetes; Hypocreales; Hypocreales_fam_Incertae_sedis; Fusariella; Unidentified	10	0	7	0.185185	0	0.991931	0	0	0	0	0	0	0	0	0	0	0	0	0	0	0	0	0	0	0	0	0	0	0	0	0	0	0	0	0	0	0	0	0	0	0	0	0	0	7	0	0
Unidentified; OTU-0566	OTU-0566	Fungi; Ascomycota; Dothideomycetes; Pleosporales; Unidentified; Unidentified; Unidentified	11	0	11	0.203704	0	1.49691	0	0	0	0	0	0	0	0	0	0	0	0	0	0	0	0	0	0	0	0	0	0	0	0	0	0	11	0	0	0	0	0	0	0	0	0	0	0	0	0	0
Didymella; OTU-0573	OTU-0573	Fungi; Ascomycota; Dothideomycetes; Pleosporales; Didymellaceae; Didymella;	78	0	9	1.44444	0.5	2.19491	0	3	6	4	1	0	0	3	2	2	1	0	9	2	0	1	6	0	1	6	7	7	1	3	1	2	1	0	0	0	2	0	1	0	0	0	0	0	0	0	0
Didymella; OTU-0574	OTU-0574	Fungi; Ascomycota; Dothideomycetes; Pleosporales; Didymellaceae; Didymella;	101	0	15	1.87037	0.5	3.20993	0	3	5	8	1	0	3	8	0	0	1	0	15	1	0	1	6	3	1	0	6	8	3	12	2	0	3	1	0	0	0	0	0	1	0	0	0	0	0	1	1
Unidentified; OTU-0575	OTU-0575	Fungi; Basidiomycota; Agaricostilbomycetes; Agaricostilbales; Unidentified; Unidentified; Unidentified	833	0	177	15.4259	4	30.0488	0	21	3	9	16	4	40	36	8	10	10	26	5	18	12	17	8	38	43	14	107	70	18	177	49	31	16	0	0	1	2	0	0	1	1	0	1	0	0	0	0
Mycoarthris_corallina; OTU-0580	OTU-0580	Fungi; Ascomycota; Leotiomycetes; Helotiales; Helotiales_fam_Incertae_sedis; Mycoarthris; Mycoarthris_corallina	8366	0	2181	154.926	24.5	426.513	832	49	6	0	38	5	116	23	0	47	79	41	16	14	23	0	88	22	237	53	19	19	17	36	10	105	1785	3	0	68	9	26	56	1439	138	60	75	163	32	44	2
Alternaria_tenuissima; OTU-0585	OTU-0585	Fungi; Ascomycota; Dothideomycetes; Pleosporales; Pleosporaceae; Alternaria; Alternaria_tenuissima	14	0	3	0.259259	0	0.678099	0	0	0	0	0	0	0	0	0	0	0	0	0	0	0	0	0	0	0	0	0	0	0	0	0	0	0	0	0	0	2	0	2	0	0	1	0	0	0	0	1
Alternaria_tenuissima; OTU-0586	OTU-0586	Fungi; Ascomycota; Dothideomycetes; Pleosporales; Pleosporaceae; Alternaria; Alternaria_tenuissima	10	0	2	0.185185	0	0.478759	0	0	0	0	0	0	0	0	0	2	0	0	0	0	0	0	0	0	0	0	0	0	0	0	0	0	0	0	1	0	0	0	0	1	0	0	0	1	0	0	0
Unidentified; OTU-0587	OTU-0587	Fungi; Basidiomycota; Tremellomycetes; Tremellales; Unidentified; Unidentified; Unidentified	3895	0	2633	72.1296	0	383.534	0	0	1064	0	1	34	0	46	0	0	0	0	15	0	0	0	0	0	0	0	94	0	0	0	2	0	0	0	0	0	0	0	0	0	0	0	0	0	0	0	0
Unidentified; OTU-0589	OTU-0589	Fungi; Ascomycota; Dothideomycetes; Pleosporales; Unidentified; Unidentified; Unidentified	74	0	27	1.37037	0	4.8225	0	0	0	0	0	0	3	0	0	27	23	2	0	6	0	1	1	0	0	0	0	0	0	0	0	0	1	0	4	0	0	0	0	1	0	0	0	0	0	0	1
Unidentified; OTU-0596	OTU-0596	Fungi; Ascomycota; Sordariomycetes; Hypocreales; Hypocreales_fam_Incertae_sedis; Fusariella; Unidentified	50	0	32	0.925926	0	4.66966	0	0	0	0	0	0	0	0	0	0	0	0	0	0	0	0	0	0	0	0	0	0	0	0	0	0	1	0	0	0	0	0	0	0	0	0	0	2	13	0	0
Unidentified; OTU-0608	OTU-0608	Fungi; Ascomycota; Dothideomycetes; Pleosporales; Unidentified; Unidentified; Unidentified	539	0	235	9.98148	0	39.51	0	0	0	1	0	0	22	0	14	177	235	19	0	11	0	3	4	0	0	1	1	0	2	0	2	2	0	0	9	6	0	0	3	9	0	0	1	0	0	1	1
Unidentified; OTU-0624	OTU-0624	Fungi; Ascomycota; Unidentified; Unidentified; Unidentified; Unidentified; Unidentified	48	0	15	0.888889	0	2.64694	0	1	0	0	0	0	0	0	1	0	2	0	1	0	15	1	1	12	0	1	0	0	0	0	0	0	2	0	0	0	1	0	0	0	0	0	0	0	0	3	0
Unidentified; OTU-0625	OTU-0625	Fungi; Basidiomycota; Agaricostilbomycetes; Agaricostilbales; Chionosphaeraceae; Unidentified; Unidentified	2983	0	499	55.2407	12	100.25	0	107	18	25	75	18	201	110	38	17	26	94	14	24	60	55	12	120	134	33	351	344	53	499	213	174	66	6	1	1	1	4	6	4	12	5	1	0	0	0	6
Basidiomycota; OTU-0641	OTU-0641	Fungi; Basidiomycota; ; ; ; ;	417	0	91	7.72222	1	16.9532	0	0	16	0	0	1	1	0	0	0	0	1	0	4	2	0	0	0	1	0	1	0	0	1	0	0	2	3	1	3	15	3	27	60	1	23	37	0	47	6	2
Phenoliferia_psychrophila; OTU-0650	OTU-0650	Fungi; Basidiomycota; Microbotryomycetes; Kriegeriales; Kriegeriaceae; Phenoliferia; Phenoliferia_psychrophila	2461	0	1041	45.5741	0	168.238	0	0	2	0	0	0	0	0	0	0	0	0	0	1	1	0	0	0	1	0	2	1	0	1	0	2	0	1	0	191	6	15	4	9	0	105	100	1041	386	3	14
Unidentified; OTU-0652	OTU-0652	Fungi; Ascomycota; Sordariomycetes; Hypocreales; Nectriaceae; Unidentified; Unidentified	1095	0	273	20.2778	2.5	52.1559	0	202	0	1	2	0	24	44	0	0	7	27	5	2	0	0	21	2	5	2	45	9	32	20	17	20	7	1	0	11	200	0	28	0	4	0	0	0	19	4	3
Unidentified; OTU-0655	OTU-0655	Fungi; Basidiomycota; Agaricostilbomycetes; Agaricostilbales; Chionosphaeraceae; Unidentified; Unidentified	555	0	114	10.2778	3	19.5356	0	22	7	3	6	5	25	20	8	3	7	22	0	4	42	19	3	23	16	6	74	29	4	114	20	24	16	0	0	0	1	2	0	0	3	0	0	0	0	0	0
Unidentified; OTU-0659	OTU-0659	Fungi; Ascomycota; Unidentified; Unidentified; Unidentified; Unidentified; Unidentified	940	0	331	17.4074	5	51.7715	0	12	0	16	8	0	15	8	2	3	0	2	14	7	2	10	22	2	1	22	11	2	3	26	16	12	9	0	7	2	25	1	61	5	7	5	0	1	6	1	12
Protomyces_inouyei; OTU-0660	OTU-0660	Fungi; Ascomycota; Taphrinomycetes; Taphrinales; Protomycetaceae; Protomyces; Protomyces_inouyei	5815	0	1398	107.685	19.5	231.921	0	67	129	193	183	85	493	71	99	31	92	6	135	719	15	66	448	53	36	519	197	67	237	122	1398	79	0	0	0	0	0	0	0	0	0	24	0	0	59	0	0
Phenoliferia_psychrophila; OTU-0670	OTU-0670	Fungi; Basidiomycota; Microbotryomycetes; Kriegeriales; Kriegeriaceae; Phenoliferia; Phenoliferia_psychrophila	64	0	31	1.18519	0	4.77839	0	0	0	0	0	0	0	0	0	0	0	0	0	0	0	0	0	0	0	0	0	0	0	0	0	0	0	0	0	5	0	0	1	0	0	1	3	31	8	0	0
Phenoliferia_psychrophila; OTU-0671	OTU-0671	Fungi; Basidiomycota; Microbotryomycetes; Kriegeriales; Kriegeriaceae; Phenoliferia; Phenoliferia_psychrophila	155	0	51	2.87037	0	9.48096	0	0	0	0	0	0	0	0	0	0	0	0	0	0	0	0	0	0	0	0	0	0	0	0	0	0	0	0	0	18	0	1	0	0	0	11	9	51	28	0	1
Unidentified; OTU-0677	OTU-0677	Fungi; Basidiomycota; Agaricostilbomycetes; Agaricostilbales; Chionosphaeraceae; Unidentified; Unidentified	1925	0	293	35.6481	4	70.4447	0	47	12	11	54	4	140	68	24	5	13	87	4	24	4	6	4	60	107	7	231	293	30	277	197	146	23	1	2	0	0	2	10	6	15	6	1	0	0	0	0
Unidentified; OTU-0685	OTU-0685	Fungi; Basidiomycota; Agaricomycetes; Cantharellales; Unidentified; Unidentified; Unidentified	32	0	18	0.592593	0	2.6244	0	0	0	0	0	0	0	0	0	0	0	0	0	0	0	0	0	0	0	0	0	0	0	3	0	0	18	0	0	0	1	0	0	0	0	0	0	0	0	0	0
Unidentified; OTU-0689	OTU-0689	Fungi; Basidiomycota; Agaricomycetes; Cantharellales; Unidentified; Unidentified; Unidentified	11	0	4	0.203704	0	0.710557	0	0	0	0	0	0	0	0	0	0	0	0	0	0	0	0	0	0	0	0	0	0	0	2	0	0	4	0	0	0	2	0	0	0	0	0	0	0	0	0	0
Nectriaceae; OTU-0690	OTU-0690	Fungi; Ascomycota; Sordariomycetes; Hypocreales; Nectriaceae; ;	42	0	10	0.777778	0	1.92958	0	0	0	2	2	0	3	0	0	0	0	3	1	1	1	0	0	0	1	0	0	0	3	0	0	5	0	0	0	0	10	0	0	0	1	0	0	0	0	1	0
Nectriaceae; OTU-0693	OTU-0693	Fungi; Ascomycota; Sordariomycetes; Hypocreales; Nectriaceae; ;	398	0	125	7.37037	1	22.3837	0	69	1	0	0	0	2	10	1	0	0	7	1	0	0	0	6	0	0	0	18	2	6	6	3	3	11	0	1	4	90	0	3	0	2	1	0	0	13	0	1
Unidentified; OTU-0696	OTU-0696	Fungi; Ascomycota; Unidentified; Unidentified; Unidentified; Unidentified; Unidentified	134	0	54	2.48148	0	8.52906	1	0	0	0	3	0	0	0	0	0	2	0	0	0	0	0	0	0	0	0	0	0	0	0	0	0	0	0	0	3	0	1	1	0	0	0	0	1	0	16	1
Unidentified; OTU-0705	OTU-0705	Fungi; Ascomycota; Dothideomycetes; Pleosporales; Unidentified; Unidentified; Unidentified	415	0	98	7.68519	3	15.8886	17	3	1	0	2	2	6	0	2	5	1	3	1	9	98	5	26	4	21	5	2	4	0	4	1	6	23	0	0	0	6	4	6	7	11	0	0	1	0	1	7
Unidentified; OTU-0708	OTU-0708	Fungi; Ascomycota; Unidentified; Unidentified; Unidentified; Unidentified; Unidentified	12	0	5	0.222222	0	0.883105	0	0	0	0	0	0	0	0	0	0	0	0	0	0	0	0	0	0	0	0	0	0	0	0	0	0	0	0	0	0	0	0	1	0	0	0	0	0	0	1	0
Unidentified; OTU-0709	OTU-0709	Fungi; Ascomycota; Unidentified; Unidentified; Unidentified; Unidentified; Unidentified	54	0	16	1	0	2.99685	0	0	0	0	2	0	0	0	0	0	1	0	0	0	0	0	0	0	0	0	0	0	0	0	0	0	0	0	0	1	0	0	0	0	0	0	0	0	0	7	0
Unidentified; OTU-0727	OTU-0727	Fungi; Basidiomycota; Agaricomycetes; Cantharellales; Unidentified; Unidentified; Unidentified	55	0	27	1.01852	0	4.22701	0	0	0	0	0	0	0	0	0	0	0	0	0	0	0	0	0	0	0	0	0	0	0	7	0	0	27	0	0	0	0	0	0	0	0	0	0	0	0	0	0
Unidentified; OTU-0737	OTU-0737	Fungi; Ascomycota; Sordariomycetes; Hypocreales; Stachybotryaceae; Unidentified; Unidentified	1309	0	733	24.2407	0.5	103.803	0	0	0	2	33	0	1	0	44	1	0	1	15	12	22	0	23	4	7	41	12	1	9	234	0	3	733	0	0	1	0	6	0	0	2	0	0	11	5	0	0
Sarocladium_strictum; OTU-0742	OTU-0742	Fungi; Ascomycota; Sordariomycetes; Hypocreales; Hypocreales_fam_Incertae_sedis; Sarocladium; Sarocladium_strictum	16	0	5	0.296296	0	0.882313	0	0	0	1	0	0	0	0	0	0	0	0	5	1	0	0	0	0	0	0	2	0	0	0	2	3	0	0	0	0	0	0	0	0	0	0	0	0	1	0	0
Sarocladium_strictum; OTU-0744	OTU-0744	Fungi; Ascomycota; Sordariomycetes; Hypocreales; Hypocreales_fam_Incertae_sedis; Sarocladium; Sarocladium_strictum	15	0	6	0.277778	0	0.959887	0	0	0	0	0	1	0	0	0	0	0	0	6	0	0	0	1	0	0	0	2	0	0	1	0	0	0	0	0	0	0	0	0	0	0	0	0	0	3	0	0
Sarocladium_strictum; OTU-0751	OTU-0751	Fungi; Ascomycota; Sordariomycetes; Hypocreales; Hypocreales_fam_Incertae_sedis; Sarocladium; Sarocladium_strictum	29	0	7	0.537037	0	1.12791	0	0	0	0	0	0	2	0	1	0	0	0	7	0	0	0	2	1	0	0	1	0	1	1	1	1	0	0	0	1	1	0	0	0	0	2	0	0	3	1	0
Bulleromyces_albus; OTU-0753	OTU-0753	Fungi; Basidiomycota; Tremellomycetes; Tremellales; Tremellaceae; Bulleromyces; Bulleromyces_albus	2035	0	293	37.6852	2	67.2519	102	0	2	0	0	2	0	0	0	0	0	0	0	0	2	1	2	0	0	0	2	0	0	0	1	0	26	0	0	1	65	5	120	293	40	28	155	62	252	72	81
Unidentified; OTU-0757	OTU-0757	Fungi; Basidiomycota; Agaricomycetes; Cantharellales; Unidentified; Unidentified; Unidentified	22	0	10	0.407407	0	1.63128	0	0	0	0	0	0	0	0	0	0	0	0	0	0	0	0	0	0	0	0	0	0	0	2	0	0	10	0	0	0	1	0	0	0	0	0	0	0	0	0	0
Unidentified; OTU-0764	OTU-0764	Fungi; Ascomycota; Sordariomycetes; Hypocreales; Unidentified; Unidentified; Unidentified	3272	0	1637	60.5926	0	230.686	0	12	0	284	0	2	0	0	73	1	8	133	224	3	0	1637	42	11	0	87	0	0	365	24	6	139	142	0	0	0	0	0	0	0	0	0	0	0	0	0	23
Unidentified; OTU-0770	OTU-0770	Fungi; Ascomycota; Saccharomycetes; Saccharomycetales; Saccharomycetales_fam_Incertae_sedis; Candida; Unidentified	227	0	210	4.2037	0	28.5752	0	0	0	0	0	0	0	0	0	0	7	0	0	0	0	0	0	0	0	0	0	0	0	0	0	0	0	1	0	0	0	0	0	0	0	0	9	0	0	0	0
Didymella; OTU-0778	OTU-0778	Fungi; Ascomycota; Dothideomycetes; Pleosporales; Didymellaceae; Didymella;	74	0	12	1.37037	0	2.48995	0	0	2	3	0	1	1	6	2	2	0	0	12	0	0	0	3	2	1	1	5	8	0	8	6	2	0	0	0	0	2	0	3	0	0	0	0	0	0	0	0
Leucosporidium_golubevii; OTU-0787	OTU-0787	Fungi; Basidiomycota; Microbotryomycetes; Leucosporidiales; Leucosporidiaceae; Leucosporidium; Leucosporidium_golubevii	39	0	11	0.722222	0	1.89753	0	0	1	0	0	0	0	0	0	0	0	0	1	0	0	0	0	0	0	0	0	0	0	0	0	0	0	0	0	0	1	4	0	0	0	0	0	3	0	6	4
Saitozyma_paraflava; OTU-0792	OTU-0792	Fungi; Basidiomycota; Tremellomycetes; Tremellales; Trimorphomycetaceae; Saitozyma; Saitozyma_paraflava	89	0	27	1.64815	0	4.4005	0	1	13	0	0	27	1	4	0	0	0	0	0	2	3	0	0	1	0	3	4	1	0	7	12	0	0	0	0	0	1	0	0	0	0	0	0	0	0	0	0
Unidentified; OTU-0793	OTU-0793	Fungi; Ascomycota; Sordariomycetes; Hypocreales; Nectriaceae; Unidentified; Unidentified	205	0	16	3.7963	2	4.43987	0	7	8	6	5	3	4	11	11	4	2	13	12	16	2	3	11	10	14	10	8	1	8	5	3	6	5	1	0	0	1	0	1	1	4	0	0	0	0	0	3
Unidentified; OTU-0797	OTU-0797	Fungi; Ascomycota; Sordariomycetes; Hypocreales; Nectriaceae; Unidentified; Unidentified	10	0	6	0.185185	0	0.848396	0	0	0	0	0	0	0	0	0	0	0	0	0	0	0	0	1	0	0	0	0	0	1	0	0	0	1	0	0	0	0	0	0	0	0	1	0	0	0	0	0
Fusarium_sporotrichioides; OTU-0798	OTU-0798	Fungi; Ascomycota; Sordariomycetes; Hypocreales; Nectriaceae; Fusarium; Fusarium_sporotrichioides	12	0	4	0.222222	0	0.663515	0	0	0	0	0	0	0	0	0	0	0	0	0	1	0	0	0	0	0	0	0	0	0	0	0	1	0	0	0	0	0	0	0	0	0	1	0	0	4	1	0
Unidentified; OTU-0807	OTU-0807	Fungi; Ascomycota; Dothideomycetes; Pleosporales; Unidentified; Unidentified; Unidentified	190	0	43	3.51852	1	7.16053	0	0	3	0	3	6	1	0	0	0	0	0	0	7	43	0	11	3	20	2	1	0	1	1	0	1	12	0	0	0	11	0	0	0	8	18	2	1	0	1	6
Helotiales; OTU-0824	OTU-0824	Fungi; Ascomycota; Leotiomycetes; Helotiales; ; ;	4844	0	1305	89.7037	13	214.405	0	66	27	6	4	345	28	121	5	21	12	2	27	34	4	13	26	339	15	164	73	2	23	41	250	54	80	1	0	0	3	0	13	0	0	720	1305	0	0	0	0
Unidentified; OTU-0826	OTU-0826	Fungi; Ascomycota; Leotiomycetes; Helotiales; Helotiales_fam_Incertae_sedis; Mycoarthris; Unidentified	13	0	5	0.240741	0	0.822678	3	0	0	0	0	0	0	0	0	0	0	0	0	0	0	0	0	0	0	0	0	0	0	0	0	0	1	0	0	0	0	0	0	0	0	0	1	0	0	1	0
Unidentified; OTU-0827	OTU-0827	Fungi; Ascomycota; Leotiomycetes; Helotiales; Helotiales_fam_Incertae_sedis; Mycoarthris; Unidentified	10	0	5	0.185185	0	0.75421	0	0	0	0	0	0	0	0	0	0	0	0	0	0	0	0	0	0	0	0	0	0	0	0	0	0	0	0	0	0	0	0	0	0	0	0	2	0	1	0	0
Unidentified; OTU-0830	OTU-0830	Fungi; Ascomycota; Leotiomycetes; Helotiales; Helotiales_fam_Incertae_sedis; Mycoarthris; Unidentified	61	0	16	1.12963	0	3.00971	0	0	0	0	0	0	0	0	0	0	0	0	0	0	0	0	0	0	0	0	0	2	0	3	1	1	6	0	0	0	0	0	0	1	0	1	5	0	11	0	0
Unidentified; OTU-0831	OTU-0831	Fungi; Ascomycota; Leotiomycetes; Helotiales; Helotiales_fam_Incertae_sedis; Mycoarthris; Unidentified	147	0	30	2.72222	0	6.78071	9	0	0	0	0	0	0	0	0	1	0	0	0	1	0	0	0	0	3	0	1	1	0	1	1	0	11	0	0	0	0	2	0	5	0	1	12	0	28	0	0
Unidentified; OTU-0836	OTU-0836	Fungi; Ascomycota; Unidentified; Unidentified; Unidentified; Unidentified; Unidentified	205	0	83	3.7963	1	12.2295	0	0	2	0	2	1	0	0	1	1	1	2	6	4	83	0	9	36	11	2	3	0	1	1	0	0	0	0	0	0	2	3	0	2	6	0	0	0	0	12	0
Unidentified; OTU-0841	OTU-0841	Fungi; Ascomycota; Dothideomycetes; Pleosporales; Unidentified; Unidentified; Unidentified	25	0	10	0.462963	0	1.57472	0	0	0	0	0	0	0	0	0	0	0	0	1	2	10	0	0	0	0	0	0	0	0	0	0	0	2	0	0	0	0	0	0	3	4	0	0	0	0	0	0
Sampaiozyma_ingeniosa; OTU-0862	OTU-0862	Fungi; Basidiomycota; Microbotryomycetes; Microbotryomycetes_ord_Incertae_sedis; Chrysozymaceae; Sampaiozyma; Sampaiozyma_ingeniosa	695	0	112	12.8704	5.5	22.7522	0	1	3	8	2	4	4	0	4	8	1	5	1	6	2	9	6	7	0	3	1	2	5	5	7	3	18	0	0	13	8	0	20	12	8	50	85	23	1	112	13
Monographella_nivalis; OTU-0865	OTU-0865	Fungi; Ascomycota; Sordariomycetes; Xylariales; Hyponectriaceae; Monographella; Monographella_nivalis	2613	0	2555	48.3889	0	347.571	0	0	0	0	0	0	0	0	0	0	0	0	0	0	1	0	0	8	0	0	0	0	0	0	0	0	0	0	0	0	0	0	0	0	0	0	0	0	0	0	2
Unidentified; OTU-0869	OTU-0869	Fungi; Ascomycota; Dothideomycetes; Pleosporales; Unidentified; Unidentified; Unidentified	103	0	14	1.90741	0	3.38849	0	0	1	0	0	0	1	0	0	0	0	0	0	6	14	0	2	0	10	0	0	0	0	0	0	0	7	0	0	1	3	1	0	3	6	14	4	0	0	0	4
Coprinellus_impatiens; OTU-0872	OTU-0872	Fungi; Basidiomycota; Agaricomycetes; Agaricales; Psathyrellaceae; Coprinellus; Coprinellus_impatiens	2560	0	2343	47.4074	0	319.119	167	0	0	0	0	0	0	0	0	0	0	2	0	0	0	0	0	0	0	0	0	0	0	0	1	0	0	0	0	0	0	0	0	1	0	32	0	1	2343	0	0
Loratospora_luzulae; OTU-0876	OTU-0876	Fungi; Ascomycota; Dothideomycetes; Pleosporales; Phaeosphaeriaceae; Loratospora; Loratospora_luzulae	4181	0	1344	77.4259	5	227.505	0	1	1	3	3	1	6	6	0	1	2	0	3	35	197	2	17	44	48	0	5	48	0	12	1	0	12	4	0	0	819	96	270	634	3	175	0	1344	5	20	15
Articulospora_proliferata; OTU-0879	OTU-0879	Fungi; Ascomycota; Leotiomycetes; Helotiales; Helotiaceae; Articulospora; Articulospora_proliferata	164	0	47	3.03704	0	7.87152	0	0	1	1	0	0	0	1	2	1	5	0	5	5	47	1	7	29	6	2	1	0	0	0	0	0	2	0	0	0	1	7	0	1	0	0	0	0	0	9	0
Unidentified; OTU-0910	OTU-0910	Fungi; Ascomycota; Leotiomycetes; Helotiales; Helotiales_fam_Incertae_sedis; Mycoarthris; Unidentified	35	0	12	0.648148	0	2.18189	0	1	0	0	0	0	0	0	0	0	0	0	0	0	0	0	0	0	0	0	0	0	0	0	0	0	1	0	0	0	0	0	0	0	0	1	6	0	9	0	0
Unidentified; OTU-0912	OTU-0912	Fungi; Ascomycota; Leotiomycetes; Helotiales; Helotiales_fam_Incertae_sedis; Chalara; Unidentified	466	0	89	8.62963	1	19.9474	41	4	1	0	1	0	4	1	0	2	4	0	0	0	0	0	3	0	10	0	0	3	1	2	0	4	84	0	0	2	1	0	2	49	6	7	20	3	20	4	0
Didymella; OTU-0916	OTU-0916	Fungi; Ascomycota; Dothideomycetes; Pleosporales; Didymellaceae; Didymella;	36	0	6	0.666667	0	1.28856	0	1	4	0	2	1	0	4	0	1	1	1	3	0	0	0	1	1	0	1	1	1	0	4	6	0	2	0	0	0	1	0	0	0	0	0	0	0	0	0	0
Didymella; OTU-0917	OTU-0917	Fungi; Ascomycota; Dothideomycetes; Pleosporales; Didymellaceae; Didymella;	13	0	3	0.240741	0	0.547212	0	1	3	1	0	0	1	1	0	0	0	0	0	1	0	0	0	0	0	0	1	1	0	0	1	0	1	0	0	0	0	0	0	0	1	0	0	0	0	0	0
Colletotrichum_hemerocallidis; OTU-0942	OTU-0942	Fungi; Ascomycota; Sordariomycetes; Glomerellales; Glomerellaceae; Colletotrichum; Colletotrichum_hemerocallidis	56	0	29	1.03704	0	4.05138	0	1	29	0	0	0	0	0	2	0	0	0	1	0	0	3	3	0	0	2	4	0	0	0	1	0	0	0	0	0	0	0	0	0	0	0	5	0	1	0	0
Vishniacozyma_dimennae; OTU-0955	OTU-0955	Fungi; Basidiomycota; Tremellomycetes; Tremellales; Bulleribasidiaceae; Vishniacozyma; Vishniacozyma_dimennae	1669	0	328	30.9074	4.5	66.7664	0	0	5	2	6	2	2	10	2	15	22	1	33	2	0	4	22	5	3	14	0	0	0	0	6	2	17	2	0	18	4	27	1	29	0	6	0	115	0	248	328
Unidentified; OTU-0958	OTU-0958	Fungi; Ascomycota; Leotiomycetes; Helotiales; Helotiales_fam_Incertae_sedis; Chalara; Unidentified	13	0	6	0.240741	0	0.930311	3	0	0	0	0	0	0	0	0	0	0	0	0	0	0	0	0	0	0	0	0	0	0	0	0	0	1	0	0	0	0	0	0	1	0	0	1	0	0	0	0
Unidentified; OTU-0959	OTU-0959	Fungi; Ascomycota; Leotiomycetes; Helotiales; Helotiales_fam_Incertae_sedis; Chalara; Unidentified	39	0	13	0.722222	0	2.23536	1	0	0	0	0	0	0	0	0	0	0	0	0	0	0	0	0	1	0	0	0	2	0	1	0	0	1	0	0	0	0	0	0	0	0	0	5	0	8	0	1
Coprinellus_impatiens; OTU-0969	OTU-0969	Fungi; Basidiomycota; Agaricomycetes; Agaricales; Psathyrellaceae; Coprinellus; Coprinellus_impatiens	45	0	40	0.833333	0	5.47292	5	0	0	0	0	0	0	0	0	0	0	0	0	0	0	0	0	0	0	0	0	0	0	0	0	0	0	0	0	0	0	0	0	0	0	0	0	0	40	0	0
Neoascochyta_desmazieri; OTU-0974	OTU-0974	Fungi; Ascomycota; Dothideomycetes; Pleosporales; Didymellaceae; Neoascochyta; Neoascochyta_desmazieri	139	0	79	2.57407	0	11.6434	0	0	0	0	0	0	0	0	0	0	0	0	0	0	0	0	1	35	0	0	1	0	0	1	0	0	0	0	0	0	1	3	0	0	3	0	0	0	0	0	3
Mrakia; OTU-0999	OTU-0999	Fungi; Basidiomycota; Tremellomycetes; Cystofilobasidiales; Mrakiaceae; Mrakia;	17	0	7	0.314815	0	1.17881	0	0	0	0	0	0	0	0	0	0	0	0	0	0	0	0	0	0	0	0	0	0	0	0	0	0	0	0	0	4	0	0	0	0	0	0	0	3	0	0	2
Mrakia; OTU-1005	OTU-1005	Fungi; Basidiomycota; Tremellomycetes; Cystofilobasidiales; Mrakiaceae; Mrakia;	11	0	4	0.203704	0	0.736633	0	0	0	0	0	0	0	0	0	0	0	0	0	0	0	0	0	0	0	0	0	0	0	0	0	0	0	0	0	4	0	0	0	0	0	0	1	0	0	2	0
Parastagonospora_caricis; OTU-1020	OTU-1020	Fungi; Ascomycota; Dothideomycetes; Pleosporales; Phaeosphaeriaceae; Parastagonospora; Parastagonospora_caricis	32	0	32	0.592593	0	4.35465	0	0	0	0	0	0	0	0	0	0	0	0	0	0	0	0	0	0	0	0	0	0	0	0	0	0	0	0	0	0	0	0	0	0	0	0	0	32	0	0	0
Parastagonospora_caricis; OTU-1021	OTU-1021	Fungi; Ascomycota; Dothideomycetes; Pleosporales; Phaeosphaeriaceae; Parastagonospora; Parastagonospora_caricis	17	0	17	0.314815	0	2.31341	0	0	0	0	0	0	0	0	0	0	0	0	0	0	0	0	0	0	0	0	0	0	0	0	0	0	0	0	0	0	0	0	0	0	0	0	0	17	0	0	0
Unidentified; OTU-1025	OTU-1025	Fungi; Ascomycota; Sordariomycetes; Hypocreales; Nectriaceae; Unidentified; Unidentified	22	0	2	0.407407	0	0.63002	0	1	0	0	1	1	0	1	1	0	0	1	0	2	0	0	2	2	2	0	0	0	0	1	0	0	1	0	0	0	0	0	0	0	1	0	0	0	0	1	1
Vishniacozyma_victoriae; OTU-1033	OTU-1033	Fungi; Basidiomycota; Tremellomycetes; Tremellales; Bulleribasidiaceae; Vishniacozyma; Vishniacozyma_victoriae	193	0	42	3.57407	1	6.71411	0	0	1	1	0	8	0	1	0	0	0	1	1	1	0	0	3	3	1	4	0	3	0	2	0	2	3	3	2	8	13	1	12	12	3	0	2	0	3	12	3
Vishniacozyma_tephrensis; OTU-1079	OTU-1079	Fungi; Basidiomycota; Tremellomycetes; Tremellales; Bulleribasidiaceae; Vishniacozyma; Vishniacozyma_tephrensis	489	0	77	9.05556	4.5	13.5541	11	1	3	1	1	9	2	1	0	4	4	2	5	5	0	0	5	2	14	8	4	10	0	9	10	2	35	4	0	13	10	2	6	3	0	14	0	37	20	35	17
Didymella; OTU-1130	OTU-1130	Fungi; Ascomycota; Dothideomycetes; Pleosporales; Didymellaceae; Didymella;	45	0	12	0.833333	0	2.09897	0	1	3	0	0	0	0	1	0	1	0	0	12	0	0	0	0	0	1	1	0	5	0	7	0	0	2	2	0	0	0	0	1	0	0	0	0	0	0	0	0
Plectosphaerella_oligotrophica; OTU-1132	OTU-1132	Fungi; Ascomycota; Sordariomycetes; Glomerellales; Plectosphaerellaceae; Plectosphaerella; Plectosphaerella_oligotrophica	36	0	6	0.666667	0	1.16554	0	0	0	2	0	2	0	0	2	2	2	0	0	1	0	0	1	1	1	3	1	0	2	0	0	1	0	0	0	0	0	0	0	0	0	0	0	0	1	0	0
Vishniacozyma_tephrensis; OTU-1142	OTU-1142	Fungi; Basidiomycota; Tremellomycetes; Tremellales; Bulleribasidiaceae; Vishniacozyma; Vishniacozyma_tephrensis	1421	0	234	26.3148	10.5	39.5869	111	0	16	5	5	7	4	2	3	7	6	6	13	9	6	1	16	11	17	16	4	15	3	11	12	6	75	6	0	53	18	40	20	42	2	70	5	56	34	234	70
Unidentified; OTU-1157	OTU-1157	Fungi; Ascomycota; Sordariomycetes; Hypocreales; Nectriaceae; Unidentified; Unidentified	12	0	2	0.222222	0	0.537874	0	0	2	0	1	0	2	0	0	1	0	0	1	0	0	0	0	0	0	0	1	0	0	0	0	1	0	0	0	0	0	0	0	0	0	0	0	0	0	0	0
Didymella; OTU-1171	OTU-1171	Fungi; Ascomycota; Dothideomycetes; Pleosporales; Didymellaceae; Didymella;	100	0	13	1.85185	1	2.71549	0	4	3	4	0	0	2	7	4	1	3	1	7	0	1	1	6	1	1	2	13	7	3	10	3	1	1	1	0	1	1	0	2	0	0	0	1	0	0	1	0
Didymella; OTU-1173	OTU-1173	Fungi; Ascomycota; Dothideomycetes; Pleosporales; Didymellaceae; Didymella;	33	0	6	0.611111	0	1.18825	0	2	2	0	0	0	1	4	1	0	0	0	1	0	1	0	3	0	0	0	0	3	1	6	2	0	1	0	0	0	0	0	1	2	0	1	0	0	0	0	0
Unidentified; OTU-1211	OTU-1211	Fungi; Ascomycota; Sordariomycetes; Hypocreales; Nectriaceae; Unidentified; Unidentified	65	0	8	1.2037	0.5	1.65267	0	3	2	0	2	1	1	5	1	1	0	3	8	3	2	0	5	0	3	2	2	0	3	2	0	4	2	0	0	0	0	0	0	0	0	1	0	0	0	1	2
Mrakia; OTU-1257	OTU-1257	Fungi; Basidiomycota; Tremellomycetes; Cystofilobasidiales; Mrakiaceae; Mrakia;	11	0	6	0.203704	0	0.978633	0	0	0	0	0	0	0	0	0	0	0	0	0	0	0	0	0	0	0	0	0	0	0	0	0	0	0	0	0	6	0	0	0	0	0	1	0	0	0	0	0
Vishniacozyma_dimennae; OTU-1266	OTU-1266	Fungi; Basidiomycota; Tremellomycetes; Tremellales; Bulleribasidiaceae; Vishniacozyma; Vishniacozyma_dimennae	1855	0	185	34.3519	16	42.7221	0	10	57	81	25	38	95	55	5	35	48	18	18	11	10	35	35	12	8	15	37	81	8	80	174	37	7	7	4	1	3	20	13	22	0	0	0	105	0	0	41
Pyrenochaetopsis_leptospora; OTU-1276	OTU-1276	Fungi; Ascomycota; Dothideomycetes; Pleosporales; Cucurbitariaceae; Pyrenochaetopsis; Pyrenochaetopsis_leptospora	17	0	11	0.314815	0	1.51501	0	0	0	0	0	0	0	1	0	0	0	0	0	0	0	0	0	1	0	0	1	0	0	0	1	0	1	0	0	0	0	0	0	0	0	0	0	0	0	0	0
Parastagonospora_forlicesenica; OTU-1321	OTU-1321	Fungi; Ascomycota; Dothideomycetes; Pleosporales; Phaeosphaeriaceae; Parastagonospora; Parastagonospora_forlicesenica	11	0	11	0.203704	0	1.49691	0	0	0	0	0	0	0	0	0	0	0	0	0	0	0	0	0	0	0	0	0	0	0	0	0	0	0	0	0	0	0	0	0	0	0	0	0	11	0	0	0
Unidentified; OTU-1326	OTU-1326	Fungi; Ascomycota; Dothideomycetes; Pleosporales; Unidentified; Unidentified; Unidentified	1069	0	287	19.7963	4.5	54.1958	19	5	2	0	6	2	10	7	0	3	4	3	1	4	12	0	38	6	27	0	28	4	2	8	49	1	73	0	0	1	20	3	38	9	282	1	0	17	2	0	17
Alternaria_dactylidicola; OTU-1338	OTU-1338	Fungi; Ascomycota; Dothideomycetes; Pleosporales; Pleosporaceae; Alternaria; Alternaria_dactylidicola	3774	0	574	69.8889	2.5	144.703	2	0	6	0	0	17	0	0	0	25	52	0	2	1	14	0	1	3	1	9	0	0	0	1	0	1	44	0	531	0	256	0	220	254	3	39	0	6	34	40	19
Didymella; OTU-1357	OTU-1357	Fungi; Ascomycota; Dothideomycetes; Pleosporales; Didymellaceae; Didymella;	40	0	6	0.740741	0	1.45609	0	2	2	5	1	0	0	2	0	0	1	0	6	0	0	0	3	2	0	0	4	4	0	4	1	1	0	0	0	0	0	0	0	0	0	0	0	0	0	0	0
Unidentified; OTU-1362	OTU-1362	Fungi; Ascomycota; Sordariomycetes; Sordariales; Lasiosphaeriaceae; Unidentified; Unidentified	1132	0	571	20.963	1	81.4482	0	5	3	3	1	0	0	0	14	0	0	9	0	2	0	0	0	0	1	0	41	5	2	31	4	27	0	10	4	191	9	0	31	8	34	69	0	0	43	0	0
Penicillium; OTU-1363	OTU-1363	Fungi; Ascomycota; Eurotiomycetes; Eurotiales; Aspergillaceae; Penicillium;	16	0	16	0.296296	0	2.17732	0	0	0	0	0	0	0	0	0	0	0	0	0	0	0	0	0	0	0	0	0	0	0	0	0	0	0	0	0	0	0	0	0	0	0	0	0	0	16	0	0
Unidentified; OTU-1399	OTU-1399	Fungi; Ascomycota; Leotiomycetes; Helotiales; Helotiaceae; Tetracladium; Unidentified	40	0	9	0.740741	0	1.68439	0	0	0	0	0	0	0	0	0	0	0	0	0	0	0	0	0	0	0	0	0	0	0	0	0	0	0	0	0	4	2	0	5	0	1	2	0	3	3	3	1
Plectosphaerella_oligotrophica; OTU-1421	OTU-1421	Fungi; Ascomycota; Sordariomycetes; Glomerellales; Plectosphaerellaceae; Plectosphaerella; Plectosphaerella_oligotrophica	13	0	2	0.240741	0	0.511571	0	0	1	0	0	0	0	0	0	1	1	0	1	1	0	2	0	0	0	2	0	0	1	0	0	0	0	0	0	0	0	0	0	0	0	0	0	0	0	1	0
Dinemasporium; OTU-1424	OTU-1424	Fungi; Ascomycota; Sordariomycetes; Chaetosphaeriales; Chaetosphaeriaceae; Dinemasporium;	138	0	76	2.55556	0	11.7532	0	0	0	0	0	0	0	4	0	0	0	0	1	0	0	0	1	0	0	0	10	0	0	4	0	0	0	0	0	0	0	0	0	0	42	0	0	0	0	0	0
Plectosphaerella_oligotrophica; OTU-1430	OTU-1430	Fungi; Ascomycota; Sordariomycetes; Glomerellales; Plectosphaerellaceae; Plectosphaerella; Plectosphaerella_oligotrophica	307	0	29	5.68519	3	6.93589	7	3	10	1	7	15	1	2	12	3	19	3	4	7	3	2	4	7	3	13	0	2	9	0	0	4	2	0	1	8	0	2	1	0	16	2	0	1	1	1	1
Unidentified; OTU-1442	OTU-1442	Fungi; Ascomycota; Leotiomycetes; Helotiales; Helotiaceae; Tetracladium; Unidentified	19	0	5	0.351852	0	1.04894	0	0	0	0	0	0	0	0	0	0	0	0	0	0	0	0	0	0	0	0	0	0	0	0	0	0	0	0	0	0	0	0	5	1	1	0	0	0	4	0	0
Unidentified; OTU-1469	OTU-1469	Fungi; Ascomycota; Sordariomycetes; Hypocreales; Nectriaceae; Unidentified; Unidentified	11	0	2	0.203704	0	0.450561	0	0	1	0	1	0	2	1	0	0	1	0	0	0	0	0	1	1	1	1	1	0	0	0	0	0	0	0	0	0	0	0	0	0	0	0	0	0	0	0	0
Unidentified; OTU-1473	OTU-1473	Fungi; Ascomycota; Sordariomycetes; Sordariales; Lasiosphaeriaceae; Unidentified; Unidentified	839	0	255	15.537	0	48.4019	0	18	0	1	0	2	3	4	2	124	224	12	1	46	0	0	2	1	10	3	3	0	13	2	4	5	40	0	0	0	7	0	1	0	0	0	0	13	0	0	0
Unidentified; OTU-1506	OTU-1506	Fungi; Ascomycota; Dothideomycetes; Pleosporales; Leptosphaeriaceae; Leptosphaeria; Unidentified	55	0	15	1.01852	0	2.56604	0	0	0	0	0	0	0	0	0	0	0	0	0	0	0	0	0	0	0	0	0	0	0	0	0	0	0	0	0	7	0	0	4	0	5	0	6	15	4	0	4
Parastagonospora_caricis; OTU-1528	OTU-1528	Fungi; Ascomycota; Dothideomycetes; Pleosporales; Phaeosphaeriaceae; Parastagonospora; Parastagonospora_caricis	12	0	12	0.222222	0	1.63299	0	0	0	0	0	0	0	0	0	0	0	0	0	0	0	0	0	0	0	0	0	0	0	0	0	0	0	0	0	0	0	0	0	0	0	0	0	12	0	0	0
Parastagonospora_caricis; OTU-1529	OTU-1529	Fungi; Ascomycota; Dothideomycetes; Pleosporales; Phaeosphaeriaceae; Parastagonospora; Parastagonospora_caricis	14	0	14	0.259259	0	1.90516	0	0	0	0	0	0	0	0	0	0	0	0	0	0	0	0	0	0	0	0	0	0	0	0	0	0	0	0	0	0	0	0	0	0	0	0	0	14	0	0	0
Plectosphaerella_oligotrophica; OTU-1533	OTU-1533	Fungi; Ascomycota; Sordariomycetes; Glomerellales; Plectosphaerellaceae; Plectosphaerella; Plectosphaerella_oligotrophica	16	0	3	0.296296	0	0.662461	0	0	0	1	0	2	2	0	0	2	0	1	0	1	0	1	1	0	0	3	0	0	0	0	0	0	0	0	0	0	0	0	0	0	1	0	0	0	0	0	0
Unidentified; OTU-1546	OTU-1546	Fungi; Basidiomycota; Tremellomycetes; Tremellales; Tremellaceae; Unidentified; Unidentified	624	0	272	11.5556	0	38.451	0	0	34	3	1	272	12	1	0	0	0	2	0	5	19	0	14	0	2	28	7	0	1	3	19	2	13	0	0	0	0	0	0	0	0	0	38	23	6	12	0
Unidentified; OTU-1550	OTU-1550	Fungi; Ascomycota; Sordariomycetes; Hypocreales; Nectriaceae; Unidentified; Unidentified	11	0	3	0.203704	0	0.527709	0	1	1	0	1	1	0	0	0	1	0	0	0	0	0	0	0	3	1	0	1	0	1	0	0	0	0	0	0	0	0	0	0	0	0	0	0	0	0	0	0
Plectosphaerella_oligotrophica; OTU-1571	OTU-1571	Fungi; Ascomycota; Sordariomycetes; Glomerellales; Plectosphaerellaceae; Plectosphaerella; Plectosphaerella_oligotrophica	35	0	7	0.648148	0	1.37577	1	0	1	2	0	2	0	0	1	1	0	0	0	1	0	1	0	0	0	0	1	0	0	0	1	0	1	0	0	0	0	0	0	0	6	0	0	1	0	0	0
Dinemasporium; OTU-1579	OTU-1579	Fungi; Ascomycota; Sordariomycetes; Chaetosphaeriales; Chaetosphaeriaceae; Dinemasporium;	15	0	9	0.277778	0	1.26516	0	0	0	0	0	0	0	0	0	0	0	0	0	0	0	0	1	0	0	0	1	0	0	1	0	0	0	0	0	0	0	0	0	0	2	0	0	0	0	0	0
Alternaria_tenuissima; OTU-1592	OTU-1592	Fungi; Ascomycota; Dothideomycetes; Pleosporales; Pleosporaceae; Alternaria; Alternaria_tenuissima	52	0	7	0.962963	0	1.61319	2	0	0	0	0	0	0	0	0	0	0	0	0	0	0	0	0	0	1	0	0	0	0	0	1	0	1	0	0	0	5	0	3	2	2	7	2	3	4	3	1
Unidentified; OTU-1612	OTU-1612	Fungi; Ascomycota; Sordariomycetes; Hypocreales; Nectriaceae; Unidentified; Unidentified	33	0	5	0.611111	0	1.03553	0	0	1	0	1	0	1	0	5	2	1	2	3	2	1	0	1	0	1	0	3	0	1	0	0	1	1	0	0	0	0	0	0	0	0	0	0	0	0	1	3
Saitozyma_paraflava; OTU-1625	OTU-1625	Fungi; Basidiomycota; Tremellomycetes; Tremellales; Trimorphomycetaceae; Saitozyma; Saitozyma_paraflava	653	0	235	12.0926	0	39.5452	0	0	0	0	0	1	0	2	0	235	129	10	2	109	0	0	13	36	67	0	9	2	0	28	0	10	0	0	0	0	0	0	0	0	0	0	0	0	0	0	0
Plectosphaerella_oligotrophica; OTU-1716	OTU-1716	Fungi; Ascomycota; Sordariomycetes; Glomerellales; Plectosphaerellaceae; Plectosphaerella; Plectosphaerella_oligotrophica	11	0	2	0.203704	0	0.490653	1	1	0	1	0	0	1	0	0	2	0	0	0	0	0	2	0	0	0	0	0	0	1	0	0	0	0	0	0	0	0	0	0	0	0	0	0	1	0	0	0
Plectosphaerella_oligotrophica; OTU-1717	OTU-1717	Fungi; Ascomycota; Sordariomycetes; Glomerellales; Plectosphaerellaceae; Plectosphaerella; Plectosphaerella_oligotrophica	47	0	7	0.87037	0	1.51777	1	1	1	1	1	3	0	0	1	2	6	3	2	1	0	4	0	2	0	3	0	0	2	0	0	2	0	0	0	0	0	0	0	0	0	0	0	0	0	0	0
Alternaria_tenuissima; OTU-1725	OTU-1725	Fungi; Ascomycota; Dothideomycetes; Pleosporales; Pleosporaceae; Alternaria; Alternaria_tenuissima	15	0	2	0.277778	0	0.529031	0	0	0	0	0	0	0	0	0	0	0	0	0	0	0	0	0	0	0	1	0	0	0	0	0	0	1	0	0	0	1	0	1	2	1	0	0	1	0	1	0
Unidentified; OTU-1743	OTU-1743	Fungi; Ascomycota; Dothideomycetes; Capnodiales; Neodevriesiaceae; Unidentified; Unidentified	1237	0	273	22.9074	7.5	51.0251	0	9	27	10	18	121	29	19	0	0	0	8	4	9	7	38	14	22	11	4	23	21	6	45	35	35	0	12	0	0	0	0	0	48	0	0	231	273	0	0	19
Unidentified; OTU-1795	OTU-1795	Fungi; Ascomycota; Sordariomycetes; Sordariales; Lasiosphaeriaceae; Unidentified; Unidentified	1082	0	741	20.037	0	100.619	0	4	0	23	21	5	14	2	0	5	0	9	0	5	0	0	0	13	0	0	12	0	3	22	0	19	0	14	0	741	5	0	44	0	45	4	0	0	0	1	0
Vishniacozyma_foliicola; OTU-1799	OTU-1799	Fungi; Basidiomycota; Tremellomycetes; Tremellales; Bulleribasidiaceae; Vishniacozyma; Vishniacozyma_foliicola	21	0	4	0.388889	0	0.855982	0	0	1	0	0	1	0	1	0	0	1	2	0	0	0	0	0	1	0	0	0	0	0	0	0	1	0	0	0	0	0	0	1	1	0	0	0	0	3	0	0
Vishniacozyma_foliicola; OTU-1801	OTU-1801	Fungi; Basidiomycota; Tremellomycetes; Tremellales; Bulleribasidiaceae; Vishniacozyma; Vishniacozyma_foliicola	157	0	16	2.90741	2	3.67176	0	0	6	1	1	4	2	3	1	6	7	0	4	0	2	1	5	3	0	4	0	3	2	0	8	2	12	0	0	3	2	0	0	8	0	5	3	0	16	0	2
Neoascochyta; OTU-1843	OTU-1843	Fungi; Ascomycota; Dothideomycetes; Pleosporales; Didymellaceae; Neoascochyta;	63	0	31	1.16667	0	4.63681	0	1	0	0	0	0	1	0	0	0	0	0	0	0	0	0	0	0	0	0	0	9	0	8	0	0	0	0	0	0	2	0	0	10	0	0	0	0	0	0	0
Dinemasporium; OTU-1933	OTU-1933	Fungi; Ascomycota; Sordariomycetes; Chaetosphaeriales; Chaetosphaeriaceae; Dinemasporium;	13	0	12	0.240741	0	1.63609	0	0	0	0	0	0	0	0	0	0	0	0	0	0	0	0	0	0	0	0	1	0	0	0	0	0	0	0	0	0	0	0	0	0	0	0	0	0	0	0	0
Unidentified; OTU-1942	OTU-1942	Fungi; Basidiomycota; Tremellomycetes; Tremellales; Bulleribasidiaceae; Vishniacozyma; Unidentified	734	0	121	13.5926	2	24.0844	0	0	0	0	0	2	0	0	0	0	0	0	0	1	8	0	2	0	3	1	0	0	0	0	2	0	15	0	0	2	121	37	63	71	3	16	9	18	18	11	67
Unidentified; OTU-1949	OTU-1949	Fungi; Ascomycota; Sordariomycetes; Hypocreales; Nectriaceae; Unidentified; Unidentified	50	0	7	0.925926	0	1.70296	0	1	2	2	7	3	3	1	7	0	0	1	0	4	2	0	2	0	4	0	5	0	0	0	0	1	0	0	0	0	0	0	0	0	0	0	0	0	0	0	1
Unidentified; OTU-1951	OTU-1951	Fungi; Ascomycota; Sordariomycetes; Hypocreales; Nectriaceae; Unidentified; Unidentified	21	0	4	0.388889	0	0.833648	0	2	0	2	1	0	1	1	3	0	0	1	0	4	1	1	0	1	0	0	0	0	0	0	0	2	0	0	0	0	0	0	0	0	0	0	0	0	0	0	0
Plectosphaerella_oligotrophica; OTU-1952	OTU-1952	Fungi; Ascomycota; Sordariomycetes; Glomerellales; Plectosphaerellaceae; Plectosphaerella; Plectosphaerella_oligotrophica	50	0	9	0.925926	0	1.76819	0	0	0	0	0	0	0	2	3	9	1	1	1	2	0	3	1	0	0	3	1	0	6	0	1	0	0	0	0	0	0	0	0	0	4	0	0	0	0	0	0
Plectosphaerella_oligotrophica; OTU-1953	OTU-1953	Fungi; Ascomycota; Sordariomycetes; Glomerellales; Plectosphaerellaceae; Plectosphaerella; Plectosphaerella_oligotrophica	22	0	4	0.407407	0	0.83595	0	0	1	1	0	1	2	0	0	1	0	0	0	0	0	4	0	0	0	3	1	0	0	1	0	1	0	0	0	0	0	0	0	0	0	0	0	0	1	0	0
Unidentified; OTU-1956	OTU-1956	Fungi; Ascomycota; Sordariomycetes; Hypocreales; Nectriaceae; Unidentified; Unidentified	14	0	13	0.259259	0	1.77174	0	0	0	0	0	0	0	13	0	0	0	0	1	0	0	0	0	0	0	0	0	0	0	0	0	0	0	0	0	0	0	0	0	0	0	0	0	0	0	0	0
Podospora_minicauda; OTU-1961	OTU-1961	Fungi; Ascomycota; Sordariomycetes; Sordariales; Lasiosphaeriaceae; Podospora; Podospora_minicauda	113	0	32	2.09259	0	5.78635	0	32	0	0	2	0	0	21	0	1	5	1	2	0	0	0	0	10	0	4	8	0	1	17	4	5	0	0	0	0	0	0	0	0	0	0	0	0	0	0	0
Alternaria_rosae; OTU-1971	OTU-1971	Fungi; Ascomycota; Dothideomycetes; Pleosporales; Pleosporaceae; Alternaria; Alternaria_rosae	41	0	25	0.759259	0	3.49088	0	0	0	0	0	0	0	0	0	0	0	0	0	0	0	0	0	0	0	1	0	0	0	0	0	0	0	0	4	0	2	0	25	0	0	0	0	0	0	1	0
Plectosphaerella_oligotrophica; OTU-1974	OTU-1974	Fungi; Ascomycota; Sordariomycetes; Glomerellales; Plectosphaerellaceae; Plectosphaerella; Plectosphaerella_oligotrophica	1102	0	103	20.4074	10	24.9479	32	28	18	40	18	63	41	10	43	53	57	13	8	16	2	103	18	5	7	63	11	1	49	13	19	44	3	2	0	1	0	0	5	0	80	2	0	3	5	0	1
Plectosphaerella_oligotrophica; OTU-1975	OTU-1975	Fungi; Ascomycota; Sordariomycetes; Glomerellales; Plectosphaerellaceae; Plectosphaerella; Plectosphaerella_oligotrophica	94	0	16	1.74074	0	3.15143	2	0	3	0	2	7	6	1	0	11	4	2	0	1	0	16	0	0	0	1	2	0	5	0	2	1	0	0	0	0	0	0	0	0	6	0	0	1	1	0	0
Hymenoscyphus_fraxineus; OTU-1984	OTU-1984	Fungi; Ascomycota; Leotiomycetes; Helotiales; Helotiaceae; Hymenoscyphus; Hymenoscyphus_fraxineus	309	0	235	5.72222	0	32.4575	0	0	0	0	0	11	0	0	0	0	0	0	0	0	1	0	0	3	0	2	1	0	0	0	0	0	0	2	0	0	0	0	2	0	0	0	47	0	0	0	0
Hymenoscyphus_albidoides; OTU-1985	OTU-1985	Fungi; Ascomycota; Leotiomycetes; Helotiales; Helotiaceae; Hymenoscyphus; Hymenoscyphus_albidoides	282	0	103	5.22222	0	19.0834	0	0	4	0	0	10	0	1	0	0	0	0	0	0	0	0	0	1	0	0	1	0	0	0	0	1	0	0	0	0	1	0	71	0	0	6	103	0	0	0	0
Hymenoscyphus_fraxineus; OTU-1986	OTU-1986	Fungi; Ascomycota; Leotiomycetes; Helotiales; Helotiaceae; Hymenoscyphus; Hymenoscyphus_fraxineus	299	0	138	5.53704	0	22.927	0	0	0	0	0	1	0	0	0	0	0	0	0	0	5	0	0	0	0	0	0	0	0	0	0	0	0	0	0	0	6	0	0	0	0	68	138	0	0	0	0
Plectosphaerella_oligotrophica; OTU-1998	OTU-1998	Fungi; Ascomycota; Sordariomycetes; Glomerellales; Plectosphaerellaceae; Plectosphaerella; Plectosphaerella_oligotrophica	101	0	12	1.87037	1	2.66385	1	3	4	2	0	2	5	2	2	11	3	0	0	4	0	6	2	0	1	5	1	0	3	5	1	2	1	0	0	1	0	0	0	0	1	0	0	0	1	0	1
Tremellales; OTU-2002	OTU-2002	Fungi; Basidiomycota; Tremellomycetes; Tremellales; ; ;	20	0	3	0.37037	0	0.807893	0	0	1	0	0	0	0	2	0	2	0	0	2	0	0	0	0	0	0	0	0	0	0	0	2	0	0	0	0	0	1	0	0	3	0	0	1	0	2	0	0
Mrakia; OTU-2011	OTU-2011	Fungi; Basidiomycota; Tremellomycetes; Cystofilobasidiales; Mrakiaceae; Mrakia;	42	0	8	0.777778	0	1.6214	0	0	0	0	0	0	0	0	0	0	0	0	0	0	0	0	0	0	0	0	0	0	0	0	0	0	0	0	0	0	0	8	3	2	0	1	3	0	0	3	5
Unidentified; OTU-2020	OTU-2020	Fungi; Basidiomycota; Agaricomycetes; Cantharellales; Unidentified; Unidentified; Unidentified	624	0	469	11.5556	0	66.7096	0	0	0	0	0	0	0	0	0	0	0	0	0	0	152	0	0	0	0	0	0	2	0	0	0	0	0	0	0	0	0	0	0	0	0	0	0	0	0	0	0
Unidentified; OTU-2037	OTU-2037	Fungi; Basidiomycota; Agaricomycetes; Trechisporales; Hydnodontaceae; Subulicystidium; Unidentified	54	0	18	1	0	3.27368	0	3	0	0	0	0	5	15	0	0	1	5	0	1	0	0	0	0	0	0	1	18	0	0	1	3	0	0	0	1	0	0	0	0	0	0	0	0	0	0	0
Unidentified; OTU-2075	OTU-2075	Fungi; Ascomycota; Sordariomycetes; Hypocreales; Nectriaceae; Unidentified; Unidentified	96	0	12	1.77778	0	2.6753	0	4	7	0	7	6	5	7	3	1	1	1	4	5	1	0	5	6	12	4	5	0	3	2	0	3	1	0	0	1	1	0	1	0	0	0	0	0	0	0	0
Alternaria_dactylidicola; OTU-2143	OTU-2143	Fungi; Ascomycota; Dothideomycetes; Pleosporales; Pleosporaceae; Alternaria; Alternaria_dactylidicola	24	0	8	0.444444	0	1.22346	0	0	0	0	0	0	0	0	0	0	0	0	0	0	2	0	0	0	0	1	0	0	0	1	0	0	0	0	8	0	1	0	2	3	0	0	0	0	0	1	1
Unidentified; OTU-2179	OTU-2179	Fungi; Ascomycota; Sordariomycetes; Hypocreales; Nectriaceae; Unidentified; Unidentified	22	0	3	0.407407	0	0.659288	0	0	1	1	1	1	1	0	1	0	1	1	3	1	0	0	2	1	1	0	0	0	2	1	1	1	0	0	0	0	0	0	0	0	0	0	0	0	0	0	1
Unidentified; OTU-2181	OTU-2181	Fungi; Ascomycota; Sordariomycetes; Sordariales; Lasiosphaeriaceae; Unidentified; Unidentified	339	0	137	6.27778	0	20.843	11	27	0	1	0	1	0	2	4	27	48	0	47	137	0	0	0	12	1	6	0	0	0	0	0	8	0	0	0	0	0	0	0	0	0	0	0	0	0	0	0
Unidentified; OTU-2218	OTU-2218	Fungi; Ascomycota; Sordariomycetes; Hypocreales; Nectriaceae; Unidentified; Unidentified	12	0	2	0.222222	0	0.50157	0	1	2	0	0	0	1	1	0	0	0	1	0	1	0	0	1	0	2	1	1	0	0	0	0	0	0	0	0	0	0	0	0	0	0	0	0	0	0	0	0
Unidentified; OTU-2245	OTU-2245	Fungi; Ascomycota; Sordariomycetes; Hypocreales; Nectriaceae; Unidentified; Unidentified	48	0	8	0.888889	0	1.53778	0	5	4	0	8	2	1	0	1	3	1	2	2	2	1	0	1	2	0	4	1	0	2	1	0	2	0	0	0	1	0	0	0	0	1	0	0	0	0	0	0
Dactylonectria_estremocensis; OTU-2265	OTU-2265	Fungi; Ascomycota; Sordariomycetes; Hypocreales; Nectriaceae; Dactylonectria; Dactylonectria_estremocensis	330	0	107	6.11111	0	16.4806	0	14	0	0	1	0	1	11	13	0	0	28	6	13	1	9	4	1	0	41	31	0	1	1	0	2	0	0	0	0	0	0	17	0	107	0	0	0	20	0	0
Protoventuria_alpina; OTU-2283	OTU-2283	Fungi; Ascomycota; Dothideomycetes; Venturiales; Venturiaceae; Protoventuria; Protoventuria_alpina	616	0	609	11.4074	0	82.8585	0	0	0	0	0	0	3	0	0	0	0	0	0	3	0	609	0	0	0	1	0	0	0	0	0	0	0	0	0	0	0	0	0	0	0	0	0	0	0	0	0
Unidentified; OTU-2331	OTU-2331	Fungi; Ascomycota; Leotiomycetes; Helotiales; Hyaloscyphaceae; Unidentified; Unidentified	26	0	10	0.481481	0	1.74551	0	0	8	1	0	1	0	1	1	0	0	0	2	0	0	0	10	0	0	0	0	0	0	0	1	0	0	0	0	0	0	0	0	0	0	0	0	0	0	0	0
Hannaella_coprosmae; OTU-2437	OTU-2437	Fungi; Basidiomycota; Tremellomycetes; Tremellales; Bulleribasidiaceae; Hannaella; Hannaella_coprosmae	433	0	279	8.01852	0	38.0647	24	0	0	0	0	0	1	0	0	0	0	0	0	0	0	0	1	0	0	0	0	0	0	0	0	0	0	0	0	1	5	0	8	279	13	9	5	3	0	4	6
Coprinopsis_urticicola; OTU-2438	OTU-2438	Fungi; Basidiomycota; Agaricomycetes; Agaricales; Psathyrellaceae; Coprinopsis; Coprinopsis_urticicola	48	0	41	0.888889	0	5.58525	0	0	0	0	0	0	0	1	0	0	0	0	1	0	0	3	41	0	0	0	2	0	0	0	0	0	0	0	0	0	0	0	0	0	0	0	0	0	0	0	0
Holtermanniella_festucosa; OTU-2449	OTU-2449	Fungi; Basidiomycota; Tremellomycetes; Holtermanniales; Holtermanniales_fam_Incertae_sedis; Holtermanniella; Holtermanniella_festucosa	1132	0	250	20.963	2	49.0987	29	0	4	0	2	2	0	0	0	0	3	0	5	0	3	0	2	0	0	0	0	0	0	0	0	0	20	0	0	201	8	101	34	15	2	15	3	21	2	49	250
Unidentified; OTU-2452	OTU-2452	Fungi; Ascomycota; Sordariomycetes; Hypocreales; Unidentified; Unidentified; Unidentified	413	0	133	7.64815	0	21.1911	0	34	0	0	0	5	20	0	19	0	0	0	9	133	0	0	12	8	1	25	0	0	21	72	3	0	0	0	0	0	0	0	0	0	0	0	0	17	0	0	0
Cryptococcus_aspenensis; OTU-2457	OTU-2457	Fungi; Basidiomycota; Tremellomycetes; Tremellales; Tremellaceae; Cryptococcus; Cryptococcus_aspenensis	23	0	23	0.425926	0	3.1299	0	0	0	0	0	0	0	0	0	0	0	0	0	0	0	0	0	0	0	0	0	0	0	0	0	0	0	0	0	0	0	0	0	0	0	0	0	0	23	0	0
Pseudomassariosphaeria_bromicola; OTU-2477	OTU-2477	Fungi; Ascomycota; Dothideomycetes; Pleosporales; Amniculicolaceae; Pseudomassariosphaeria; Pseudomassariosphaeria_bromicola	207	0	179	3.83333	0	24.4091	0	8	0	0	0	0	179	0	0	0	0	0	0	0	0	0	0	0	0	0	0	1	0	0	3	0	16	0	0	0	0	0	0	0	0	0	0	0	0	0	0
Monocillium_mucidum; OTU-2501	OTU-2501	Fungi; Ascomycota; Sordariomycetes; Hypocreales; Hypocreaceae; Monocillium; Monocillium_mucidum	20	0	11	0.37037	0	1.70788	0	0	0	0	0	0	0	0	0	0	0	0	0	0	0	0	0	0	0	0	0	0	0	0	0	0	0	0	0	0	0	0	0	0	0	0	0	6	11	0	0
Colletotrichum_paspali; OTU-2538	OTU-2538	Fungi; Ascomycota; Sordariomycetes; Glomerellales; Glomerellaceae; Colletotrichum; Colletotrichum_paspali	42	0	18	0.777778	0	2.66116	0	1	0	0	0	0	0	0	0	0	1	3	0	0	0	0	2	0	0	1	5	0	0	0	0	3	0	0	0	0	0	0	0	0	5	0	0	0	0	0	0
Hymenoscyphus_scutula; OTU-2556	OTU-2556	Fungi; Ascomycota; Leotiomycetes; Helotiales; Helotiaceae; Hymenoscyphus; Hymenoscyphus_scutula	315	0	164	5.83333	0	26.0556	0	0	32	0	0	4	0	0	0	0	0	0	0	3	0	0	1	0	0	0	0	0	0	0	2	2	0	0	0	0	0	0	0	0	0	8	99	0	0	0	0
Alternaria_tenuissima; OTU-2581	OTU-2581	Fungi; Ascomycota; Dothideomycetes; Pleosporales; Pleosporaceae; Alternaria; Alternaria_tenuissima	14	0	2	0.259259	0	0.555765	1	0	0	0	0	1	0	0	0	0	0	0	0	0	0	0	0	0	0	0	0	0	0	0	0	0	1	0	0	0	1	0	2	0	0	2	1	2	0	0	0
Botryotinia_pelargonii; OTU-2604	OTU-2604	Fungi; Ascomycota; Leotiomycetes; Helotiales; Sclerotiniaceae; Botryotinia; Botryotinia_pelargonii	14	0	13	0.259259	0	1.77174	0	0	0	0	0	0	0	0	0	0	0	0	0	0	0	0	0	0	0	0	0	0	0	0	0	0	0	0	0	0	0	0	0	0	0	0	13	0	1	0	0
Unidentified; OTU-2607	OTU-2607	Fungi; Ascomycota; Sordariomycetes; Xylariales; Microdochiaceae; Microdochium; Unidentified	243	0	75	4.5	0	14.5948	0	16	0	0	4	0	10	0	1	0	0	0	0	0	0	0	42	0	0	4	75	0	2	0	10	12	0	0	0	0	0	0	0	0	0	0	0	0	0	0	0
Unidentified; OTU-2611	OTU-2611	Fungi; Ascomycota; Sordariomycetes; Hypocreales; Nectriaceae; Unidentified; Unidentified	28	0	4	0.518519	0	0.926359	0	4	0	1	1	0	1	1	0	1	1	1	0	2	1	0	1	0	4	2	1	0	2	1	0	2	0	0	0	0	0	0	0	0	0	0	0	0	0	0	0
Unidentified; OTU-2625	OTU-2625	Fungi; Ascomycota; Saccharomycetes; Saccharomycetales; Unidentified; Unidentified; Unidentified	206	0	113	3.81481	0	16.803	0	0	0	1	0	3	1	0	0	0	1	0	0	2	33	0	0	113	0	0	0	1	0	0	0	0	0	0	0	0	3	43	0	0	0	1	4	0	0	0	0
Symmetrospora_coprosmae; OTU-2648	OTU-2648	Fungi; Basidiomycota; Cystobasidiomycetes; Cystobasidiomycetes_ord_Incertae_sedis; Symmetrosporaceae; Symmetrospora; Symmetrospora_coprosmae	13	0	3	0.240741	0	0.698656	0	0	0	0	0	0	0	2	0	0	0	0	0	0	0	0	1	0	3	0	0	0	0	0	1	0	0	0	0	0	0	3	0	0	0	0	0	0	0	0	0
Symmetrospora_coprosmae; OTU-2649	OTU-2649	Fungi; Basidiomycota; Cystobasidiomycetes; Cystobasidiomycetes_ord_Incertae_sedis; Symmetrosporaceae; Symmetrospora; Symmetrospora_coprosmae	10	0	2	0.185185	0	0.516668	0	0	0	0	0	1	0	0	0	0	0	0	0	0	0	0	0	0	0	0	0	0	0	0	0	0	1	0	0	0	2	0	1	0	0	0	0	0	0	0	0
Herpotrichia_juniperi; OTU-2660	OTU-2660	Fungi; Ascomycota; Dothideomycetes; Pleosporales; Melanommataceae; Herpotrichia; Herpotrichia_juniperi	110	0	46	2.03704	0	7.3612	46	0	0	0	0	0	0	0	0	0	0	0	1	0	0	0	0	0	0	0	0	0	0	0	0	0	2	0	0	1	0	0	9	2	0	28	0	7	6	1	0
Dactylidina_dactylidis; OTU-2665	OTU-2665	Fungi; Ascomycota; Dothideomycetes; Pleosporales; Phaeosphaeriaceae; Dactylidina; Dactylidina_dactylidis	294	0	139	5.44444	0	19.636	0	0	0	0	0	0	0	0	0	0	0	0	0	3	14	0	0	1	0	0	0	0	0	0	0	0	0	3	0	0	20	2	22	14	0	19	7	139	0	0	0
Gibellulopsis_chrysanthemi; OTU-2693	OTU-2693	Fungi; Ascomycota; Sordariomycetes; Glomerellales; Plectosphaerellaceae; Gibellulopsis; Gibellulopsis_chrysanthemi	14	0	5	0.259259	0	0.914974	0	0	0	0	0	0	0	0	1	0	0	0	0	0	0	0	0	0	0	0	0	0	0	1	0	0	0	0	0	0	0	0	0	0	0	0	0	0	2	0	0
Gibellulopsis_chrysanthemi; OTU-2694	OTU-2694	Fungi; Ascomycota; Sordariomycetes; Glomerellales; Plectosphaerellaceae; Gibellulopsis; Gibellulopsis_chrysanthemi	15	0	5	0.277778	0	0.877747	0	0	0	0	0	0	1	0	1	0	0	0	0	0	0	0	0	0	0	0	0	0	0	0	2	0	0	0	0	0	0	0	0	0	0	0	0	0	2	0	0
Unidentified; OTU-2697	OTU-2697	Fungi; Ascomycota; Leotiomycetes; Helotiales; Helotiaceae; Unidentified; Unidentified	12	0	12	0.222222	0	1.63299	0	0	0	0	0	0	0	0	0	0	0	0	0	0	0	0	0	0	0	0	0	0	0	0	0	0	0	0	0	0	0	0	0	0	0	0	12	0	0	0	0
Verrucoconiothyrium_acaciae; OTU-2699	OTU-2699	Fungi; Ascomycota; Dothideomycetes; Pleosporales; Didymosphaeriaceae; Verrucoconiothyrium; Verrucoconiothyrium_acaciae	11	0	5	0.203704	0	0.736633	0	5	0	0	0	1	0	1	1	0	0	0	1	0	0	0	0	0	0	0	0	0	0	1	0	0	0	0	0	0	0	0	0	0	0	0	0	0	0	0	0
Didymella; OTU-2701	OTU-2701	Fungi; Ascomycota; Dothideomycetes; Pleosporales; Didymellaceae; Didymella;	121	0	16	2.24074	1	3.63388	0	3	9	7	2	0	2	10	2	0	0	1	16	0	1	0	5	1	3	4	7	13	1	11	5	2	1	0	0	0	1	0	2	0	0	0	1	0	0	1	0
Verrucoconiothyrium_acaciae; OTU-2702	OTU-2702	Fungi; Ascomycota; Dothideomycetes; Pleosporales; Didymosphaeriaceae; Verrucoconiothyrium; Verrucoconiothyrium_acaciae	17	0	4	0.314815	0	0.74793	0	0	1	0	0	0	0	4	0	0	0	1	2	0	0	0	1	1	0	2	1	1	0	1	2	0	0	0	0	0	0	0	0	0	0	0	0	0	0	0	0
Unidentified; OTU-2761	OTU-2761	Fungi; Ascomycota; Dothideomycetes; Pleosporales; Unidentified; Unidentified; Unidentified	11	0	5	0.203704	0	0.876951	0	0	0	1	0	0	0	0	0	0	0	0	0	0	0	0	0	5	0	0	0	0	1	0	0	0	4	0	0	0	0	0	0	0	0	0	0	0	0	0	0
Unidentified; OTU-2788	OTU-2788	Fungi; Ascomycota; Unidentified; Unidentified; Unidentified; Unidentified; Unidentified	146	0	82	2.7037	0	11.9095	0	0	0	0	0	0	0	0	0	0	0	82	2	0	0	0	0	0	2	29	0	0	0	7	0	11	13	0	0	0	0	0	0	0	0	0	0	0	0	0	0
Unidentified; OTU-2815	OTU-2815	Fungi; Ascomycota; Saccharomycetes; Saccharomycetales; Unidentified; Unidentified; Unidentified	309	0	309	5.72222	0	42.0496	0	0	0	0	0	0	0	0	0	0	0	0	0	0	0	0	0	0	0	0	0	0	0	0	0	0	0	0	0	0	0	0	0	309	0	0	0	0	0	0	0
Zymoseptoria_verkleyi; OTU-2824	OTU-2824	Fungi; Ascomycota; Dothideomycetes; Capnodiales; Mycosphaerellaceae; Zymoseptoria; Zymoseptoria_verkleyi	261	0	30	4.83333	0.5	7.24699	0	10	12	9	0	30	0	2	2	0	0	0	2	4	13	24	4	16	0	9	14	1	2	9	25	5	0	3	0	5	0	0	0	9	0	0	0	0	0	8	0
Loratospora_luzulae; OTU-2855	OTU-2855	Fungi; Ascomycota; Dothideomycetes; Pleosporales; Phaeosphaeriaceae; Loratospora; Loratospora_luzulae	53	0	50	0.981481	0	6.80868	0	0	0	0	0	0	0	0	0	0	0	0	0	0	0	0	0	3	0	0	0	0	0	0	0	0	0	0	0	0	0	0	0	0	0	50	0	0	0	0	0
Dactylidina_dactylidis; OTU-2856	OTU-2856	Fungi; Ascomycota; Dothideomycetes; Pleosporales; Phaeosphaeriaceae; Dactylidina; Dactylidina_dactylidis	10	0	5	0.185185	0	0.825857	0	0	0	0	0	0	0	0	0	0	0	0	0	0	0	0	0	0	0	0	0	0	0	0	0	0	0	0	0	0	0	0	3	0	0	0	0	5	0	0	0
Mrakia; OTU-2871	OTU-2871	Fungi; Basidiomycota; Tremellomycetes; Cystofilobasidiales; Mrakiaceae; Mrakia;	28	0	9	0.518519	0	1.59883	0	0	0	0	0	0	0	0	0	0	0	0	0	0	0	0	0	0	0	0	0	0	0	0	0	0	0	0	0	0	0	7	0	0	0	1	0	0	0	2	9
Unidentified; OTU-2872	OTU-2872	Fungi; Ascomycota; Dothideomycetes; Unidentified; Unidentified; Unidentified; Unidentified	20	0	9	0.37037	0	1.54549	0	0	0	0	0	0	0	0	0	0	0	0	0	0	0	0	0	0	0	0	0	1	0	0	0	0	0	0	0	0	1	1	0	0	0	1	0	0	0	0	0
Myrmecridium_schulzeri; OTU-2876	OTU-2876	Fungi; Ascomycota; Sordariomycetes; Myrmecridiales; Myrmecridiaceae; Myrmecridium; Myrmecridium_schulzeri	401	0	381	7.42593	0	51.837	0	0	0	0	0	0	0	0	0	0	0	0	0	0	0	0	0	0	0	0	0	0	0	0	0	0	0	0	0	0	0	0	0	6	0	14	0	0	0	0	0
Unidentified; OTU-2892	OTU-2892	Fungi; Ascomycota; Dothideomycetes; Pleosporales; Didymellaceae; Phoma; Unidentified	10	0	3	0.185185	0	0.516668	0	1	0	1	0	0	0	1	0	0	0	0	1	1	0	0	1	0	0	0	0	0	0	3	0	1	0	0	0	0	0	0	0	0	0	0	0	0	0	0	0
Unidentified; OTU-2898	OTU-2898	Fungi; Ascomycota; Unidentified; Unidentified; Unidentified; Unidentified; Unidentified	168	0	69	3.11111	0	10.2104	24	0	2	0	0	0	0	0	0	0	0	0	0	0	0	0	0	0	6	0	0	0	0	0	0	0	0	0	0	0	12	1	14	13	0	1	69	0	0	10	0
Acremonium_persicinum; OTU-2912	OTU-2912	Fungi; Ascomycota; Sordariomycetes; Hypocreales; Hypocreales_fam_Incertae_sedis; Acremonium; Acremonium_persicinum	233	0	94	4.31481	0	15.527	0	0	0	3	0	0	0	0	0	1	1	16	0	0	0	0	5	0	0	0	1	0	1	0	4	0	0	0	0	2	0	1	0	0	2	0	2	94	15	0	0
Unidentified; OTU-2961	OTU-2961	Fungi; Basidiomycota; Tremellomycetes; Tremellales; Unidentified; Unidentified; Unidentified	84	0	62	1.55556	0	8.58183	0	0	13	0	0	1	0	0	0	0	0	0	0	1	0	0	0	0	0	0	1	0	0	0	0	0	0	0	0	0	0	0	0	0	0	0	62	0	0	1	0
Acremonium_curvulum; OTU-2971	OTU-2971	Fungi; Ascomycota; Sordariomycetes; Hypocreales; Hypocreales_fam_Incertae_sedis; Acremonium; Acremonium_curvulum	10	0	3	0.185185	0	0.55198	0	0	0	0	0	0	0	0	3	0	0	0	0	0	0	1	0	0	0	1	2	0	0	1	1	0	0	0	0	0	0	0	0	0	0	0	0	0	0	0	0
Dioszegia; OTU-2974	OTU-2974	Fungi; Basidiomycota; Tremellomycetes; Tremellales; Bulleribasidiaceae; Dioszegia;	193	0	70	3.57407	0	10.731	0	0	1	0	0	1	0	0	0	0	0	0	0	0	0	0	1	0	0	0	0	0	0	0	0	0	0	0	0	0	10	0	2	5	0	3	70	16	29	2	1
Kondoa_changbaiensis; OTU-2975	OTU-2975	Fungi; Basidiomycota; Agaricostilbomycetes; Agaricostilbales; Kondoaceae; Kondoa; Kondoa_changbaiensis	165	0	76	3.05556	0	11.1802	0	1	32	0	0	76	0	13	0	0	2	2	2	0	5	4	0	0	6	0	4	0	1	3	2	0	0	0	0	0	0	0	0	4	0	0	0	0	0	0	0
Mrakia; OTU-3000	OTU-3000	Fungi; Basidiomycota; Tremellomycetes; Cystofilobasidiales; Mrakiaceae; Mrakia;	292	0	55	5.40741	0	12.7568	0	0	6	0	0	0	0	0	0	0	0	0	0	0	0	0	0	0	0	0	0	0	0	0	0	0	0	0	0	3	1	55	6	3	2	0	8	0	1	52	50
Lectera_capsici; OTU-3005	OTU-3005	Fungi; Ascomycota; Sordariomycetes; Glomerellales; Plectosphaerellaceae; Lectera; Lectera_capsici	10	0	8	0.185185	0	1.11717	0	0	0	0	0	0	0	0	0	0	0	0	0	0	0	0	0	0	0	0	0	0	0	0	0	0	0	0	0	0	0	0	0	0	0	0	0	0	0	0	0
Saitozyma_podzolica; OTU-3035	OTU-3035	Fungi; Basidiomycota; Tremellomycetes; Tremellales; Trimorphomycetaceae; Saitozyma; Saitozyma_podzolica	112	0	13	2.07407	1	3.27859	0	0	6	0	0	1	3	0	0	0	0	1	9	0	0	6	7	1	0	0	0	0	0	7	11	3	1	0	1	1	1	0	12	0	3	0	2	1	13	1	2
Dactylella_ramosa; OTU-3074	OTU-3074	Fungi; Ascomycota; Orbiliomycetes; Orbiliales; Orbiliaceae; Dactylella; Dactylella_ramosa	122	0	25	2.25926	0	5.52246	0	0	0	0	5	1	2	0	0	1	0	0	0	0	6	2	0	1	2	2	2	0	0	11	22	0	19	0	0	0	0	0	0	0	25	4	0	0	14	0	0
Unidentified; OTU-3075	OTU-3075	Fungi; Ascomycota; Dothideomycetes; Pleosporales; Unidentified; Unidentified; Unidentified	12	0	9	0.222222	0	1.28367	0	0	0	0	0	0	0	0	0	0	0	0	0	0	0	0	0	9	0	0	0	0	0	0	0	0	3	0	0	0	0	0	0	0	0	0	0	0	0	0	0
Unidentified; OTU-3081	OTU-3081	Fungi; Ascomycota; Dothideomycetes; Pleosporales; Unidentified; Unidentified; Unidentified	153	0	95	2.83333	0	13.2177	0	0	0	1	0	1	1	0	2	0	0	0	0	21	0	0	5	0	0	0	1	0	1	1	0	0	13	0	0	0	1	1	0	0	0	1	1	0	95	1	4
Unidentified; OTU-3130	OTU-3130	Fungi; Ascomycota; Unidentified; Unidentified; Unidentified; Unidentified; Unidentified	15	0	8	0.277778	0	1.18825	0	0	0	0	0	0	0	0	0	0	0	0	0	0	0	0	0	0	0	0	0	0	0	0	0	0	0	0	0	0	1	0	2	0	0	0	0	0	1	0	0
Pseudoascochyta_novae-zelandiae; OTU-3181	OTU-3181	Fungi; Ascomycota; Dothideomycetes; Pleosporales; Didymellaceae; Pseudoascochyta; Pseudoascochyta_novae-zelandiae	328	0	253	6.07407	0	35.228	0	1	0	0	0	0	0	0	0	0	0	0	0	0	0	0	0	3	0	0	2	0	0	0	1	0	0	2	0	0	0	0	0	0	0	0	0	0	0	4	253
Waitea_circinata; OTU-3223	OTU-3223	Fungi; Basidiomycota; Agaricomycetes; Cantharellales; Ceratobasidiaceae; Waitea; Waitea_circinata	173	0	122	3.2037	0	16.9654	0	5	0	0	0	0	0	0	0	0	0	11	0	0	0	0	0	0	0	0	122	0	0	7	27	0	1	0	0	0	0	0	0	0	0	0	0	0	0	0	0
Minimedusa_polyspora; OTU-3249	OTU-3249	Fungi; Basidiomycota; Agaricomycetes; Cantharellales; Cantharellales_fam_Incertae_sedis; Minimedusa; Minimedusa_polyspora	190	0	73	3.51852	0	13.2903	0	0	0	0	0	0	0	0	0	0	0	0	0	0	0	0	0	0	0	0	0	0	0	0	0	0	0	0	0	0	0	3	0	0	0	6	4	24	63	5	0
Unidentified; OTU-3282	OTU-3282	Fungi; Basidiomycota; Tremellomycetes; Tremellales; Tremellaceae; Cryptococcus; Unidentified	81	0	75	1.5	0	10.2031	0	0	3	0	0	1	0	0	0	0	0	0	0	0	0	0	0	0	0	0	0	0	0	0	0	0	0	0	0	0	0	0	0	0	0	0	75	0	0	0	0
Unidentified; OTU-3299	OTU-3299	Fungi; Ascomycota; Unidentified; Unidentified; Unidentified; Unidentified; Unidentified	33	0	12	0.611111	0	1.78481	0	0	0	1	0	0	0	0	1	1	0	0	0	1	2	2	1	2	12	0	0	0	0	0	0	0	0	0	0	0	0	1	0	0	1	0	0	0	0	0	0
Bulleribasidium_oberjochense; OTU-3333	OTU-3333	Fungi; Basidiomycota; Tremellomycetes; Tremellales; Bulleribasidiaceae; Bulleribasidium; Bulleribasidium_oberjochense	133	0	20	2.46296	0	5.27977	0	17	3	0	0	20	1	1	6	0	0	0	4	2	1	0	5	17	2	6	14	0	4	0	20	0	0	0	1	0	0	0	0	0	0	0	0	0	0	0	0
Sampaiozyma_ingeniosa; OTU-3363	OTU-3363	Fungi; Basidiomycota; Microbotryomycetes; Microbotryomycetes_ord_Incertae_sedis; Chrysozymaceae; Sampaiozyma; Sampaiozyma_ingeniosa	39	0	6	0.722222	0	1.25016	0	0	1	0	0	0	0	0	0	1	2	1	0	0	0	1	0	0	0	1	0	0	0	0	1	1	0	0	0	0	2	0	2	1	1	5	2	0	0	6	0
Saitozyma_paraflava; OTU-3392	OTU-3392	Fungi; Basidiomycota; Tremellomycetes; Tremellales; Trimorphomycetaceae; Saitozyma; Saitozyma_paraflava	58	0	25	1.07407	0	4.05086	0	0	0	7	0	14	2	0	0	0	0	0	0	0	0	0	0	0	0	0	7	0	0	0	0	3	0	0	0	0	0	0	0	0	0	0	0	0	0	0	0
Exophiala_bonariae; OTU-3409	OTU-3409	Fungi; Ascomycota; Eurotiomycetes; Chaetothyriales; Herpotrichiellaceae; Exophiala; Exophiala_bonariae	210	0	37	3.88889	1	7.71342	5	1	0	0	1	0	0	0	0	0	0	0	0	2	1	0	2	0	2	2	0	0	0	0	0	0	32	0	0	11	0	0	20	8	14	21	8	0	10	2	2
Monocillium_mucidum; OTU-3421	OTU-3421	Fungi; Ascomycota; Sordariomycetes; Hypocreales; Hypocreaceae; Monocillium; Monocillium_mucidum	106	0	39	1.96296	0	7.0683	0	0	3	0	1	1	0	0	0	0	0	0	0	0	0	0	0	0	0	0	0	15	0	1	0	0	0	0	0	0	0	0	16	0	0	0	0	0	0	39	0
Apiotrichum; OTU-3439	OTU-3439	Fungi; Basidiomycota; Tremellomycetes; Trichosporonales; Trichosporonaceae; Apiotrichum;	103	0	39	1.90741	1	5.28175	0	1	1	5	1	0	1	1	3	0	1	0	0	0	1	1	0	0	0	2	0	0	2	1	3	1	0	2	1	1	2	3	5	39	3	3	1	1	1	1	1
Didymella; OTU-3442	OTU-3442	Fungi; Ascomycota; Dothideomycetes; Pleosporales; Didymellaceae; Didymella;	10	0	2	0.185185	0	0.478759	0	1	0	0	0	0	0	2	2	0	0	1	1	0	0	0	0	0	0	0	0	1	1	1	0	0	0	0	0	0	0	0	0	0	0	0	0	0	0	0	0
Hymenoscyphus_scutula; OTU-3503	OTU-3503	Fungi; Ascomycota; Leotiomycetes; Helotiales; Helotiaceae; Hymenoscyphus; Hymenoscyphus_scutula	13	0	7	0.240741	0	1.24287	0	0	0	0	0	0	0	0	0	0	0	0	0	0	0	0	0	0	0	0	0	0	0	0	0	0	0	6	0	0	0	0	0	0	0	0	0	0	0	0	0
Unidentified; OTU-3526	OTU-3526	Fungi; Basidiomycota; Agaricomycetes; Tremellodendropsidales; Unidentified; Unidentified; Unidentified	45	0	24	0.833333	0	3.49528	0	0	0	0	0	0	0	0	0	0	0	0	0	0	0	0	0	0	0	0	0	0	0	0	0	0	0	0	0	0	0	0	24	0	0	0	0	0	0	0	5
Unidentified; OTU-3585	OTU-3585	Fungi; Ascomycota; Dothideomycetes; Pleosporales; Unidentified; Unidentified; Unidentified	90	0	49	1.66667	0	7.49843	0	0	0	0	0	0	0	0	0	0	0	0	0	0	3	0	0	1	0	0	0	6	0	0	0	0	1	0	0	0	1	0	0	0	1	0	0	0	0	0	26
Erythrobasidium_hasegawianum; OTU-3644	OTU-3644	Fungi; Basidiomycota; Cystobasidiomycetes; Erythrobasidiales; Erythrobasidiaceae; Erythrobasidium; Erythrobasidium_hasegawianum	14	0	4	0.259259	0	0.705375	0	0	1	0	0	4	2	1	0	0	0	0	0	0	0	0	0	0	0	0	1	0	0	0	0	0	0	0	0	0	1	0	0	0	0	0	0	0	0	0	0
Unidentified; OTU-3682	OTU-3682	Fungi; Ascomycota; Sordariomycetes; Sordariales; Lasiosphaeriaceae; Unidentified; Unidentified	86	0	83	1.59259	0	11.2912	0	0	0	0	0	0	0	1	0	0	0	0	0	0	0	0	0	0	0	0	0	83	0	0	0	2	0	0	0	0	0	0	0	0	0	0	0	0	0	0	0
Unidentified; OTU-3683	OTU-3683	Fungi; Ascomycota; Sordariomycetes; Hypocreales; Hypocreales_fam_Incertae_sedis; Sarocladium; Unidentified	31	0	31	0.574074	0	4.21857	0	0	0	0	0	0	0	0	0	0	0	0	0	0	0	0	0	0	0	0	0	0	0	0	0	0	0	0	0	0	0	0	0	0	0	0	0	0	31	0	0
Papiliotrema_laurentii; OTU-3695	OTU-3695	Fungi; Basidiomycota; Tremellomycetes; Tremellales; Rhynchogastremataceae; Papiliotrema; Papiliotrema_laurentii	157	0	75	2.90741	0	10.697	0	0	1	0	0	1	1	2	2	0	2	0	0	1	0	2	6	0	0	0	11	2	0	0	0	1	0	0	0	0	0	0	14	75	0	0	10	0	0	0	0
Hannaella_oryzae; OTU-3708	OTU-3708	Fungi; Basidiomycota; Tremellomycetes; Tremellales; Bulleribasidiaceae; Hannaella; Hannaella_oryzae	39	0	11	0.722222	0	2.06879	0	0	0	0	0	0	0	0	0	0	3	0	0	0	0	0	1	0	0	0	0	0	0	0	0	2	0	0	0	0	0	0	0	0	0	6	0	0	0	0	0
Massariosphaeria_roumeguerei; OTU-3732	OTU-3732	Fungi; Ascomycota; Dothideomycetes; Pleosporales; Pleosporales_fam_Incertae_sedis; Massariosphaeria; Massariosphaeria_roumeguerei	48	0	32	0.888889	0	4.46651	0	0	0	0	0	0	0	0	0	0	0	3	0	0	0	0	0	3	0	0	0	3	0	32	0	0	0	0	0	0	0	0	7	0	0	0	0	0	0	0	0
Cystobasidium; OTU-3739	OTU-3739	Fungi; Basidiomycota; Cystobasidiomycetes; Cystobasidiales; Cystobasidiaceae; Cystobasidium;	94	0	28	1.74074	0	5.38406	0	0	0	0	0	3	0	0	0	0	0	0	0	0	0	0	0	0	0	0	0	1	0	0	0	0	0	0	0	0	18	0	2	0	0	0	22	0	6	0	0
Unidentified; OTU-3791	OTU-3791	Fungi; Ascomycota; Sordariomycetes; Hypocreales; Unidentified; Unidentified; Unidentified	91	0	84	1.68519	0	11.4329	0	0	0	0	0	0	0	0	0	0	0	0	0	0	0	0	0	0	0	0	0	0	0	0	0	0	0	0	0	0	0	0	0	0	4	0	0	84	0	0	0
Occultifur_mephitis; OTU-3803	OTU-3803	Fungi; Basidiomycota; Cystobasidiomycetes; Cystobasidiales; Cystobasidiaceae; Occultifur; Occultifur_mephitis	31	0	8	0.574074	0	1.54922	0	1	1	0	0	2	0	0	0	0	0	2	0	3	0	1	1	3	0	0	0	0	0	0	0	0	1	0	0	0	0	0	0	0	0	8	7	0	0	0	0
Didymella; OTU-3811	OTU-3811	Fungi; Ascomycota; Dothideomycetes; Pleosporales; Didymellaceae; Didymella;	17	0	2	0.314815	0	0.543367	0	0	1	0	1	0	0	2	1	1	0	0	1	0	1	0	2	1	0	1	1	1	0	0	0	1	0	0	0	0	0	0	0	0	0	0	0	0	0	0	0
Mrakia; OTU-3862	OTU-3862	Fungi; Basidiomycota; Tremellomycetes; Cystofilobasidiales; Mrakiaceae; Mrakia;	22	0	3	0.407407	0	0.740181	1	0	0	0	0	0	0	0	0	0	0	0	0	0	0	0	0	0	0	0	0	0	0	0	0	0	0	0	0	1	0	2	0	0	0	1	1	0	0	2	1
Unidentified; OTU-3868	OTU-3868	Fungi; Ascomycota; Unidentified; Unidentified; Unidentified; Unidentified; Unidentified	23	0	14	0.425926	0	2.07047	0	0	0	0	0	0	0	0	0	0	0	0	0	0	0	0	0	0	0	0	0	0	0	0	0	0	0	0	0	0	14	2	6	0	0	0	0	0	0	0	0
Typhula_phacorrhiza; OTU-3878	OTU-3878	Fungi; Basidiomycota; Agaricomycetes; Agaricales; Typhulaceae; Typhula; Typhula_phacorrhiza	11	0	11	0.203704	0	1.49691	0	0	0	0	0	0	0	0	0	0	0	0	0	0	0	0	0	0	0	0	0	0	0	0	0	0	0	0	0	0	0	0	0	0	0	11	0	0	0	0	0
Kondoa_changbaiensis; OTU-3882	OTU-3882	Fungi; Basidiomycota; Agaricostilbomycetes; Agaricostilbales; Kondoaceae; Kondoa; Kondoa_changbaiensis	45	0	25	0.833333	0	3.50606	0	0	2	0	0	25	0	3	0	3	3	0	0	4	4	0	0	0	0	0	0	0	1	0	0	0	0	0	0	0	0	0	0	0	0	0	0	0	0	0	0
Marjia_tianschanica; OTU-3901	OTU-3901	Fungi; Ascomycota; Dothideomycetes; Pleosporales; Melanommataceae; Marjia; Marjia_tianschanica	142	0	25	2.62963	0	5.4748	0	1	0	0	1	0	3	0	0	0	0	0	1	1	1	0	6	0	1	7	2	0	0	0	3	1	5	0	0	0	0	10	8	24	1	0	4	0	1	0	19
Unidentified; OTU-3903	OTU-3903	Fungi; Ascomycota; Leotiomycetes; Helotiales; Unidentified; Unidentified; Unidentified	68	0	12	1.25926	0	2.67895	0	0	0	0	8	0	0	0	0	3	4	1	0	0	2	0	5	0	0	1	8	0	0	2	2	0	9	0	0	0	0	0	12	0	0	0	0	0	0	0	0
Hannaella_zeae; OTU-3911	OTU-3911	Fungi; Basidiomycota; Tremellomycetes; Tremellales; Bulleribasidiaceae; Hannaella; Hannaella_zeae	37	0	6	0.685185	0	1.35736	0	0	0	0	0	0	1	0	0	0	0	0	0	0	0	0	0	0	0	0	1	0	0	0	0	0	2	0	0	0	3	0	1	1	1	6	0	0	2	0	4
Unidentified; OTU-3977	OTU-3977	Fungi; Basidiomycota; Tremellomycetes; Unidentified; Unidentified; Unidentified; Unidentified	33	0	13	0.611111	0	2.08695	0	0	0	0	0	0	0	0	0	0	0	0	0	0	0	0	0	0	0	0	0	0	0	0	0	0	0	0	0	0	0	0	7	3	0	0	3	13	0	3	0
Unidentified; OTU-3994	OTU-3994	Fungi; Basidiomycota; Cystobasidiomycetes; Cystobasidiales; Cystobasidiaceae; Occultifur; Unidentified	28	0	15	0.518519	0	2.16961	0	0	0	0	0	0	0	0	0	0	0	0	0	1	0	0	0	0	0	0	0	0	0	0	0	0	0	0	0	0	0	0	0	0	0	2	15	0	0	0	0
Saitozyma_paraflava; OTU-4006	OTU-4006	Fungi; Basidiomycota; Tremellomycetes; Tremellales; Trimorphomycetaceae; Saitozyma; Saitozyma_paraflava	47	0	47	0.87037	0	6.39589	0	0	0	0	0	0	0	0	0	0	0	0	0	0	0	0	0	0	0	47	0	0	0	0	0	0	0	0	0	0	0	0	0	0	0	0	0	0	0	0	0
Papiliotrema_pseudoalba; OTU-4069	OTU-4069	Fungi; Basidiomycota; Tremellomycetes; Tremellales; Rhynchogastremataceae; Papiliotrema; Papiliotrema_pseudoalba	48	0	21	0.888889	0	3.59069	0	0	0	0	0	2	0	0	0	0	0	0	0	0	0	0	0	2	0	0	0	21	0	0	0	0	0	0	0	0	9	0	0	0	0	0	0	0	0	0	0
Unidentified; OTU-4075	OTU-4075	Fungi; Ascomycota; Dothideomycetes; Microthyriales; Unidentified; Unidentified; Unidentified	37	0	12	0.685185	0	2.00776	0	4	0	1	0	0	0	0	1	0	0	2	1	1	0	0	2	0	0	0	4	0	1	0	12	7	0	0	0	1	0	0	0	0	0	0	0	0	0	0	0
Unidentified; OTU-4096	OTU-4096	Fungi; Basidiomycota; Tremellomycetes; Tremellales; Tremellaceae; Tremella; Unidentified	40	0	40	0.740741	0	5.44331	0	0	0	0	0	0	0	0	0	0	0	0	0	0	0	0	0	0	0	0	40	0	0	0	0	0	0	0	0	0	0	0	0	0	0	0	0	0	0	0	0
Microdochium_phragmitis; OTU-4101	OTU-4101	Fungi; Ascomycota; Sordariomycetes; Xylariales; Microdochiaceae; Microdochium; Microdochium_phragmitis	19	0	17	0.351852	0	2.31612	0	0	0	0	0	0	0	0	1	0	0	0	0	0	17	1	0	0	0	0	0	0	0	0	0	0	0	0	0	0	0	0	0	0	0	0	0	0	0	0	0
Unidentified; OTU-4103	OTU-4103	Fungi; Ascomycota; Sordariomycetes; Xylariales; Sporocadaceae; Discosia; Unidentified	45	0	34	0.833333	0	4.76128	0	0	0	0	0	0	0	0	0	0	0	0	0	0	0	0	0	0	0	0	0	0	0	0	0	0	0	0	0	0	0	0	0	0	0	1	0	0	0	0	0
Unidentified; OTU-4127	OTU-4127	Fungi; Basidiomycota; Tremellomycetes; Tremellales; Tremellaceae; Cryptococcus; Unidentified	19	0	12	0.351852	0	1.77144	0	0	12	0	0	0	0	0	0	0	0	0	0	0	0	2	0	0	0	0	0	0	0	0	0	0	0	5	0	0	0	0	0	0	0	0	0	0	0	0	0
Vishniacozyma_carnescens; OTU-4151	OTU-4151	Fungi; Basidiomycota; Tremellomycetes; Tremellales; Bulleribasidiaceae; Vishniacozyma; Vishniacozyma_carnescens	55	0	21	1.01852	0	3.20077	0	0	3	1	0	0	0	0	0	0	0	0	0	0	0	1	0	0	0	0	0	0	0	0	0	0	0	1	1	0	2	1	0	0	0	0	0	0	21	0	0
Ballistosporomyces_sasicola; OTU-4175	OTU-4175	Fungi; Basidiomycota; Agaricostilbomycetes; Agaricostilbales; Chionosphaeraceae; Ballistosporomyces; Ballistosporomyces_sasicola	28	0	28	0.518519	0	3.81032	0	0	0	0	0	0	0	0	0	0	0	0	0	0	0	0	0	0	0	0	0	0	0	0	0	0	0	0	0	0	0	0	0	0	0	0	28	0	0	0	0
Bullera_crocea; OTU-4227	OTU-4227	Fungi; Basidiomycota; Tremellomycetes; Tremellales; Bulleraceae; Bullera; Bullera_crocea	35	0	14	0.648148	0	2.1205	0	0	0	0	0	0	0	0	0	0	0	0	0	0	0	0	0	0	0	0	0	0	0	0	0	0	2	0	0	0	0	4	1	1	0	0	0	0	0	5	14
Unidentified; OTU-4235	OTU-4235	Fungi; Basidiomycota; Agaricomycetes; Cantharellales; Ceratobasidiaceae; Unidentified; Unidentified	95	0	77	1.75926	0	10.5257	0	0	0	0	9	0	0	2	0	0	0	0	0	0	0	0	0	0	0	4	0	0	0	0	0	0	0	0	0	0	0	0	0	0	3	0	0	0	0	0	0
Unidentified; OTU-4240	OTU-4240	Fungi; Ascomycota; Leotiomycetes; Helotiales; Unidentified; Unidentified; Unidentified	49	0	48	0.907407	0	6.53082	0	0	0	0	0	1	0	0	0	0	0	0	0	0	0	0	0	0	0	0	0	0	0	0	0	0	0	0	0	0	0	0	0	0	0	0	48	0	0	0	0
Unidentified; OTU-4287	OTU-4287	Fungi; Ascomycota; Sordariomycetes; Hypocreales; Unidentified; Unidentified; Unidentified	32	0	31	0.592593	0	4.21819	0	0	0	0	0	0	0	0	0	0	0	0	0	0	0	0	0	0	0	0	0	0	0	0	0	0	0	1	0	0	0	0	0	0	0	0	0	0	0	0	0
Acremonium_fusidioides; OTU-4289	OTU-4289	Fungi; Ascomycota; Sordariomycetes; Hypocreales; Hypocreales_fam_Incertae_sedis; Acremonium; Acremonium_fusidioides	10	0	10	0.185185	0	1.36083	0	0	0	0	0	0	0	0	0	0	0	0	0	0	0	0	0	0	0	0	0	0	0	0	0	0	0	0	0	0	0	0	0	0	0	0	0	0	10	0	0
Similiphoma_crystallifera; OTU-4298	OTU-4298	Fungi; Ascomycota; Dothideomycetes; Pleosporales; Didymellaceae; Similiphoma; Similiphoma_crystallifera	48	0	13	0.888889	0	2.13388	0	1	4	0	0	0	0	1	1	0	0	0	13	0	0	0	0	2	0	1	5	3	0	4	0	0	0	0	0	0	5	0	3	2	0	0	0	0	0	1	0
Vishniacozyma_dimennae; OTU-4327	OTU-4327	Fungi; Basidiomycota; Tremellomycetes; Tremellales; Bulleribasidiaceae; Vishniacozyma; Vishniacozyma_dimennae	19	0	9	0.351852	0	1.40293	0	0	2	0	9	4	0	0	0	0	0	3	0	0	0	0	0	0	0	1	0	0	0	0	0	0	0	0	0	0	0	0	0	0	0	0	0	0	0	0	0
Unidentified; OTU-4333	OTU-4333	Fungi; Ascomycota; Dothideomycetes; Capnodiales; Unidentified; Unidentified; Unidentified	15	0	15	0.277778	0	2.04124	0	0	0	0	15	0	0	0	0	0	0	0	0	0	0	0	0	0	0	0	0	0	0	0	0	0	0	0	0	0	0	0	0	0	0	0	0	0	0	0	0
Unidentified; OTU-4339	OTU-4339	Fungi; Ascomycota; Sordariomycetes; Hypocreales; Hypocreales_fam_Incertae_sedis; Acremonium; Unidentified	17	0	17	0.314815	0	2.31341	0	0	0	0	0	0	0	0	0	0	0	0	0	0	0	0	0	0	17	0	0	0	0	0	0	0	0	0	0	0	0	0	0	0	0	0	0	0	0	0	0
Neodevriesia_knoxdaviesii; OTU-4472	OTU-4472	Fungi; Ascomycota; Dothideomycetes; Capnodiales; Neodevriesiaceae; Neodevriesia; Neodevriesia_knoxdaviesii	29	0	10	0.537037	0	1.92023	0	0	0	0	5	0	0	0	0	0	0	1	0	0	0	0	0	0	0	7	0	0	0	0	0	0	0	0	0	0	0	0	0	0	0	0	0	0	0	6	0
Unidentified; OTU-4477	OTU-4477	Fungi; Ascomycota; Sordariomycetes; Sordariales; Unidentified; Unidentified; Unidentified	30	0	16	0.555556	0	2.40021	0	0	0	7	0	0	0	0	0	0	0	0	0	0	0	0	0	2	0	0	0	0	2	0	16	3	0	0	0	0	0	0	0	0	0	0	0	0	0	0	0
Clonostachys_rosea; OTU-4482	OTU-4482	Fungi; Ascomycota; Sordariomycetes; Hypocreales; Bionectriaceae; Clonostachys; Clonostachys_rosea	14	0	5	0.259259	0	0.828392	0	0	0	0	0	0	0	0	0	0	1	0	0	0	0	0	0	0	0	0	0	0	0	0	0	0	0	0	0	0	0	0	2	0	1	0	0	0	2	5	0
Unidentified; OTU-4507	OTU-4507	Fungi; Basidiomycota; Tremellomycetes; Tremellales; Unidentified; Unidentified; Unidentified	12	0	12	0.222222	0	1.63299	0	0	12	0	0	0	0	0	0	0	0	0	0	0	0	0	0	0	0	0	0	0	0	0	0	0	0	0	0	0	0	0	0	0	0	0	0	0	0	0	0
Septoria; OTU-4555	OTU-4555	Fungi; Ascomycota; Dothideomycetes; Capnodiales; Mycosphaerellaceae; Septoria;	24	0	4	0.444444	0	1.00314	0	0	1	2	3	0	0	4	1	0	0	3	0	0	0	1	0	0	1	0	0	0	1	0	4	2	1	0	0	0	0	0	0	0	0	0	0	0	0	0	0
Chaetomium_homopilatum; OTU-4567	OTU-4567	Fungi; Ascomycota; Sordariomycetes; Sordariales; Chaetomiaceae; Chaetomium; Chaetomium_homopilatum	14	0	7	0.259259	0	1.16854	0	0	0	0	1	0	7	0	0	0	0	0	0	0	0	0	0	0	0	0	0	0	0	0	0	0	0	0	0	0	0	0	0	0	5	0	0	0	0	0	0
Unidentified; OTU-4574	OTU-4574	Fungi; Ascomycota; Sordariomycetes; Hypocreales; Niessliaceae; Eucasphaeria; Unidentified	41	0	11	0.759259	0	2.04603	0	0	2	0	1	0	2	0	0	0	3	0	0	1	0	0	0	0	0	1	0	0	0	0	0	2	0	0	0	1	0	0	0	0	0	1	1	1	11	1	0
Unidentified; OTU-4593	OTU-4593	Fungi; Ascomycota; Unidentified; Unidentified; Unidentified; Unidentified; Unidentified	17	0	10	0.314815	0	1.64631	0	7	0	0	10	0	0	0	0	0	0	0	0	0	0	0	0	0	0	0	0	0	0	0	0	0	0	0	0	0	0	0	0	0	0	0	0	0	0	0	0
Plenodomus_biglobosus; OTU-4594	OTU-4594	Fungi; Ascomycota; Dothideomycetes; Pleosporales; Leptosphaeriaceae; Plenodomus; Plenodomus_biglobosus	23	0	6	0.425926	0	1.17525	0	0	0	0	0	0	0	0	0	0	0	2	0	0	0	0	1	5	0	2	0	2	0	2	0	0	6	1	0	0	0	0	0	0	0	0	0	0	0	0	0
Unidentified; OTU-4597	OTU-4597	Fungi; Ascomycota; Leotiomycetes; Helotiales; Helotiaceae; Articulospora; Unidentified	23	0	8	0.425926	0	1.48707	0	0	0	0	0	0	0	0	0	0	1	0	0	0	0	0	0	0	0	0	6	0	0	3	1	0	0	0	0	0	0	0	0	0	0	0	0	0	0	0	0
Aspergillus; OTU-4598	OTU-4598	Fungi; Ascomycota; Eurotiomycetes; Eurotiales; Aspergillaceae; Aspergillus;	18	0	18	0.333333	0	2.44949	0	0	0	0	0	0	0	0	0	0	0	0	0	0	0	0	0	0	0	0	0	0	0	0	0	0	0	0	0	0	0	0	0	0	0	0	0	18	0	0	0
Cadophora_gregata; OTU-4607	OTU-4607	Fungi; Ascomycota; Leotiomycetes; Helotiales; Helotiales_fam_Incertae_sedis; Cadophora; Cadophora_gregata	15	0	15	0.277778	0	2.04124	0	0	0	0	0	0	0	0	0	0	0	0	0	0	0	0	0	0	0	0	0	0	0	0	0	0	0	0	0	0	0	0	0	0	0	0	15	0	0	0	0
Unidentified; OTU-4623	OTU-4623	Fungi; Ascomycota; Dothideomycetes; Pleosporales; Unidentified; Unidentified; Unidentified	31	0	31	0.574074	0	4.21857	31	0	0	0	0	0	0	0	0	0	0	0	0	0	0	0	0	0	0	0	0	0	0	0	0	0	0	0	0	0	0	0	0	0	0	0	0	0	0	0	0
Hymenoscyphus_haasticus; OTU-4657	OTU-4657	Fungi; Ascomycota; Leotiomycetes; Helotiales; Helotiaceae; Hymenoscyphus; Hymenoscyphus_haasticus	14	0	7	0.259259	0	1.11905	0	0	0	0	0	0	0	0	0	0	0	0	0	0	2	0	0	0	0	0	0	0	0	0	0	0	0	0	0	0	0	0	0	0	4	0	0	7	0	0	0
Unidentified; OTU-4661	OTU-4661	Fungi; Ascomycota; Dothideomycetes; Pleosporales; Unidentified; Unidentified; Unidentified	15	0	5	0.277778	0	0.959887	0	2	0	0	0	0	0	0	0	0	0	0	2	0	0	4	0	0	0	0	0	0	2	0	0	0	0	0	0	0	0	0	0	0	0	5	0	0	0	0	0
Cadophora_luteo-olivacea; OTU-4662	OTU-4662	Fungi; Ascomycota; Leotiomycetes; Helotiales; Helotiales_fam_Incertae_sedis; Cadophora; Cadophora_luteo-olivacea	57	0	35	1.05556	0	4.90443	35	0	0	0	0	0	0	0	0	0	0	0	0	0	0	0	0	0	0	0	0	0	0	0	0	0	1	0	0	0	0	0	0	0	2	1	4	0	9	1	0
Scolecobasidium_constrictum; OTU-4671	OTU-4671	Fungi; Ascomycota; Dothideomycetes; Venturiales; Sympoventuriaceae; Scolecobasidium; Scolecobasidium_constrictum	14	0	4	0.259259	0	0.756985	0	0	0	0	1	0	0	0	0	0	0	0	0	0	0	0	0	0	0	0	1	0	0	3	0	0	0	2	0	0	0	0	1	0	0	0	0	0	0	0	1
Unidentified; OTU-4762	OTU-4762	Fungi; Ascomycota; Dothideomycetes; Pleosporales; Pleosporaceae; Alternaria; Unidentified	44	0	33	0.814815	0	4.49769	0	0	3	0	0	1	0	0	0	0	1	0	1	0	1	0	0	0	0	0	1	0	0	0	0	0	0	0	0	0	0	0	0	0	0	2	0	0	0	0	0
Mycosphaerella_tassiana; OTU-4770	OTU-4770	Fungi; Ascomycota; Dothideomycetes; Capnodiales; Mycosphaerellaceae; Mycosphaerella; Mycosphaerella_tassiana	10	0	4	0.185185	0	0.728764	0	0	0	0	0	0	0	0	0	0	0	0	0	0	0	0	0	0	0	0	0	0	0	0	0	0	0	0	0	0	0	0	0	4	0	0	0	0	3	2	0
Buckleyzyma_aurantiaca; OTU-4795	OTU-4795	Fungi; Basidiomycota; Cystobasidiomycetes; Cystobasidiomycetes_ord_Incertae_sedis; Buckleyzymaceae; Buckleyzyma; Buckleyzyma_aurantiaca	21	0	5	0.388889	0	0.998426	0	0	4	0	2	0	2	1	0	0	0	0	0	0	0	0	1	0	1	0	0	0	0	0	0	0	0	0	0	0	0	1	0	5	0	0	0	0	0	0	0
Saitozyma_flava; OTU-4813	OTU-4813	Fungi; Basidiomycota; Tremellomycetes; Tremellales; Trimorphomycetaceae; Saitozyma; Saitozyma_flava	16	0	10	0.296296	0	1.51258	0	0	0	0	0	0	0	0	0	0	0	5	0	0	0	0	0	0	0	0	1	0	0	0	0	0	0	0	0	0	0	0	0	0	0	0	0	0	0	0	0
Dioszegia_rishiriensis; OTU-4819	OTU-4819	Fungi; Basidiomycota; Tremellomycetes; Tremellales; Bulleribasidiaceae; Dioszegia; Dioszegia_rishiriensis	19	0	5	0.351852	0	0.974339	0	0	0	0	0	3	0	0	0	0	1	0	0	0	1	0	0	0	3	0	0	1	0	0	0	0	0	0	0	0	0	1	0	0	0	0	0	0	0	0	5
Unidentified; OTU-4821	OTU-4821	Fungi; Basidiomycota; Tremellomycetes; Tremellales; Unidentified; Unidentified; Unidentified	15	0	15	0.277778	0	2.04124	0	0	15	0	0	0	0	0	0	0	0	0	0	0	0	0	0	0	0	0	0	0	0	0	0	0	0	0	0	0	0	0	0	0	0	0	0	0	0	0	0
Unidentified; OTU-4885	OTU-4885	Fungi; Ascomycota; Orbiliomycetes; Orbiliales; Orbiliaceae; Orbilia; Unidentified	14	0	13	0.259259	0	1.77174	0	0	0	0	0	0	0	0	0	0	0	0	0	0	0	0	0	0	0	0	0	0	0	0	1	0	0	0	0	0	0	0	0	0	0	0	0	0	13	0	0
Neocucurbitaria_juglandicola; OTU-4887	OTU-4887	Fungi; Ascomycota; Dothideomycetes; Pleosporales; Cucurbitariaceae; Neocucurbitaria; Neocucurbitaria_juglandicola	18	0	10	0.333333	0	1.42749	0	0	0	2	0	0	0	2	0	0	0	0	0	0	0	10	0	0	0	1	0	1	0	0	0	0	0	0	0	0	0	0	0	0	0	0	0	0	0	0	0
Unidentified; OTU-4892	OTU-4892	Fungi; Basidiomycota; Tremellomycetes; Tremellales; Unidentified; Unidentified; Unidentified	12	0	12	0.222222	0	1.63299	0	0	12	0	0	0	0	0	0	0	0	0	0	0	0	0	0	0	0	0	0	0	0	0	0	0	0	0	0	0	0	0	0	0	0	0	0	0	0	0	0
Unidentified; OTU-4900	OTU-4900	Fungi; Basidiomycota; Agaricomycetes; Cantharellales; Ceratobasidiaceae; Ceratobasidium; Unidentified	12	0	9	0.222222	0	1.25392	0	0	0	0	0	0	0	2	0	0	0	0	0	0	0	0	0	0	0	0	0	0	0	0	0	0	0	0	0	0	0	0	0	0	9	0	0	0	0	0	0
Unidentified; OTU-5031	OTU-5031	Fungi; Ascomycota; Sordariomycetes; Hypocreales; Stachybotryaceae; Unidentified; Unidentified	20	0	20	0.37037	0	2.72166	0	0	0	0	0	0	0	0	0	0	0	0	0	0	0	0	0	0	0	0	0	20	0	0	0	0	0	0	0	0	0	0	0	0	0	0	0	0	0	0	0
Cadophora_luteo-olivacea; OTU-5108	OTU-5108	Fungi; Ascomycota; Leotiomycetes; Helotiales; Helotiales_fam_Incertae_sedis; Cadophora; Cadophora_luteo-olivacea	18	0	8	0.333333	0	1.24385	1	0	1	0	0	0	0	0	0	0	0	0	0	0	0	0	0	0	0	0	0	0	0	0	0	0	4	0	0	0	0	0	0	0	1	0	0	0	2	1	0
Unidentified; OTU-5118	OTU-5118	Fungi; Ascomycota; Leotiomycetes; Rhytismatales; Unidentified; Unidentified; Unidentified	17	0	17	0.314815	0	2.31341	0	0	0	0	0	0	0	0	0	0	0	0	0	0	0	0	0	0	0	0	0	0	0	0	0	0	0	0	0	0	0	0	0	0	0	0	0	0	0	0	0
Diatrype_virescens; OTU-5131	OTU-5131	Fungi; Ascomycota; Sordariomycetes; Xylariales; Diatrypaceae; Diatrype; Diatrype_virescens	11	0	11	0.203704	0	1.49691	0	0	0	0	0	0	0	0	0	0	0	0	0	0	0	0	0	0	0	0	0	0	0	0	0	0	0	0	0	0	0	0	0	0	0	0	0	0	0	0	0
Unidentified; OTU-5153	OTU-5153	Fungi; Ascomycota; Dothideomycetes; Unidentified; Unidentified; Unidentified; Unidentified	14	0	14	0.259259	0	1.90516	0	0	0	0	0	0	0	0	0	0	0	0	0	0	0	0	0	0	0	0	0	0	0	0	0	0	0	0	0	0	0	0	0	0	0	0	0	0	0	0	0
Calycina_marina; OTU-5162	OTU-5162	Fungi; Ascomycota; Leotiomycetes; Helotiales; Hyaloscyphaceae; Calycina; Calycina_marina	18	0	10	0.333333	0	1.54187	0	0	0	0	0	0	0	0	0	0	0	0	0	0	0	0	0	0	0	0	0	0	0	0	0	0	0	0	0	0	4	0	4	10	0	0	0	0	0	0	0
Unidentified; OTU-5183	OTU-5183	Fungi; Basidiomycota; Microbotryomycetes; Sporidiobolales; Sporidiobolaceae; Rhodotorula; Unidentified	12	0	5	0.222222	0	0.839287	0	0	1	0	2	0	0	0	0	0	0	0	0	0	0	0	0	0	0	1	0	0	0	0	5	3	0	0	0	0	0	0	0	0	0	0	0	0	0	0	0
Akenomyces_costatus; OTU-5192	OTU-5192	Fungi; Basidiomycota; Agaricomycetes; Agaricomycetes_ord_Incertae_sedis; Agaricomycetes_fam_Incertae_sedis; Akenomyces; Akenomyces_costatus	27	0	27	0.5	0	3.67423	0	0	0	0	0	0	0	0	0	0	0	0	0	0	0	0	0	0	0	0	0	0	0	0	0	0	0	0	0	0	0	0	0	0	0	0	0	0	0	0	0
Vishniacozyma_victoriae; OTU-5282	OTU-5282	Fungi; Basidiomycota; Tremellomycetes; Tremellales; Bulleribasidiaceae; Vishniacozyma; Vishniacozyma_victoriae	150	0	19	2.77778	1	3.7601	0	0	1	0	1	4	2	0	0	1	1	0	3	4	1	2	1	6	0	1	2	4	4	4	3	4	9	1	1	6	12	4	4	9	1	0	0	0	0	13	4
Xenoramularia_neerlandica; OTU-5300	OTU-5300	Fungi; Ascomycota; Dothideomycetes; Capnodiales; Mycosphaerellaceae; Xenoramularia; Xenoramularia_neerlandica	25	0	7	0.462963	0	1.29895	0	0	0	7	0	0	0	0	0	0	0	0	0	0	2	0	0	4	0	0	0	0	3	0	0	1	0	0	0	1	0	0	0	2	0	0	0	0	0	0	0
Unidentified; OTU-5312	OTU-5312	Fungi; Ascomycota; Unidentified; Unidentified; Unidentified; Unidentified; Unidentified	13	0	2	0.240741	0	0.473254	0	0	0	1	0	0	0	0	0	0	1	1	1	0	0	0	0	0	0	1	0	0	0	0	0	0	0	0	0	0	0	0	0	0	0	1	1	0	0	0	0
Unidentified; OTU-5335	OTU-5335	Fungi; Basidiomycota; Tremellomycetes; Tremellales; Unidentified; Unidentified; Unidentified	17	0	5	0.314815	0	0.987164	0	0	0	0	0	0	0	0	0	0	0	0	0	0	0	0	0	0	0	0	0	0	0	0	0	0	0	0	0	0	0	4	0	0	0	0	0	0	0	3	1
Pseudoophiobolus_italicus; OTU-5338	OTU-5338	Fungi; Ascomycota; Dothideomycetes; Pleosporales; Phaeosphaeriaceae; Pseudoophiobolus; Pseudoophiobolus_italicus	19	0	10	0.351852	0	1.48142	10	0	1	0	0	0	0	0	0	0	0	0	0	0	0	0	0	0	0	0	0	0	0	0	0	0	0	0	0	0	0	0	0	1	0	0	4	0	0	0	0
Unidentified; OTU-5432	OTU-5432	Fungi; Ascomycota; Sordariomycetes; Sordariales; Lasiosphaeriaceae; Podospora; Unidentified	11	0	5	0.203704	0	0.761816	0	0	0	0	0	0	1	0	0	0	5	0	0	0	0	0	0	0	0	1	0	0	0	0	2	0	0	0	0	0	1	0	0	0	0	0	0	0	0	1	0
Calycina_marina; OTU-5443	OTU-5443	Fungi; Ascomycota; Leotiomycetes; Helotiales; Hyaloscyphaceae; Calycina; Calycina_marina	11	0	5	0.203704	0	0.809836	0	0	0	0	0	0	0	0	0	0	0	0	0	0	0	0	0	0	0	0	0	1	0	0	0	0	0	0	0	0	0	3	0	5	0	0	0	0	0	0	0
Coniochaeta_verticillata; OTU-5729	OTU-5729	Fungi; Ascomycota; Sordariomycetes; Coniochaetales; Coniochaetaceae; Coniochaeta; Coniochaeta_verticillata	14	0	10	0.259259	0	1.37615	0	0	0	1	0	0	0	0	0	0	0	0	0	0	0	0	0	1	0	0	0	0	0	0	0	0	0	0	0	0	0	0	10	0	0	0	0	0	0	0	0
Unidentified; OTU-5748	OTU-5748	Fungi; Ascomycota; Sordariomycetes; Myrmecridiales; Myrmecridiaceae; Myrmecridium; Unidentified	14	0	9	0.259259	0	1.33438	0	0	0	0	0	0	9	0	0	0	0	0	0	0	0	0	4	0	0	0	1	0	0	0	0	0	0	0	0	0	0	0	0	0	0	0	0	0	0	0	0
Unidentified; OTU-5812	OTU-5812	Fungi; Ascomycota; Dothideomycetes; Pleosporales; Didymosphaeriaceae; Paraphaeosphaeria; Unidentified	12	0	4	0.222222	0	0.816497	0	0	0	0	0	0	0	0	0	0	0	0	0	0	0	0	0	0	0	0	4	0	0	0	3	0	0	0	0	0	0	0	0	0	0	0	3	0	0	0	0
Alternaria_oregonensis; OTU-5952	OTU-5952	Fungi; Ascomycota; Dothideomycetes; Pleosporales; Pleosporaceae; Alternaria; Alternaria_oregonensis	14	0	2	0.259259	0	0.619957	0	0	0	0	0	0	0	0	0	0	2	0	0	0	0	0	0	1	1	0	0	0	0	0	0	1	0	0	1	0	0	0	0	2	0	0	0	0	0	0	0
Phoma_bulgarica; OTU-6028	OTU-6028	Fungi; Ascomycota; Dothideomycetes; Pleosporales; Didymellaceae; Phoma; Phoma_bulgarica	167	0	144	3.09259	0	19.7859	0	0	0	0	0	0	0	0	0	0	0	0	0	0	0	0	0	0	0	0	0	0	0	0	0	0	0	0	0	0	0	0	0	0	0	0	0	0	0	0	144
Xenodidymella_humicola; OTU-6417	OTU-6417	Fungi; Ascomycota; Dothideomycetes; Pleosporales; Didymellaceae; Xenodidymella; Xenodidymella_humicola	28	0	20	0.518519	0	2.91218	0	0	0	0	0	0	0	0	0	0	0	0	0	0	0	0	0	0	0	0	0	0	0	0	0	0	0	0	0	0	0	0	0	0	0	0	0	0	0	0	20
Vishniacozyma_victoriae; OTU-6497	OTU-6497	Fungi; Basidiomycota; Tremellomycetes; Tremellales; Bulleribasidiaceae; Vishniacozyma; Vishniacozyma_victoriae	1408	0	290	26.0741	11.5	43.318	20	2	36	14	11	24	8	17	18	9	8	4	42	4	77	33	19	32	44	9	13	18	9	12	10	5	6	4	0	6	8	52	33	32	1	10	2	11	4	290	51
Vishniacozyma_victoriae; OTU-6742	OTU-6742	Fungi; Basidiomycota; Tremellomycetes; Tremellales; Bulleribasidiaceae; Vishniacozyma; Vishniacozyma_victoriae	12	0	2	0.222222	0	0.50157	0	0	0	0	0	0	0	0	0	0	0	0	0	0	0	0	0	0	1	0	0	0	1	0	0	0	0	0	0	0	2	0	0	1	0	0	1	0	2	0	1
Vishniacozyma_dimennae; OTU-6752	OTU-6752	Fungi; Basidiomycota; Tremellomycetes; Tremellales; Bulleribasidiaceae; Vishniacozyma; Vishniacozyma_dimennae	41	0	6	0.759259	0	1.27287	0	0	3	0	1	1	1	1	0	0	1	0	0	0	0	1	0	0	0	0	0	1	0	2	3	2	0	0	0	0	0	0	0	2	0	0	0	3	0	0	0
Alternaria_oregonensis; OTU-6753	OTU-6753	Fungi; Ascomycota; Dothideomycetes; Pleosporales; Pleosporaceae; Alternaria; Alternaria_oregonensis	11	0	4	0.203704	0	0.809836	0	0	0	0	0	0	0	0	0	0	0	0	0	0	0	0	0	0	0	0	0	0	0	0	0	0	0	0	4	0	0	0	0	2	0	0	0	0	0	0	0
Unidentified; OTU-6811	OTU-6811	Fungi; Ascomycota; Sordariomycetes; Hypocreales; Hypocreales_fam_Incertae_sedis; Acremonium; Unidentified	17	0	4	0.314815	0	0.772745	0	0	0	0	0	1	0	0	1	0	1	0	0	0	0	2	1	0	0	1	0	0	1	0	0	0	0	0	0	0	0	0	0	0	0	0	0	0	0	0	0
Holtermanniella_wattica; OTU-6815	OTU-6815	Fungi; Basidiomycota; Tremellomycetes; Holtermanniales; Holtermanniales_fam_Incertae_sedis; Holtermanniella; Holtermanniella_wattica	10	0	4	0.185185	0	0.778825	0	0	0	0	0	0	0	0	0	0	0	0	0	0	0	0	0	0	0	0	0	0	0	0	0	0	0	0	0	4	0	0	1	0	1	0	0	0	0	0	4
[truncated: 14 more columns]
