# Supplementary material for: Select Cover Crop Residue and Soil Microbiomes Contribute to Suppression of Fusarium Root and Crown Rot in Barley and Soybean
Source: Microorganisms. 2024 Feb 17;12(2):404. doi: 10.3390/microorganisms12020404 (PMC10891762; doi:10.3390/microorganisms12020404)
Supplement: Supplementary file 1 [file microorganisms-12-00404-s001.zip › Table S2.xlsx]

## Sheet: Sheet1
Table S2: Bacterial OTU table
ID (input)	Name	Taxonomy	Combined Abundance	Min	Max	Mean	Median	Std	[2R101] (single, Abundance	[2R115] (single, Abundance	[2R120] (single, Abundance	[2R128] (single, Abundance	[2R129] (single, Abundance	[2R133] (single, Abundance	[2R136] (single, Abundance	[2R137] (single, Abundance	[2R140] (single, Abundance	[2R201] (single, Abundance	[2R214] (single, Abundance	[2R216] (single, Abundance	[2R224] (single, Abundance	[2R231] (single, Abundance	[2R232] (single, Abundance	[2R233] (single, Abundance	[2R235] (single, Abundance	[2R239] (single, Abundance	[2R308] (single, Abundance	[2R309] (single, Abundance	[2R310] (single, Abundance	[2R312] (single, Abundance	[2R314] (single, Abundance	[2R317] (single, Abundance	[2R319] (single, Abundance	[2R328] (single, Abundance	[2R329] (single, Abundance	[R101] (single, Abundance	[R115] (single, Abundance	[R120] (single, Abundance	[R128] (single, Abundance	[R129] (single, Abundance	[R133] (single, Abundance	[R136] (single, Abundance	[R137] (single, Abundance	[R140] (single, Abundance	[R201] (single, Abundance	[R214] (single, Abundance	[R216] (single, Abundance	[R224] (single, Abundance	[R231] (single, Abundance
Ambiguous_taxa; CP003063.657451.659004	CP003063.657451.659004	Bacteria; Firmicutes; Bacilli; Bacillales; Family XII; Exiguobacterium; Ambiguous_taxa	13	0	7	0.240741	0	1.00818	0	0	0	0	0	0	0	0	0	0	0	0	0	0	0	0	0	0	0	0	0	1	0	0	0	0	0	0	0	0	0	0	0	0	0	1	0	1	0	0	0
Uncultured bacterium; KC541454.1.1555	KC541454.1.1555	Bacteria; Firmicutes; Bacilli; Lactobacillales; Carnobacteriaceae; Carnobacterium; Uncultured bacterium	14	0	4	0.259259	0	0.935368	0	0	0	0	0	0	0	0	0	0	0	4	0	0	0	0	0	0	0	0	0	0	0	0	0	0	0	4	0	0	0	0	0	0	0	0	0	1	0	0	0
Ambiguous_taxa; HE999757.1082497.1084043	HE999757.1082497.1084043	Bacteria; Firmicutes; Bacilli; Lactobacillales; Carnobacteriaceae; Carnobacterium; Ambiguous_taxa	55	0	33	1.01852	0	4.61536	0	0	0	0	0	0	0	0	0	0	0	0	0	0	0	0	0	0	0	0	0	0	0	0	0	0	0	0	1	2	0	0	0	0	0	0	0	0	2	0	0
Ambiguous_taxa; FJ872373.13200.14750	FJ872373.13200.14750	Bacteria; Verrucomicrobia; Verrucomicrobiae; Chthoniobacterales; Chthoniobacteraceae; Chthoniobacter; Ambiguous_taxa	12	0	2	0.222222	0	0.50157	2	0	0	0	0	0	0	0	0	0	1	0	0	0	0	0	0	0	1	0	0	0	0	0	0	0	1	1	0	0	0	0	0	0	0	2	0	0	0	0	1
Ambiguous_taxa; FPLL01003168.16.1552	FPLL01003168.16.1552	Bacteria; Proteobacteria; Deltaproteobacteria; Myxococcales; Sandaracinaceae; Uncultured; Ambiguous_taxa	27	0	5	0.5	0	1.05955	0	0	0	0	1	1	2	0	1	0	0	5	0	0	0	0	0	2	1	0	0	0	0	0	0	2	5	1	0	0	0	0	0	1	0	1	0	0	0	0	0
Ambiguous_taxa; FPLS01036854.16.1552	FPLS01036854.16.1552	Bacteria; Verrucomicrobia; Verrucomicrobiae; Chthoniobacterales; Chthoniobacteraceae; Chthoniobacter; Ambiguous_taxa	15	0	2	0.277778	0	0.596109	1	0	0	0	0	0	0	0	0	0	0	0	0	0	0	0	0	2	0	0	0	0	0	0	1	2	0	0	2	0	0	0	1	0	0	0	0	0	0	0	0
Ambiguous_taxa; GU249609.1.1548	GU249609.1.1548	Bacteria; Proteobacteria; Deltaproteobacteria; Myxococcales; Polyangiaceae; Aetherobacter; Ambiguous_taxa	21	0	4	0.388889	0	0.787081	0	0	0	1	0	0	1	0	0	0	0	2	0	0	0	1	0	1	0	1	0	1	0	0	2	1	0	0	0	0	4	0	0	0	0	0	0	1	0	1	0
Ambiguous_taxa; MDER01000079.53.1607	MDER01000079.53.1607	Bacteria; Firmicutes; Bacilli; Bacillales; Paenibacillaceae; Paenibacillus; Ambiguous_taxa	25	0	9	0.462963	0	1.57472	0	0	0	0	0	0	0	0	0	0	0	0	0	0	0	0	0	0	0	0	0	0	0	0	0	0	0	0	2	0	0	0	0	0	0	0	0	2	9	1	0
Ambiguous_taxa; AY464463.1.1551	AY464463.1.1551	Bacteria; Proteobacteria; Gammaproteobacteria; Pseudomonadales; Pseudomonadaceae; Pseudomonas; Ambiguous_taxa	28	0	3	0.518519	0	0.863095	0	0	0	0	1	0	0	0	0	0	0	0	2	0	1	0	1	1	0	0	0	1	0	0	3	0	0	0	1	1	2	0	3	0	0	1	2	0	1	0	2
Ambiguous_taxa; CP007597.4112346.4113891	CP007597.4112346.4113891	Bacteria; Proteobacteria; Gammaproteobacteria; Xanthomonadales; Xanthomonadaceae; Stenotrophomonas; Ambiguous_taxa	131	0	31	2.42593	1	4.51246	0	1	1	0	2	1	2	3	2	4	1	1	2	1	0	3	1	2	0	0	0	1	3	0	1	3	4	0	4	3	1	0	1	2	0	2	9	0	7	0	0
Ambiguous_taxa; FPLL01003090.10.1537	FPLL01003090.10.1537	Bacteria; Actinobacteria; Thermoleophilia; Solirubrobacterales; Solirubrobacteraceae; Solirubrobacter; Ambiguous_taxa	14	0	2	0.259259	0	0.52071	0	0	0	0	0	1	1	0	1	0	0	0	1	1	1	0	0	0	0	0	0	0	2	0	0	0	0	0	0	0	0	0	0	0	0	1	1	0	0	0	0
Ambiguous_taxa; EF101984.1.1538	EF101984.1.1538	Bacteria; Proteobacteria; Gammaproteobacteria; Pseudomonadales; Pseudomonadaceae; Pseudomonas; Ambiguous_taxa	30	0	7	0.555556	0	1.28367	0	0	2	0	0	0	0	0	0	0	0	1	1	0	1	0	2	0	0	0	1	1	1	0	0	0	1	0	0	2	0	0	0	0	0	1	3	0	1	0	0
Ambiguous_taxa; EU221396.1.1543	EU221396.1.1543	Bacteria; Proteobacteria; Gammaproteobacteria; Xanthomonadales; Xanthomonadaceae; Stenotrophomonas; Ambiguous_taxa	65	0	10	1.2037	0	2.16647	0	0	1	0	0	0	0	0	0	2	0	1	0	0	1	2	0	4	0	0	0	1	2	1	0	0	0	1	1	2	0	0	0	2	0	0	0	5	1	0	0
Ambiguous_taxa; FPLL01005676.18.1543	FPLL01005676.18.1543	Bacteria; Verrucomicrobia; Verrucomicrobiae; Verrucomicrobiales; Verrucomicrobiaceae; Prosthecobacter; Ambiguous_taxa	25	0	5	0.462963	0	0.965694	0	0	0	0	0	0	0	0	0	0	0	0	0	0	0	0	0	1	0	0	0	0	0	0	0	0	0	0	1	0	1	1	3	0	0	0	1	0	1	1	0
Ambiguous_taxa; FPLS01034889.11.1536	FPLS01034889.11.1536	Bacteria; Verrucomicrobia; Verrucomicrobiae; Chthoniobacterales; Chthoniobacteraceae; Chthoniobacter; Ambiguous_taxa	18	0	3	0.333333	0	0.700404	0	0	0	1	0	0	1	0	0	0	1	0	0	2	0	0	0	0	0	0	0	0	1	0	0	1	2	0	3	0	0	0	2	0	0	0	1	0	0	0	0
Ambiguous_taxa; JRMB01000004.960.2514	JRMB01000004.960.2514	Bacteria; Proteobacteria; Gammaproteobacteria; Pseudomonadales; Pseudomonadaceae; Pseudomonas; Ambiguous_taxa	24	0	3	0.444444	0	0.793052	0	0	1	0	0	0	3	3	0	0	0	0	0	0	0	1	0	2	0	0	0	0	0	0	0	2	1	0	0	0	0	1	0	0	1	0	0	1	1	0	0
Metagenome; FPLS01053360.11.1535	FPLS01053360.11.1535	Bacteria; Proteobacteria; Gammaproteobacteria; Xanthomonadales; Xanthomonadaceae; Thermomonas; Metagenome	51	0	9	0.944444	0	1.74201	2	0	0	0	0	0	1	1	0	0	1	1	0	1	0	1	0	0	0	2	1	1	1	0	1	1	1	3	0	0	0	0	9	0	0	7	0	2	0	0	0
Ambiguous_taxa; MKST01000010.2116.3669	MKST01000010.2116.3669	Bacteria; Actinobacteria; Thermoleophilia; Solirubrobacterales; 67-14; Ambiguous_taxa; Ambiguous_taxa	14	0	3	0.259259	0	0.649679	0	0	1	1	3	0	0	0	0	0	0	0	0	0	1	0	0	0	0	0	0	0	2	0	0	0	0	1	0	0	0	0	0	0	0	0	0	0	0	0	0
Ambiguous_taxa; FJ542958.1.1523	FJ542958.1.1523	Bacteria; Verrucomicrobia; Verrucomicrobiae; Chthoniobacterales; Chthoniobacteraceae; Chthoniobacter; Ambiguous_taxa	11	0	2	0.203704	0	0.527709	1	0	0	0	0	0	0	0	0	0	1	0	1	0	0	0	0	0	0	0	0	0	0	0	0	0	0	0	0	0	0	0	1	0	0	2	0	0	0	0	0
Ambiguous_taxa; KC283050.1.1534	KC283050.1.1534	Bacteria; Proteobacteria; Gammaproteobacteria; Enterobacteriales; Enterobacteriaceae; Ambiguous_taxa; Ambiguous_taxa	10	0	2	0.185185	0	0.437578	0	0	0	1	0	0	0	0	0	1	0	0	0	0	0	2	0	0	1	0	0	0	0	0	0	0	0	0	0	0	0	0	0	1	0	0	0	0	0	0	0
Ambiguous_taxa; LXUF01000018.277.1823	LXUF01000018.277.1823	Bacteria; Proteobacteria; Gammaproteobacteria; Betaproteobacteriales; Methylophilaceae; Ambiguous_taxa; Ambiguous_taxa	15	0	4	0.277778	0	0.787081	0	0	0	0	0	1	2	0	0	4	0	0	0	0	3	0	0	1	0	0	0	0	0	0	0	1	0	0	0	0	0	0	0	0	0	0	0	0	0	0	0
Ambiguous_taxa; AHHC01000023.100357.101878	AHHC01000023.100357.101878	Bacteria; Proteobacteria; Gammaproteobacteria; Pseudomonadales; Pseudomonadaceae; Pseudomonas; Ambiguous_taxa	48	0	12	0.888889	0	2.08015	0	1	0	0	0	0	0	0	0	1	0	1	5	0	0	0	0	0	0	0	0	0	1	0	0	0	0	1	1	12	0	0	4	5	3	0	1	1	0	0	0
Ambiguous_taxa; JN030526.1.1530	JN030526.1.1530	Bacteria; Proteobacteria; Gammaproteobacteria; Pseudomonadales; Pseudomonadaceae; Pseudomonas; Ambiguous_taxa	26	0	3	0.481481	0	0.840951	0	0	0	0	1	0	0	1	0	0	0	0	1	0	0	0	0	0	0	0	0	1	0	0	0	1	0	1	0	3	0	0	1	0	0	0	0	3	2	0	1
Ambiguous_taxa; X79937.1.1534	X79937.1.1534	Bacteria; Proteobacteria; Gammaproteobacteria; Enterobacteriales; Enterobacteriaceae; Serratia; Ambiguous_taxa	36	0	15	0.666667	0	2.20634	1	0	1	0	0	0	0	1	0	1	0	0	0	0	0	0	0	0	0	15	0	0	0	0	0	0	0	0	5	2	0	0	0	0	3	0	0	0	0	2	1
Ambiguous_taxa; DQ787718.1.1532	DQ787718.1.1532	Bacteria; Verrucomicrobia; Verrucomicrobiae; Verrucomicrobiales; Rubritaleaceae; Luteolibacter; Ambiguous_taxa	108	0	12	2	1	2.64931	0	0	0	2	2	0	0	0	0	2	3	0	0	2	0	3	0	0	0	0	0	0	4	0	2	4	3	2	4	1	3	3	9	1	0	1	3	5	1	1	1
Ambiguous_taxa; FPLS01062338.16.1535	FPLS01062338.16.1535	Bacteria; Proteobacteria; Gammaproteobacteria; Betaproteobacteriales; Methylophilaceae; Ambiguous_taxa; Ambiguous_taxa	12	0	2	0.222222	0	0.537874	2	0	0	0	1	0	0	0	0	0	1	0	0	0	0	1	0	0	0	0	0	0	0	0	0	0	0	1	0	0	0	0	1	0	0	0	0	0	0	0	0
Ambiguous_taxa; KC541303.1.1536	KC541303.1.1536	Bacteria; Proteobacteria; Gammaproteobacteria; Betaproteobacteriales; Burkholderiaceae; Polaromonas; Ambiguous_taxa	31	0	11	0.574074	0	1.78676	0	0	0	0	4	0	0	0	1	1	1	0	0	2	0	0	0	0	0	0	0	0	0	0	0	0	0	11	0	2	0	0	0	0	0	1	0	6	1	0	0
Ambiguous_taxa; KR476391.1.1549	KR476391.1.1549	Bacteria; Proteobacteria; Gammaproteobacteria; Pseudomonadales; Pseudomonadaceae; Pseudomonas; Ambiguous_taxa	701	0	341	12.9815	4.5	46.1309	3	2	5	3	6	6	2	9	0	3	2	13	6	0	7	9	10	13	1	1	1	5	1	1	4	5	2	4	0	28	0	1	4	0	3	3	0	6	31	13	15
Ambiguous_taxa; ARFK01000003.366700.368218	ARFK01000003.366700.368218	Bacteria; Proteobacteria; Gammaproteobacteria; Betaproteobacteriales; Methylophilaceae; Methylophilus; Ambiguous_taxa	31	0	7	0.574074	0	1.57339	1	0	0	0	0	2	0	0	0	2	0	0	0	1	0	0	0	0	0	0	1	0	0	0	0	1	0	0	0	0	0	0	7	0	0	0	0	0	0	0	1
Uncultured Carnobacterium sp; EU344922.1.1519	EU344922.1.1519	Bacteria; Firmicutes; Bacilli; Lactobacillales; Carnobacteriaceae; Carnobacterium; Uncultured Carnobacterium sp	45	0	36	0.833333	0	4.95165	0	0	0	0	0	0	0	0	0	0	0	0	0	0	0	0	0	0	0	0	0	0	0	0	0	0	0	0	0	2	0	0	0	0	0	0	0	0	0	0	0
Dictyostelium polycarpum; FLTE01001368.534.2052	FLTE01001368.534.2052	Bacteria; Proteobacteria; Gammaproteobacteria; Betaproteobacteriales; Burkholderiaceae; Janthinobacterium; Dictyostelium polycarpum	418	0	74	7.74074	2.5	14.5553	3	2	5	3	4	1	0	3	4	2	4	4	2	8	5	5	1	2	1	19	0	3	2	0	1	2	5	32	3	28	2	2	1	3	1	3	8	8	56	4	2
Ambiguous_taxa; JQ775378.1.1519	JQ775378.1.1519	Bacteria; Proteobacteria; Gammaproteobacteria; Pseudomonadales; Pseudomonadaceae; Pseudomonas; Ambiguous_taxa	28	0	4	0.518519	0	0.794812	0	0	1	0	1	0	1	0	0	1	0	0	0	1	0	0	0	1	0	1	0	1	0	0	1	0	0	1	1	0	0	0	0	0	0	0	0	1	2	1	1
Ambiguous_taxa; JX266331.1.1523	JX266331.1.1523	Bacteria; Proteobacteria; Gammaproteobacteria; Enterobacteriales; Enterobacteriaceae; Pantoea; Ambiguous_taxa	66	0	9	1.22222	1	1.80844	0	0	0	1	1	0	0	4	0	1	0	0	1	0	0	9	0	0	0	3	4	1	1	0	2	1	0	0	1	0	1	0	0	4	0	1	1	5	1	1	0
Ambiguous_taxa; KU198338.1.1518	KU198338.1.1518	Bacteria; Firmicutes; Bacilli; Bacillales; Paenibacillaceae; Saccharibacillus; Ambiguous_taxa	18	0	5	0.333333	0	0.868744	0	0	0	0	0	0	0	0	0	0	1	1	0	0	0	0	0	0	0	0	0	0	0	0	0	0	0	0	0	0	0	0	0	0	0	0	0	2	0	0	0
Ambiguous_taxa; KX421209.1.1525	KX421209.1.1525	Bacteria; Proteobacteria; Gammaproteobacteria; Enterobacteriales; Enterobacteriaceae; Rahnella; Ambiguous_taxa	18	0	6	0.333333	0	1.22859	0	0	0	0	0	0	0	6	0	0	0	0	0	0	0	0	0	0	0	6	0	0	0	0	0	0	2	1	0	0	0	0	0	0	0	0	0	0	3	0	0
Ambiguous_taxa; AM491464.1.1523	AM491464.1.1523	Bacteria; Proteobacteria; Gammaproteobacteria; Pseudomonadales; Pseudomonadaceae; Pseudomonas; Ambiguous_taxa	39	0	11	0.722222	0	2.05965	0	0	0	0	0	0	0	0	0	0	0	1	2	0	0	0	0	1	0	0	0	1	0	0	0	0	0	8	0	11	0	0	0	0	0	0	0	0	6	1	0
Ambiguous_taxa; AM909660.1.1536	AM909660.1.1536	Bacteria; Proteobacteria; Gammaproteobacteria; Pseudomonadales; Pseudomonadaceae; Pseudomonas; Ambiguous_taxa	167	0	37	3.09259	1	6.99668	1	1	0	1	1	0	0	0	0	1	0	0	0	1	0	2	8	1	0	0	2	2	4	0	1	0	0	0	0	0	3	1	11	0	6	0	0	1	14	1	0
Ambiguous_taxa; AY691188.1.1529	AY691188.1.1529	Bacteria; Proteobacteria; Gammaproteobacteria; Pseudomonadales; Pseudomonadaceae; Pseudomonas; Ambiguous_taxa	44	0	21	0.814815	0	3.31989	0	0	0	0	0	0	0	0	0	0	0	0	0	0	0	0	4	0	0	0	0	0	0	0	0	0	0	0	0	0	0	0	21	0	0	0	0	1	0	0	0
Ambiguous_taxa; BBUL01000055.3960.5476	BBUL01000055.3960.5476	Bacteria; Proteobacteria; Gammaproteobacteria; Cellvibrionales; Cellvibrionaceae; Cellvibrio; Ambiguous_taxa	35	0	28	0.648148	0	3.85177	0	0	0	0	0	0	0	0	0	0	0	0	0	0	0	0	0	0	0	0	0	0	0	0	0	0	0	0	0	0	0	0	4	0	0	0	0	0	0	0	0
Ambiguous_taxa; EU935316.1.1534	EU935316.1.1534	Bacteria; Proteobacteria; Gammaproteobacteria; Pseudomonadales; Pseudomonadaceae; Pseudomonas; Ambiguous_taxa	27	0	4	0.5	0	1.02331	0	0	2	0	0	0	0	0	0	0	0	0	0	0	0	0	0	0	0	0	0	1	1	0	0	1	0	0	4	2	0	0	0	0	0	0	0	1	1	0	1
Ambiguous_taxa; FJ612188.1.1517	FJ612188.1.1517	Bacteria; Verrucomicrobia; Verrucomicrobiae; Verrucomicrobiales; Verrucomicrobiaceae; Uncultured; Ambiguous_taxa	56	0	10	1.03704	0	1.90296	1	0	0	1	0	0	0	0	0	0	0	1	0	0	0	2	0	1	1	1	0	0	3	0	0	1	0	1	4	0	0	0	10	0	0	3	1	2	0	0	1
Ambiguous_taxa; FPLL01000761.10.1526	FPLL01000761.10.1526	Bacteria; Proteobacteria; Gammaproteobacteria; Betaproteobacteriales; Burkholderiaceae; Variovorax; Ambiguous_taxa	280	0	16	5.18519	4.5	4.07512	8	1	3	8	12	4	10	4	7	5	8	4	5	9	4	7	0	7	2	0	1	0	7	0	5	7	8	8	0	2	2	2	14	2	0	5	1	3	1	2	8
Ambiguous_taxa; FPLL01006960.10.1526	FPLL01006960.10.1526	Bacteria; Proteobacteria; Gammaproteobacteria; Betaproteobacteriales; Burkholderiaceae; Rhodoferax; Ambiguous_taxa	42	0	3	0.777778	0.5	0.964789	1	1	0	1	2	1	0	0	0	3	0	0	3	2	0	1	0	2	0	0	0	0	2	0	1	3	3	0	0	2	1	0	0	0	1	1	0	1	0	1	0
Ambiguous_taxa; HW318360.8.1524	HW318360.8.1524	Bacteria; Proteobacteria; Gammaproteobacteria; Betaproteobacteriales; Burkholderiaceae; Oxalicibacterium; Ambiguous_taxa	59	0	18	1.09259	0	2.92851	0	0	0	0	1	0	0	3	0	5	0	1	0	0	1	1	1	0	0	0	1	0	2	0	1	0	2	4	1	0	0	0	1	0	0	0	18	2	0	0	0
Ambiguous_taxa; CP014513.1419132.1420675	CP014513.1419132.1420675	Bacteria; Actinobacteria; Actinobacteria; Micrococcales; Microbacteriaceae; Frondihabitans; Ambiguous_taxa	100	0	13	1.85185	1	2.93584	0	9	3	1	1	2	4	13	0	0	2	3	2	1	2	2	0	3	1	4	0	0	1	0	4	8	12	0	0	0	0	1	1	2	3	0	0	0	0	1	0
Metagenome; FPLS01042637.11.1526	FPLS01042637.11.1526	Bacteria; Proteobacteria; Gammaproteobacteria; Betaproteobacteriales; Burkholderiaceae; Rhodoferax; Metagenome	100	0	14	1.85185	1	2.77732	0	0	1	0	5	2	1	0	0	2	1	1	1	3	0	1	0	1	0	0	0	0	6	1	3	0	3	4	3	0	1	1	7	0	0	5	2	1	0	0	1
Ambiguous_taxa; KC683059.1.1532	KC683059.1.1532	Bacteria; Proteobacteria; Gammaproteobacteria; Betaproteobacteriales; Methylophilaceae; Methylotenera; Ambiguous_taxa	11	0	5	0.203704	0	0.761816	0	0	0	0	0	0	0	0	0	0	0	0	0	0	0	0	0	0	0	0	0	0	0	0	0	0	0	0	1	0	0	0	5	0	0	1	0	0	0	0	2
Ambiguous_taxa; DQ469230.1.1515	DQ469230.1.1515	Bacteria; Proteobacteria; Deltaproteobacteria; Bdellovibrionales; Bacteriovoracaceae; Bacteriovorax; Ambiguous_taxa	46	0	9	0.851852	0	1.81615	0	0	0	0	0	0	0	1	0	0	1	0	0	0	0	0	0	0	0	0	0	0	0	0	0	0	0	8	3	2	0	1	0	0	1	0	1	3	0	0	1
Uncultured bacterium; JN868767.1.1527	JN868767.1.1527	Bacteria; Proteobacteria; Gammaproteobacteria; Betaproteobacteriales; Burkholderiaceae; Ambiguous_taxa; Uncultured bacterium	16	0	4	0.296296	0	0.743008	0	0	0	0	1	0	0	0	1	0	1	0	0	0	0	0	0	0	0	0	0	0	0	0	0	0	0	0	0	0	0	0	0	1	0	0	0	1	1	0	0
Ambiguous_taxa; JQ711744.1.1526	JQ711744.1.1526	Bacteria; Proteobacteria; Gammaproteobacteria; Betaproteobacteriales; Burkholderiaceae; Noviherbaspirillum; Ambiguous_taxa	45	0	6	0.833333	0	1.19354	1	0	1	1	2	1	0	0	0	4	6	2	1	1	1	1	0	0	0	0	2	1	3	0	0	0	0	1	0	0	0	0	0	0	2	3	1	2	0	0	0
Uncultured bacterium; KC541353.1.1530	KC541353.1.1530	Bacteria; Proteobacteria; Gammaproteobacteria; Betaproteobacteriales; Burkholderiaceae; Massilia; Uncultured bacterium	22	0	3	0.407407	0	0.765248	1	1	1	0	1	0	0	1	0	0	0	0	0	0	0	0	0	0	0	0	0	0	0	0	0	0	0	1	2	0	0	0	0	0	3	1	0	0	3	0	0
Ambiguous_taxa; FJ889629.1.1514	FJ889629.1.1514	Bacteria; Proteobacteria; Gammaproteobacteria; Pseudomonadales; Pseudomonadaceae; Pseudomonas; Ambiguous_taxa	17	0	11	0.314815	0	1.51501	1	0	0	0	0	0	0	0	0	0	0	1	0	0	0	0	0	0	0	0	0	0	0	0	0	0	0	1	0	1	0	1	0	0	0	0	0	0	0	0	0
Ambiguous_taxa; AB193261.1.1528	AB193261.1.1528	Bacteria; Actinobacteria; Thermoleophilia; Solirubrobacterales; Solirubrobacteraceae; Patulibacter; Ambiguous_taxa	39	0	5	0.722222	0	1.12295	0	0	2	3	3	0	0	1	0	0	1	0	1	0	1	3	0	1	2	1	0	0	1	0	2	5	1	0	0	0	0	0	0	0	0	1	0	0	0	0	0
Ambiguous_taxa; AB761294.1.1530	AB761294.1.1530	Bacteria; Proteobacteria; Gammaproteobacteria; Betaproteobacteriales; Burkholderiaceae; Ambiguous_taxa; Ambiguous_taxa	445	1	52	8.24074	6.5	7.53842	5	7	6	4	4	3	8	14	3	12	5	7	12	3	6	8	3	6	2	5	2	3	7	1	5	7	10	4	12	13	6	2	15	4	4	8	4	4	6	9	8
Ambiguous_taxa; AF001645.1.1525	AF001645.1.1525	Bacteria; Proteobacteria; Gammaproteobacteria; Betaproteobacteriales; Burkholderiaceae; Massilia; Ambiguous_taxa	3040	0	512	56.2963	20.5	101.064	59	7	20	23	29	4	10	15	88	7	24	19	23	45	34	17	10	9	0	2	5	8	15	0	17	5	6	99	10	31	14	7	32	14	3	87	15	194	52	50	11
Ambiguous_taxa; FPLS01044705.24.1536	FPLS01044705.24.1536	Bacteria; Proteobacteria; Gammaproteobacteria; Betaproteobacteriales; Burkholderiaceae; Ambiguous_taxa; Ambiguous_taxa	68	0	5	1.25926	1	1.32017	2	3	5	4	0	3	3	3	2	4	1	1	2	0	0	1	1	3	1	1	1	1	3	0	4	0	3	0	1	0	0	0	1	0	1	0	0	0	0	0	2
Uncultured bacterium; KC541317.1.1528	KC541317.1.1528	Bacteria; Proteobacteria; Gammaproteobacteria; Betaproteobacteriales; Burkholderiaceae; Massilia; Uncultured bacterium	43	0	4	0.796296	0	1.10538	1	0	1	0	1	0	3	0	1	1	0	0	2	2	1	0	0	0	1	1	0	0	1	0	0	0	1	4	0	0	4	0	1	1	2	2	3	3	3	0	0
Ambiguous_taxa; DQ532242.1.1512	DQ532242.1.1512	Bacteria; Actinobacteria; Actinobacteria; Propionibacteriales; Nocardioidaceae; Nocardioides; Ambiguous_taxa	125	0	11	2.31481	2	2.22188	3	1	3	3	3	5	5	0	0	1	1	4	7	5	4	5	1	2	1	1	2	0	11	1	3	2	4	2	0	0	1	1	4	2	2	1	2	2	0	1	1
Uncultured bacterium; DQ984556.1.1512	DQ984556.1.1512	Bacteria; Verrucomicrobia; Verrucomicrobiae; Chthoniobacterales; Chthoniobacteraceae; Chthoniobacter; Uncultured bacterium	24	0	3	0.444444	0	0.718139	0	0	0	0	0	1	0	0	0	1	1	0	0	0	0	1	0	0	0	0	0	0	0	0	0	0	0	2	0	0	0	0	1	2	0	1	1	0	0	1	2
Ambiguous_taxa; FPLS01008303.9.1520	FPLS01008303.9.1520	Bacteria; Actinobacteria; Thermoleophilia; Solirubrobacterales; Solirubrobacteraceae; Uncultured; Ambiguous_taxa	240	0	47	4.44444	2	8.66062	1	0	3	2	1	4	4	0	1	4	5	7	2	1	0	4	0	4	2	1	0	0	2	1	4	6	6	28	2	2	0	1	2	1	0	47	1	6	2	3	2
Ambiguous_taxa; FPLS01016200.12.1523	FPLS01016200.12.1523	Bacteria; Actinobacteria; Actinobacteria; Propionibacteriales; Nocardioidaceae; Nocardioides; Ambiguous_taxa	25	0	3	0.462963	0	0.862488	1	1	0	0	3	2	3	0	0	2	1	2	0	1	0	0	0	0	2	0	0	0	1	0	1	3	1	1	0	0	0	0	0	0	0	0	0	0	0	0	0
Ambiguous_taxa; FPLS01034444.37.1548	FPLS01034444.37.1548	Bacteria; Proteobacteria; Gammaproteobacteria; Cellvibrionales; Cellvibrionaceae; Cellvibrio; Ambiguous_taxa	11	0	4	0.203704	0	0.683488	0	0	0	0	1	0	0	0	0	0	0	0	2	0	0	0	0	0	0	0	0	0	0	0	0	0	0	0	2	0	0	0	0	0	0	0	0	0	0	0	0
Ambiguous_taxa; JQ684467.1.1540	JQ684467.1.1540	Bacteria; Proteobacteria; Gammaproteobacteria; Betaproteobacteriales; Burkholderiaceae; Ambiguous_taxa; Ambiguous_taxa	13	0	3	0.240741	0	0.547212	1	0	0	0	0	1	1	0	0	0	1	0	0	0	0	0	0	0	0	0	0	0	0	0	0	0	1	0	0	0	0	1	0	0	0	0	1	3	1	0	0
Ambiguous_taxa; AF394170.1.1523	AF394170.1.1523	Bacteria; Proteobacteria; Gammaproteobacteria; Betaproteobacteriales; Burkholderiaceae; Pigmentiphaga; Ambiguous_taxa	24	0	3	0.444444	0	0.718139	0	2	1	1	1	0	1	0	0	0	1	0	0	0	0	1	1	0	0	0	0	1	0	0	0	0	0	0	0	0	0	0	3	0	0	0	1	1	0	0	0
Ambiguous_taxa; AGZI01000009.333935.335453	AGZI01000009.333935.335453	Bacteria; Proteobacteria; Gammaproteobacteria; Betaproteobacteriales; Burkholderiaceae; Massilia; Ambiguous_taxa	25	0	7	0.462963	0	1.19295	1	0	0	0	1	0	0	0	0	0	0	0	0	0	0	0	0	0	0	0	0	0	0	0	0	0	0	0	0	0	0	0	2	0	0	2	1	0	1	0	0
Ambiguous_taxa; EU221376.1.1713	EU221376.1.1713	Bacteria; Actinobacteria; Actinobacteria; Micrococcales; Beutenbergiaceae; Ambiguous_taxa; Ambiguous_taxa	57	0	9	1.05556	0	1.92713	3	0	0	0	3	0	0	1	2	0	0	0	0	2	0	1	0	0	0	0	0	2	1	0	0	0	1	3	0	0	0	0	3	1	0	0	1	2	0	0	0
Massilia sp. Asd M1A2; FM955855.1.1512	FM955855.1.1512	Bacteria; Proteobacteria; Gammaproteobacteria; Betaproteobacteriales; Burkholderiaceae; Massilia; Massilia sp. Asd M1A2	4602	2	327	85.2222	67	75.6236	102	208	182	71	72	165	134	240	53	132	94	94	116	71	266	81	4	122	57	120	6	16	30	10	54	97	94	100	152	27	51	63	11	72	240	39	20	51	41	48	120
Ambiguous_taxa; FM955866.1.1526	FM955866.1.1526	Bacteria; Actinobacteria; Actinobacteria; Micrococcales; Micrococcaceae; Pseudarthrobacter; Ambiguous_taxa	14	0	3	0.259259	0	0.588737	2	0	1	0	0	0	0	0	0	0	0	1	0	0	0	1	0	0	0	0	0	0	0	0	0	0	0	0	1	0	0	0	0	0	0	1	1	3	0	0	0
Ambiguous_taxa; FNEQ01000020.109.1643	FNEQ01000020.109.1643	Bacteria; Proteobacteria; Gammaproteobacteria; Betaproteobacteriales; Burkholderiaceae; Duganella; Ambiguous_taxa	72	0	7	1.33333	1	1.65973	1	0	2	2	0	1	3	2	1	7	0	2	1	1	3	0	0	3	1	1	0	1	2	0	1	3	4	3	0	2	0	0	0	1	6	0	4	0	0	0	5
Ambiguous_taxa; FPLL01000236.9.1519	FPLL01000236.9.1519	Bacteria; Proteobacteria; Gammaproteobacteria; Betaproteobacteriales; Burkholderiaceae; Uncultured; Ambiguous_taxa	241	0	30	4.46296	2.5	5.62915	1	14	30	7	6	3	14	10	3	4	11	7	17	4	9	6	1	4	3	4	2	2	10	0	5	11	10	0	1	0	0	2	3	1	0	1	0	2	0	8	3
Metagenome; FPLL01003640.15.1525	FPLL01003640.15.1525	Bacteria; Proteobacteria; Gammaproteobacteria; Betaproteobacteriales; Burkholderiaceae; Ambiguous_taxa; Metagenome	73	0	8	1.35185	1	1.75001	4	0	4	1	1	0	2	1	0	3	1	1	0	5	2	0	0	2	0	1	2	0	1	1	4	3	0	1	0	1	3	0	6	1	0	1	3	1	8	1	1
Ambiguous_taxa; FPLL01006152.18.1528	FPLL01006152.18.1528	Bacteria; Proteobacteria; Gammaproteobacteria; Betaproteobacteriales; Burkholderiaceae; Leptothrix; Ambiguous_taxa	29	0	4	0.537037	0	0.840327	3	0	0	1	0	1	4	0	0	2	0	1	1	0	0	1	0	0	0	0	1	0	2	0	1	2	1	0	1	0	1	0	1	0	0	1	0	1	0	1	0
Ambiguous_taxa; FPLL01007433.11.1521	FPLL01007433.11.1521	Bacteria; Actinobacteria; Actinobacteria; Propionibacteriales; Nocardioidaceae; Nocardioides; Ambiguous_taxa	28	0	3	0.518519	0	0.840951	0	0	2	1	0	1	3	0	0	0	0	1	2	0	2	1	1	3	2	0	0	0	1	0	0	0	0	1	0	0	0	0	0	0	0	0	2	0	0	1	0
Ambiguous_taxa; FPLL01007648.11.1521	FPLL01007648.11.1521	Bacteria; Proteobacteria; Gammaproteobacteria; Betaproteobacteriales; Rhodocyclaceae; Uliginosibacterium; Ambiguous_taxa	25	0	8	0.462963	0	1.47575	2	0	0	0	0	0	1	0	0	0	0	0	0	0	0	0	0	0	0	0	0	0	0	0	0	0	0	2	0	0	0	0	8	0	0	1	0	0	0	0	0
Metagenome; FPLL01007983.8.1518	FPLL01007983.8.1518	Bacteria; Proteobacteria; Gammaproteobacteria; Betaproteobacteriales; Burkholderiaceae; Rhizobacter; Metagenome	11	0	1	0.203704	0	0.406533	0	1	1	0	0	1	0	0	0	0	0	0	1	0	0	0	0	0	0	0	0	0	0	1	1	1	0	0	0	0	0	0	1	0	0	1	0	0	0	0	0
Ambiguous_taxa; FPLS01015607.17.1527	FPLS01015607.17.1527	Bacteria; Proteobacteria; Gammaproteobacteria; Betaproteobacteriales; Burkholderiaceae; Verticia; Ambiguous_taxa	65	0	11	1.2037	0	2.22659	3	0	0	1	0	0	0	1	0	2	0	0	0	0	0	0	1	4	0	0	0	0	0	0	2	0	0	2	0	2	0	1	5	0	0	0	2	0	0	1	0
Ambiguous_taxa; HQ119828.1.1516	HQ119828.1.1516	Bacteria; Proteobacteria; Gammaproteobacteria; Xanthomonadales; Xanthomonadaceae; Luteimonas; Ambiguous_taxa	43	0	14	0.796296	0	2.59448	0	1	0	0	1	0	0	0	0	1	0	0	0	0	0	0	0	0	0	0	0	0	0	0	0	0	0	0	1	0	1	0	4	0	0	0	1	0	0	0	0
Ambiguous_taxa; KU586631.1.1524	KU586631.1.1524	Bacteria; Proteobacteria; Gammaproteobacteria; Betaproteobacteriales; Burkholderiaceae; Polaromonas; Ambiguous_taxa	21	0	4	0.388889	0	0.787081	0	0	0	0	0	0	0	0	0	0	0	0	0	0	1	0	0	1	0	0	0	0	0	0	0	0	0	2	1	0	1	0	2	0	0	1	0	2	0	0	2
Ambiguous_taxa; LMLM01000031.442120.443755	LMLM01000031.442120.443755	Bacteria; Proteobacteria; Gammaproteobacteria; Betaproteobacteriales; Burkholderiaceae; Duganella; Ambiguous_taxa	776	0	77	14.3704	10	14.4134	14	6	8	3	3	3	3	17	6	9	14	18	14	15	7	10	1	4	4	5	6	12	4	0	3	11	6	19	17	18	5	10	34	3	19	5	10	6	44	15	2
Ambiguous_taxa; LMMJ01000001.897517.899055	LMMJ01000001.897517.899055	Bacteria; Actinobacteria; Actinobacteria; Micrococcales; Microbacteriaceae; Curtobacterium; Ambiguous_taxa	14	0	4	0.259259	0	0.705375	0	2	0	0	1	0	0	0	0	0	1	0	0	0	1	0	0	0	0	1	0	0	0	0	0	0	2	0	0	0	0	0	0	0	1	0	1	0	0	0	0
Ambiguous_taxa; AOIX01038262.3063.4572	AOIX01038262.3063.4572	Bacteria; Bacteroidetes; Bacteroidia; Sphingobacteriales; Sphingobacteriaceae; Sphingobacterium; Ambiguous_taxa	86	0	21	1.59259	0	3.72406	0	0	0	0	0	0	0	0	0	0	0	2	2	0	1	0	1	0	0	0	0	7	0	0	0	0	0	7	1	10	1	0	0	0	0	0	0	0	10	0	0
Ambiguous_taxa; FJ801219.1.1511	FJ801219.1.1511	Bacteria; Proteobacteria; Gammaproteobacteria; Xanthomonadales; Xanthomonadaceae; Arenimonas; Ambiguous_taxa	12	0	3	0.222222	0	0.60397	0	0	0	0	1	0	0	0	0	0	0	0	0	0	0	0	0	0	0	0	0	0	0	0	0	0	0	0	0	1	0	0	0	1	0	3	0	1	0	0	0
Ambiguous_taxa; FPLS01059908.12.1521	FPLS01059908.12.1521	Bacteria; Bacteroidetes; Bacteroidia; Chitinophagales; Chitinophagaceae; Uncultured; Ambiguous_taxa	22	0	6	0.407407	0	0.981307	0	0	0	1	1	0	0	0	0	1	0	0	0	0	0	0	0	0	0	0	0	0	0	0	0	0	0	0	0	0	1	1	6	0	0	2	1	1	0	0	0
Ambiguous_taxa; JF740045.1.1523	JF740045.1.1523	Bacteria; Proteobacteria; Gammaproteobacteria; Pseudomonadales; Pseudomonadaceae; Pseudomonas; Ambiguous_taxa	54	0	8	1	0	2.0281	0	2	0	1	0	0	7	1	0	2	1	2	1	0	0	0	0	0	0	0	0	0	0	0	0	1	2	0	2	0	0	0	0	3	8	0	7	0	0	1	1
Uncultured bacterium; KC620738.1.1526	KC620738.1.1526	Bacteria; Proteobacteria; Gammaproteobacteria; Betaproteobacteriales; Burkholderiaceae; Uncultured; Uncultured bacterium	15	0	4	0.277778	0	0.787081	0	0	0	0	0	1	0	0	0	0	1	0	2	0	0	0	0	0	0	0	0	0	0	0	0	0	0	1	0	4	1	0	0	0	0	0	0	0	2	0	0
Ambiguous_taxa; BANP01000069.3784.5292	BANP01000069.3784.5292	Bacteria; Proteobacteria; Gammaproteobacteria; Betaproteobacteriales; Burkholderiaceae; Acidovorax; Ambiguous_taxa	40	0	9	0.740741	0	1.5563	0	0	0	0	2	2	0	1	0	0	0	1	0	0	0	1	0	0	1	0	1	1	2	0	0	2	1	2	0	0	0	0	1	0	0	0	0	0	6	0	0
Ambiguous_taxa; FN377717.1.1523	FN377717.1.1523	Bacteria; Actinobacteria; Actinobacteria; Micrococcales; Micrococcaceae; Paeniglutamicibacter; Ambiguous_taxa	28	0	6	0.518519	0	1.32808	0	0	0	1	1	0	0	0	0	0	0	6	4	0	0	0	0	0	0	0	0	0	0	0	0	0	0	3	0	1	0	0	0	0	0	4	0	0	1	0	0
Ambiguous_taxa; FN433042.1.1545	FN433042.1.1545	Bacteria; Actinobacteria; Actinobacteria; Micrococcales; Microbacteriaceae; Microbacterium; Ambiguous_taxa	36	0	6	0.666667	0	1.04611	1	1	2	1	1	1	1	0	0	0	0	3	0	1	0	0	1	0	1	1	0	0	0	0	0	1	1	1	0	0	0	0	1	2	0	1	0	0	0	0	0
Ambiguous_taxa; FOMK01000028.124.1656	FOMK01000028.124.1656	Bacteria; Bacteroidetes; Bacteroidia; Chitinophagales; Chitinophagaceae; Chitinophaga; Ambiguous_taxa	16	0	4	0.296296	0	0.743008	0	0	0	0	1	1	0	0	0	0	0	0	0	0	1	0	0	2	0	2	0	0	1	0	2	4	1	0	0	0	0	0	0	0	0	0	1	0	0	0	0
Ambiguous_taxa; GQ853416.1.1513	GQ853416.1.1513	Bacteria; Proteobacteria; Gammaproteobacteria; Enterobacteriales; Enterobacteriaceae; Pantoea; Ambiguous_taxa	107	0	20	1.98148	1	3.25339	0	3	2	1	1	1	0	1	0	7	2	2	0	0	2	2	0	1	0	3	1	0	1	0	1	2	2	0	0	0	0	1	1	4	4	0	10	0	1	0	0
Ambiguous_taxa; KC541176.1.1524	KC541176.1.1524	Bacteria; Proteobacteria; Gammaproteobacteria; Betaproteobacteriales; Burkholderiaceae; Massilia; Ambiguous_taxa	292	0	16	5.40741	4	4.41916	5	12	13	11	8	4	14	13	5	7	15	5	8	3	6	4	0	3	9	5	2	4	3	1	5	10	8	16	4	2	2	2	3	13	7	8	7	2	2	1	11
Ambiguous_taxa; CP014145.2439743.2441274	CP014145.2439743.2441274	Bacteria; Actinobacteria; Actinobacteria; Micrococcales; Microbacteriaceae; Ambiguous_taxa; Ambiguous_taxa	16	0	2	0.296296	0	0.536573	0	1	0	1	0	0	0	0	0	1	1	0	0	1	0	0	0	0	0	0	0	0	0	0	0	0	0	0	1	0	0	0	1	0	0	1	2	0	0	0	0
Ambiguous_taxa; FM955877.1.1508	FM955877.1.1508	Bacteria; Actinobacteria; Actinobacteria; Micrococcales; Cellulomonadaceae; Cellulomonas; Ambiguous_taxa	16	0	2	0.296296	0	0.570654	1	0	1	0	2	0	0	0	1	0	2	0	1	2	0	0	0	0	0	0	0	0	1	0	1	1	1	1	0	0	0	0	0	0	0	0	1	0	0	0	0
Ambiguous_taxa; GU444072.1.1508	GU444072.1.1508	Bacteria; Verrucomicrobia; Verrucomicrobiae; Verrucomicrobiales; Rubritaleaceae; Luteolibacter; Ambiguous_taxa	134	0	18	2.48148	1	3.63287	1	0	1	1	2	0	0	1	0	1	1	3	2	0	0	0	6	0	0	0	1	0	2	1	0	1	3	3	4	0	0	0	13	0	0	3	4	2	1	2	5
Ambiguous_taxa; KC554448.1.1523	KC554448.1.1523	Bacteria; Actinobacteria; Actinobacteria; Micrococcales; Intrasporangiaceae; Phycicoccus; Ambiguous_taxa	30	0	4	0.555556	0	0.883105	0	0	1	1	1	2	1	0	0	0	4	0	2	0	0	1	0	2	2	0	0	0	2	0	0	0	1	0	0	0	1	0	1	0	0	0	0	1	1	0	0
Uncultured bacterium; KC620689.1.1524	KC620689.1.1524	Bacteria; Proteobacteria; Gammaproteobacteria; Betaproteobacteriales; Burkholderiaceae; Massilia; Uncultured bacterium	13	0	4	0.240741	0	0.671107	0	0	0	0	0	0	0	0	0	0	1	0	1	0	0	0	0	0	0	0	0	1	0	0	1	0	0	1	0	0	0	0	0	2	0	1	0	4	0	0	0
Ambiguous_taxa; KM488536.1.1546	KM488536.1.1546	Bacteria; Proteobacteria; Gammaproteobacteria; Pseudomonadales; Pseudomonadaceae; Pseudomonas; Ambiguous_taxa	520	0	252	9.62963	3	34.5026	2	1	9	0	4	1	0	5	4	3	1	5	8	4	1	4	3	2	3	4	0	2	5	1	2	4	4	6	3	18	1	0	3	4	2	1	1	20	11	12	4
Uncultured bacterium; KX507961.1.1508	KX507961.1.1508	Bacteria; Proteobacteria; Gammaproteobacteria; Betaproteobacteriales; Burkholderiaceae; Massilia; Uncultured bacterium	20	0	4	0.37037	0	0.830919	0	1	1	0	0	0	0	2	0	1	0	0	0	0	0	0	0	0	0	0	0	0	0	0	0	1	0	0	4	0	0	2	0	1	0	0	1	0	0	0	1
Uncultured bacterium; EU024335.1.1507	EU024335.1.1507	Bacteria; Proteobacteria; Gammaproteobacteria; Enterobacteriales; Enterobacteriaceae; Rahnella; Uncultured bacterium	10	0	4	0.185185	0	0.728764	0	0	0	0	0	0	0	3	0	0	0	0	0	0	0	0	0	0	0	4	0	0	0	0	0	0	0	0	0	2	0	0	0	0	0	0	0	0	1	0	0
Ambiguous_taxa; FPLS01001484.11.1517	FPLS01001484.11.1517	Bacteria; Bacteroidetes; Bacteroidia; Chitinophagales; Chitinophagaceae; Ferruginibacter; Ambiguous_taxa	81	0	7	1.5	1	1.77775	2	0	2	2	7	3	1	0	1	1	4	3	5	1	3	2	0	3	2	1	0	1	7	0	6	3	2	1	0	0	0	0	2	0	0	0	1	0	0	0	1
Ambiguous_taxa; FPLS01016362.21.1527	FPLS01016362.21.1527	Bacteria; Bacteroidetes; Bacteroidia; Chitinophagales; Chitinophagaceae; Ferruginibacter; Ambiguous_taxa	21	0	4	0.388889	0	0.877747	0	0	1	1	0	4	1	0	0	0	0	1	1	0	1	0	0	0	0	1	0	0	4	0	1	2	2	0	0	0	0	0	0	0	0	0	0	0	0	0	0
Ambiguous_taxa; FM955864.1.1517	FM955864.1.1517	Bacteria; Actinobacteria; Actinobacteria; Micrococcales; Sanguibacteraceae; Sanguibacter; Ambiguous_taxa	85	0	23	1.57407	1	3.3736	4	0	1	2	3	0	0	4	1	0	2	2	0	5	2	0	0	0	1	0	0	0	0	0	1	1	0	0	1	1	0	1	0	2	0	0	0	2	0	1	0
Ambiguous_taxa; JN001928.1.1515	JN001928.1.1515	Bacteria; Proteobacteria; Gammaproteobacteria; Pseudomonadales; Pseudomonadaceae; Pseudomonas; Ambiguous_taxa	92	0	10	1.7037	1	2.07073	0	2	1	2	2	3	0	0	0	0	0	0	1	0	3	0	0	1	0	0	0	1	0	0	0	2	2	1	1	1	4	5	4	2	0	3	3	2	2	0	4
Ambiguous_taxa; JQ396611.1.1515	JQ396611.1.1515	Bacteria; Actinobacteria; Actinobacteria; Micrococcales; Microbacteriaceae; Ambiguous_taxa; Ambiguous_taxa	13	0	2	0.240741	0	0.511571	1	1	0	0	0	0	0	1	0	0	0	0	0	0	0	0	0	0	0	0	0	0	0	0	0	0	0	1	1	0	0	0	0	0	0	0	1	0	1	0	0
Ambiguous_taxa; KC541310.1.1522	KC541310.1.1522	Bacteria; Proteobacteria; Gammaproteobacteria; Betaproteobacteriales; Burkholderiaceae; Curvibacter; Ambiguous_taxa	28	0	3	0.518519	0	0.863095	0	0	1	0	0	1	3	1	0	0	1	1	0	1	0	1	0	0	0	0	0	0	2	0	0	0	2	0	2	0	0	0	3	0	0	3	0	0	0	0	1
Ambiguous_taxa; KC554371.1.1520	KC554371.1.1520	Bacteria; Actinobacteria; Actinobacteria; Propionibacteriales; Nocardioidaceae; Nocardioides; Ambiguous_taxa	26	0	3	0.481481	0	0.818207	0	0	3	0	0	0	1	0	0	1	2	2	3	0	0	0	0	0	1	2	0	0	1	0	2	0	0	0	1	0	0	0	1	1	0	0	1	0	0	1	2
Ambiguous_taxa; LMNR01000004.3878.5411	LMNR01000004.3878.5411	Bacteria; Actinobacteria; Actinobacteria; Micrococcales; Microbacteriaceae; Rathayibacter; Ambiguous_taxa	337	0	17	6.24074	6	4.21558	6	8	6	7	17	3	13	13	4	10	13	5	6	3	7	6	3	4	2	7	5	0	9	0	8	7	9	8	2	2	3	1	8	4	0	7	3	4	6	16	1
Uncultured bacterium; DQ264492.1.1523	DQ264492.1.1523	Bacteria; Proteobacteria; Gammaproteobacteria; Pseudomonadales; Pseudomonadaceae; Pseudomonas; Uncultured bacterium	39	0	6	0.722222	0	1.27999	0	0	2	0	0	1	0	1	0	0	0	1	2	0	1	0	0	1	0	0	0	0	0	0	0	0	0	1	1	3	0	0	1	1	2	0	0	1	2	0	0
Ambiguous_taxa; FN811197.1.1509	FN811197.1.1509	Bacteria; Actinobacteria; Thermoleophilia; Solirubrobacterales; Solirubrobacteraceae; Conexibacter; Ambiguous_taxa	14	0	3	0.259259	0	0.588737	1	1	0	1	0	0	0	0	0	0	0	0	3	0	0	0	0	1	0	0	0	0	0	0	1	2	1	0	1	0	0	0	0	0	0	1	0	0	0	0	0
Ambiguous_taxa; FPLL01001966.11.1515	FPLL01001966.11.1515	Bacteria; Actinobacteria; Acidimicrobiia; Microtrichales; Iamiaceae; Iamia; Ambiguous_taxa	11	0	5	0.203704	0	0.736633	0	0	0	1	0	0	1	0	0	0	0	0	0	1	0	0	0	0	0	0	0	0	0	0	0	0	0	0	0	0	0	0	5	0	0	0	0	0	0	0	0
Metagenome; FPLP01002730.16.1520	FPLP01002730.16.1520	Bacteria; Actinobacteria; Acidimicrobiia; Microtrichales; Iamiaceae; Iamia; Metagenome	17	0	3	0.314815	0	0.639105	0	0	0	0	0	0	0	0	0	0	1	2	0	0	1	0	0	0	0	0	1	0	1	0	1	0	1	1	1	0	0	0	3	0	0	0	0	0	0	0	0
Ambiguous_taxa; JX545207.1.1517	JX545207.1.1517	Bacteria; Actinobacteria; Actinobacteria; Micrococcales; Microbacteriaceae; Subtercola; Ambiguous_taxa	55	0	10	1.01852	0	2.32696	1	10	2	1	0	0	2	2	0	0	0	4	3	0	0	0	0	0	0	5	0	0	2	0	0	10	5	0	0	0	0	0	0	0	0	0	0	0	0	0	0
Ambiguous_taxa; KY612289.1.1558	KY612289.1.1558	Bacteria; Proteobacteria; Gammaproteobacteria; Pseudomonadales; Pseudomonadaceae; Pseudomonas; Ambiguous_taxa	222	0	30	4.11111	2	5.51727	7	2	7	0	3	1	1	30	4	7	2	3	2	4	1	2	1	1	0	1	9	3	2	0	0	3	2	0	1	2	1	1	7	0	10	2	0	0	7	1	1
Ambiguous_taxa; LMFB01000027.423.1955	LMFB01000027.423.1955	Bacteria; Proteobacteria; Alphaproteobacteria; Rhizobiales; Rhizobiaceae; Allorhizobium-Neorhizobium-Pararhizobium-Rhizobium; Ambiguous_taxa	56	0	5	1.03704	1	1.27328	1	1	2	2	3	4	0	0	1	0	0	0	2	1	1	1	1	1	3	1	0	0	0	0	0	4	0	1	0	0	0	0	3	0	1	0	2	0	0	0	1
Ambiguous_taxa; LMIW01000001.1349490.1351021	LMIW01000001.1349490.1351021	Bacteria; Actinobacteria; Actinobacteria; Micrococcales; Intrasporangiaceae; Terrabacter; Ambiguous_taxa	25	0	4	0.462963	0	0.840327	0	0	0	1	0	1	0	0	2	1	1	1	0	0	2	0	0	0	1	0	0	0	0	0	1	0	2	0	0	0	2	0	4	0	0	0	0	0	0	0	0
Ambiguous_taxa; CP018762.2343163.2344689	CP018762.2343163.2344689	Bacteria; Actinobacteria; Actinobacteria; Micrococcales; Microbacteriaceae; Microbacterium; Ambiguous_taxa	140	0	17	2.59259	2	2.94937	2	3	1	2	5	2	2	2	0	1	2	3	4	2	1	1	2	4	3	1	0	0	7	0	2	1	3	2	1	0	1	0	9	6	1	1	7	1	1	1	1
Ambiguous_taxa; EU119242.1.1520	EU119242.1.1520	Bacteria; Actinobacteria; Actinobacteria; Micromonosporales; Micromonosporaceae; Actinoplanes; Ambiguous_taxa	18	0	2	0.333333	0	0.582772	0	0	1	0	1	1	0	1	0	1	0	1	1	0	1	0	1	0	0	1	0	1	2	0	1	2	2	0	0	0	0	0	0	0	0	0	0	0	0	0	0
Ambiguous_taxa; FMZM01000025.34.1560	FMZM01000025.34.1560	Bacteria; Actinobacteria; Actinobacteria; Propionibacteriales; Nocardioidaceae; Nocardioides; Ambiguous_taxa	21	0	3	0.388889	0	0.737581	0	0	0	0	0	0	2	0	0	2	0	0	2	1	0	1	0	0	2	0	0	0	0	1	0	1	0	0	0	0	0	0	3	1	0	0	0	0	0	1	0
Ambiguous_taxa; FPLL01008463.11.1514	FPLL01008463.11.1514	Bacteria; Actinobacteria; Actinobacteria; Micrococcales; Microbacteriaceae; Herbiconiux; Ambiguous_taxa	278	0	16	5.14815	5	3.55765	6	5	10	10	9	8	8	9	5	10	9	9	4	5	11	9	3	6	3	3	1	6	6	1	6	8	11	3	6	3	1	0	6	5	3	4	11	1	0	2	1
Metagenome; FPLS01020791.18.1521	FPLS01020791.18.1521	Bacteria; Actinobacteria; Acidimicrobiia; Microtrichales; Ilumatobacteraceae; CL500-29 marine group; Metagenome	84	0	10	1.55556	1	2.11613	0	1	4	0	4	0	4	0	2	1	4	2	1	0	3	1	0	4	1	0	0	0	10	0	2	1	6	0	2	0	0	0	4	0	0	3	2	1	0	1	2
Ambiguous_taxa; JN030439.1.1505	JN030439.1.1505	Bacteria; Bacteroidetes; Bacteroidia; Chitinophagales; Chitinophagaceae; Flavitalea; Ambiguous_taxa	12	0	3	0.222222	0	0.571878	1	0	0	1	0	2	0	1	0	0	1	0	0	0	0	0	0	0	0	0	0	0	1	0	0	0	1	0	0	0	1	0	0	0	0	0	0	0	0	0	0
Ambiguous_taxa; JQ396633.1.1514	JQ396633.1.1514	Bacteria; Actinobacteria; Actinobacteria; Micrococcales; Microbacteriaceae; Agreia; Ambiguous_taxa	1053	0	89	19.5	13.5	18.9993	33	53	70	19	13	28	21	51	12	33	13	38	89	19	18	26	1	24	15	27	6	13	14	1	17	35	43	38	5	36	4	2	5	5	46	2	4	5	6	14	10
Ambiguous_taxa; KJ755877.1.1505	KJ755877.1.1505	Bacteria; Proteobacteria; Gammaproteobacteria; Betaproteobacteriales; Burkholderiaceae; Massilia; Ambiguous_taxa	123	0	25	2.27778	1	4.55746	1	0	1	0	0	0	0	2	2	1	2	0	2	1	0	1	0	1	1	0	0	0	1	0	0	0	4	25	1	3	1	2	8	1	1	2	0	6	21	0	3
Ambiguous_taxa; APMI01029102.28.1530	APMI01029102.28.1530	Bacteria; Actinobacteria; Actinobacteria; Micrococcales; Microbacteriaceae; Galbitalea; Ambiguous_taxa	581	0	51	10.7593	7.5	9.95828	7	20	15	4	7	17	17	26	2	51	12	17	9	11	15	19	10	31	7	1	5	6	14	1	7	33	31	8	8	0	2	7	12	2	13	10	19	3	0	6	17
Ambiguous_taxa; AY699602.1.1503	AY699602.1.1503	Bacteria; Proteobacteria; Gammaproteobacteria; Pseudomonadales; Pseudomonadaceae; Pseudomonas; Ambiguous_taxa	42	0	11	0.777778	0	1.79797	2	0	0	0	0	0	0	0	0	4	0	0	0	1	0	1	2	0	0	0	0	1	0	0	0	4	2	0	0	2	0	0	2	0	0	0	0	0	4	2	0
Ambiguous_taxa; DI490622.35.1537	DI490622.35.1537	Bacteria; Proteobacteria; Gammaproteobacteria; Pseudomonadales; Pseudomonadaceae; Pseudomonas; Ambiguous_taxa	25	0	6	0.462963	0	1.04092	0	0	1	1	0	0	0	0	1	0	0	1	0	0	2	0	0	2	0	0	0	0	0	0	0	1	0	0	0	0	2	0	0	0	0	1	0	0	1	0	2
Ambiguous_taxa; DQ898311.1.1516	DQ898311.1.1516	Bacteria; Actinobacteria; Actinobacteria; Corynebacteriales; Nocardiaceae; Rhodococcus; Ambiguous_taxa	138	0	16	2.55556	2	2.77908	4	1	4	5	5	3	4	4	0	2	1	2	7	4	1	3	1	1	0	3	0	2	5	1	3	2	5	2	1	0	0	0	1	0	0	5	0	1	0	2	1
Ambiguous_taxa; FJ517617.1.1515	FJ517617.1.1515	Bacteria; Actinobacteria; Actinobacteria; Micrococcales; Microbacteriaceae; Cryobacterium; Ambiguous_taxa	3826	5	389	70.8519	54.5	61.6801	152	55	107	92	92	64	46	119	133	34	73	40	95	146	91	76	24	30	36	61	54	26	29	12	40	37	58	83	68	41	35	20	176	27	74	37	46	115	27	14	31
Ambiguous_taxa; FJ543039.1.1503	FJ543039.1.1503	Bacteria; Verrucomicrobia; Verrucomicrobiae; Verrucomicrobiales; Rubritaleaceae; Luteolibacter; Ambiguous_taxa	14	0	3	0.259259	0	0.619957	0	0	0	0	0	0	0	1	0	0	0	0	0	0	1	0	0	0	0	0	0	0	0	0	0	0	1	0	0	0	0	0	1	0	0	1	0	2	0	0	0
Ambiguous_taxa; FPLL01003591.16.1518	FPLL01003591.16.1518	Bacteria; Bacteroidetes; Bacteroidia; Sphingobacteriales; Sphingobacteriaceae; Pedobacter; Ambiguous_taxa	355	0	68	6.57407	3	12.8835	0	3	7	1	3	1	7	14	5	18	5	0	0	1	15	3	9	3	1	5	4	2	1	0	1	8	3	4	5	56	2	3	2	1	2	0	4	0	1	2	68
Metagenome; FPLL01006460.12.1514	FPLL01006460.12.1514	Bacteria; Actinobacteria; Actinobacteria; Frankiales; Nakamurellaceae; Nakamurella; Metagenome	35	0	5	0.648148	0	1.10158	0	0	0	0	2	2	2	1	1	0	0	0	5	1	0	2	0	0	0	3	0	0	0	0	3	3	2	0	0	0	1	0	1	1	0	0	1	0	0	0	0
Ambiguous_taxa; FPLS01008848.10.1512	FPLS01008848.10.1512	Bacteria; Actinobacteria; Actinobacteria; Propionibacteriales; Nocardioidaceae; Marmoricola; Ambiguous_taxa	154	0	11	2.85185	2	2.96143	2	3	6	7	11	3	9	3	4	2	5	5	7	3	5	7	0	3	1	2	1	0	10	3	8	8	8	0	1	0	3	0	2	2	0	0	3	1	0	1	0
Ambiguous_taxa; FPLS01055820.12.1514	FPLS01055820.12.1514	Bacteria; Bacteroidetes; Bacteroidia; Sphingobacteriales; Sphingobacteriaceae; Pedobacter; Ambiguous_taxa	26	0	5	0.481481	0	1.02314	0	0	0	0	0	0	0	0	0	0	0	0	0	1	0	2	0	1	0	0	0	0	0	0	0	0	0	0	0	0	1	1	5	1	0	1	2	1	0	0	0
Uncultured bacterium; HQ120280.1.1508	HQ120280.1.1508	Bacteria; Proteobacteria; Gammaproteobacteria; Xanthomonadales; Xanthomonadaceae; Luteimonas; Uncultured bacterium	45	0	13	0.833333	0	2.22125	1	0	1	0	0	0	0	0	0	1	0	0	0	0	0	0	1	0	0	0	0	0	0	0	0	0	2	2	0	1	0	0	3	0	0	0	3	0	0	0	0
Ambiguous_taxa; KT342854.19960.21470	KT342854.19960.21470	Bacteria; Bacteroidetes; Bacteroidia; Sphingobacteriales; Sphingobacteriaceae; Mucilaginibacter; Ambiguous_taxa	50	0	11	0.925926	0	1.97963	1	0	0	0	2	0	0	0	0	0	0	0	0	1	1	0	0	0	0	0	0	0	0	0	0	1	0	0	5	0	3	1	3	0	0	1	0	0	0	4	11
Ambiguous_taxa; LMQC01000001.4000.5527	LMQC01000001.4000.5527	Bacteria; Actinobacteria; Actinobacteria; Frankiales; Geodermatophilaceae; Geodermatophilus; Ambiguous_taxa	21	0	3	0.388889	0	0.656367	0	0	3	1	1	1	0	0	0	1	0	1	0	0	1	0	0	0	0	0	0	1	0	0	0	1	1	0	0	1	0	0	1	2	0	0	0	0	0	0	0
Ambiguous_taxa; ABCM01000001.364165.365666	ABCM01000001.364165.365666	Bacteria; Bacteroidetes; Bacteroidia; Sphingobacteriales; Sphingobacteriaceae; Pedobacter; Ambiguous_taxa	1474	4	50	27.2963	27	12.0747	42	31	50	44	37	20	21	46	38	38	32	26	32	34	35	39	12	48	12	6	15	19	32	7	26	28	40	25	15	10	13	12	37	7	19	20	25	28	4	18	43
Ambiguous_taxa; AF498650.1.1517	AF498650.1.1517	Bacteria; Actinobacteria; Actinobacteria; Corynebacteriales; Mycobacteriaceae; Mycobacterium; Ambiguous_taxa	13	0	3	0.240741	0	0.612301	0	1	1	0	0	3	0	0	0	0	0	0	0	0	0	0	0	0	0	0	0	0	0	0	0	1	0	1	0	0	0	0	0	0	1	0	2	0	0	0	0
Ambiguous_taxa; AYMG01000035.3947.5448	AYMG01000035.3947.5448	Bacteria; Bacteroidetes; Bacteroidia; Sphingobacteriales; Sphingobacteriaceae; Pedobacter; Ambiguous_taxa	33	0	11	0.611111	0	1.72021	0	1	0	0	2	0	0	1	0	1	0	0	0	0	2	0	0	0	1	1	1	0	0	0	0	1	6	0	0	0	0	1	0	1	1	0	0	0	0	0	1
Ambiguous_taxa; CP000511.3504692.3506206	CP000511.3504692.3506206	Bacteria; Actinobacteria; Actinobacteria; Corynebacteriales; Mycobacteriaceae; Mycobacterium; Ambiguous_taxa	60	0	6	1.11111	1	1.23879	1	2	3	3	0	2	1	0	1	0	0	1	2	1	1	1	1	2	0	0	0	0	2	0	3	2	6	1	1	0	0	0	2	1	2	0	2	0	0	1	0
Ambiguous_taxa; CP014773.2625297.2626826	CP014773.2625297.2626826	Bacteria; Bacteroidetes; Bacteroidia; Sphingobacteriales; Sphingobacteriaceae; Mucilaginibacter; Ambiguous_taxa	109	0	33	2.01852	0	4.99997	0	33	7	0	0	0	8	13	0	6	0	3	4	0	0	1	0	3	2	4	0	2	3	1	0	4	4	0	1	0	0	1	0	0	1	5	0	0	0	0	0
Ambiguous_taxa; FNHH01000054.4032.5557	FNHH01000054.4032.5557	Bacteria; Bacteroidetes; Bacteroidia; Sphingobacteriales; Sphingobacteriaceae; Pedobacter; Ambiguous_taxa	11	0	4	0.203704	0	0.655301	0	0	0	0	1	0	0	0	0	0	0	0	0	0	0	0	0	1	0	0	0	0	1	0	0	0	0	2	0	0	0	0	0	0	0	4	0	0	0	0	0
Ambiguous_taxa; FPLL01007800.11.1512	FPLL01007800.11.1512	Bacteria; Bacteroidetes; Bacteroidia; Sphingobacteriales; Sphingobacteriaceae; Mucilaginibacter; Ambiguous_taxa	87	0	8	1.61111	1	2.02267	0	1	0	1	3	2	7	0	1	0	1	1	4	1	3	5	1	0	2	1	0	0	2	0	5	7	4	0	3	0	0	2	1	1	0	1	0	0	0	3	2
Ambiguous_taxa; FPLP01000350.16.1517	FPLP01000350.16.1517	Bacteria; Actinobacteria; Acidimicrobiia; Microtrichales; Microtrichaceae; IMCC26207; Ambiguous_taxa	27	0	4	0.5	0	0.884884	3	0	0	0	4	0	1	0	2	0	1	0	1	0	0	2	0	1	1	0	0	0	3	0	0	1	0	0	0	0	0	0	1	0	0	0	1	0	0	0	0
Ambiguous_taxa; FPLS01012727.12.1513	FPLS01012727.12.1513	Bacteria; Bacteroidetes; Bacteroidia; Sphingobacteriales; Sphingobacteriaceae; Pedobacter; Ambiguous_taxa	225	0	17	4.16667	3	3.44635	3	2	7	1	8	0	5	3	1	3	3	4	5	2	2	3	0	4	1	0	3	3	5	0	5	0	2	7	5	1	5	8	4	8	4	3	17	3	4	3	4
Ambiguous_taxa; FPLS01036983.18.1519	FPLS01036983.18.1519	Bacteria; Bacteroidetes; Bacteroidia; Sphingobacteriales; Sphingobacteriaceae; Pedobacter; Ambiguous_taxa	174	0	13	3.22222	2.5	2.92463	1	3	4	2	2	8	7	1	6	6	0	2	2	3	5	2	0	5	1	0	1	0	6	0	0	3	6	2	10	0	3	3	4	2	0	2	10	6	0	3	13
Ambiguous_taxa; FUZP01000004.3978.5503	FUZP01000004.3978.5503	Bacteria; Actinobacteria; Actinobacteria; Micrococcales; Microbacteriaceae; Okibacterium; Ambiguous_taxa	68	0	12	1.25926	1	2.09388	0	0	0	0	1	1	0	7	0	2	1	1	1	0	0	2	0	0	0	0	0	2	3	1	1	0	0	0	2	0	0	0	0	5	4	0	1	0	2	1	0
Uncultured bacterium; GQ396955.1.1502	GQ396955.1.1502	Bacteria; Proteobacteria; Gammaproteobacteria; Betaproteobacteriales; Methylophilaceae; Methylotenera; Uncultured bacterium	36	0	5	0.666667	0	1.09888	3	0	1	1	2	1	0	0	0	0	0	1	0	1	1	0	0	1	0	0	1	0	4	0	0	0	0	1	0	1	0	0	5	0	0	0	1	0	1	0	0
Ambiguous_taxa; HE662660.1.1556	HE662660.1.1556	Bacteria; Actinobacteria; Actinobacteria; Micrococcales; Microbacteriaceae; Plantibacter; Ambiguous_taxa	1315	2	109	24.3519	17.5	21.7352	49	22	31	20	35	16	10	55	28	23	29	13	25	49	15	17	2	18	5	13	3	19	22	7	13	14	19	16	17	14	11	12	24	49	5	15	5	9	11	10	4
Ambiguous_taxa; JQ396631.1.1509	JQ396631.1.1509	Bacteria; Actinobacteria; Actinobacteria; Micrococcales; Microbacteriaceae; Salinibacterium; Ambiguous_taxa	99	0	9	1.83333	1	2.36124	1	0	3	4	7	6	0	0	3	4	3	1	0	0	2	3	0	6	3	0	1	0	9	0	0	2	1	1	1	0	0	0	9	2	0	4	1	0	0	0	4
Ambiguous_taxa; KC554145.1.1517	KC554145.1.1517	Bacteria; Actinobacteria; Actinobacteria; Corynebacteriales; Mycobacteriaceae; Mycobacterium; Ambiguous_taxa	16	0	3	0.296296	0	0.602812	0	1	0	1	0	3	2	0	0	1	0	0	0	0	0	1	0	0	1	0	0	0	1	0	0	0	1	0	0	0	1	0	1	0	0	1	0	0	0	0	0
Ambiguous_taxa; KM095501.1.1542	KM095501.1.1542	Bacteria; Actinobacteria; Actinobacteria; Micrococcales; Microbacteriaceae; Ambiguous_taxa; Ambiguous_taxa	68	0	6	1.25926	0.5	1.75031	0	0	2	3	3	3	1	2	1	0	0	0	0	0	0	0	0	0	0	0	3	1	2	0	3	1	5	0	0	0	0	0	6	0	1	0	3	1	1	2	1
Ambiguous_taxa; LGEK01000159.187.1688	LGEK01000159.187.1688	Bacteria; Bacteroidetes; Bacteroidia; Sphingobacteriales; Sphingobacteriaceae; Mucilaginibacter; Ambiguous_taxa	142	0	19	2.62963	1	3.77327	4	5	11	1	1	2	10	1	4	1	6	1	3	3	4	5	1	8	0	1	1	1	1	0	2	7	9	0	19	0	2	2	1	0	0	1	2	0	0	2	12
Ambiguous_taxa; LMMO01000001.590912.592441	LMMO01000001.590912.592441	Bacteria; Actinobacteria; Actinobacteria; Micrococcales; Microbacteriaceae; Frigoribacterium; Ambiguous_taxa	1022	3	64	18.9259	16.5	13.083	8	25	16	25	26	10	20	23	13	18	31	24	32	6	22	24	3	13	5	11	7	12	16	4	18	17	18	6	15	8	13	8	20	10	8	23	4	13	14	21	6
Ambiguous_taxa; LMZQ01000001.431237.432762	LMZQ01000001.431237.432762	Bacteria; Bacteroidetes; Bacteroidia; Sphingobacteriales; Sphingobacteriaceae; Pedobacter; Ambiguous_taxa	599	0	144	11.0926	6.5	21.2054	2	3	7	2	7	4	1	6	6	7	5	5	2	2	4	7	6	5	0	1	7	1	1	1	2	5	10	10	5	9	9	1	13	1	2	1	13	20	20	7	6
Ambiguous_taxa; M11657.1.1527	M11657.1.1527	Bacteria; Bacteroidetes; Bacteroidia; Sphingobacteriales; Sphingobacteriaceae; Pedobacter; Ambiguous_taxa	42	0	8	0.777778	0	1.57416	0	0	1	0	0	0	0	1	0	0	1	1	3	1	0	0	0	0	1	1	0	0	1	0	0	1	0	2	1	8	0	0	0	0	0	0	0	1	1	0	0
Ambiguous_taxa; AJ310416.1.1513	AJ310416.1.1513	Bacteria; Actinobacteria; Actinobacteria; Micrococcales; Microbacteriaceae; Clavibacter; Ambiguous_taxa	619	0	50	11.463	9	11.4029	13	5	23	21	20	14	48	12	12	6	50	14	16	9	42	9	0	19	9	17	6	12	19	2	25	12	14	1	2	8	0	1	3	2	0	5	0	7	0	13	2
Ambiguous_taxa; ARBN01000051.64.1564	ARBN01000051.64.1564	Bacteria; Bacteroidetes; Bacteroidia; Cytophagales; Cytophagaceae; Cytophaga; Ambiguous_taxa	39	0	13	0.722222	0	1.92713	0	0	0	0	0	0	0	1	0	0	1	2	0	1	2	1	0	2	0	0	0	0	0	0	1	0	0	2	13	0	0	0	0	0	0	3	0	0	0	0	1
Uncultured Rahnella sp; EF685272.1.1501	EF685272.1.1501	Bacteria; Proteobacteria; Gammaproteobacteria; Enterobacteriales; Enterobacteriaceae; Serratia; Uncultured Rahnella sp	11	0	8	0.203704	0	1.10538	0	0	0	0	0	0	0	0	0	0	0	0	1	0	0	0	0	0	0	0	0	0	0	0	0	0	0	0	0	1	0	0	0	0	0	0	0	0	1	0	0
Ambiguous_taxa; FPLS01012527.12.1512	FPLS01012527.12.1512	Bacteria; Actinobacteria; Actinobacteria; Propionibacteriales; Propionibacteriaceae; Microlunatus; Ambiguous_taxa	63	0	9	1.16667	0.5	1.77775	4	0	0	0	5	3	2	3	0	0	6	1	3	1	2	1	1	0	1	2	0	1	9	0	3	0	1	0	0	0	0	0	2	0	0	0	0	1	0	0	0
Ambiguous_taxa; FPLS01030296.11.1511	FPLS01030296.11.1511	Bacteria; Actinobacteria; Actinobacteria; Micrococcales; Microbacteriaceae; Ambiguous_taxa; Ambiguous_taxa	12	0	3	0.222222	0	0.537874	0	0	0	0	1	0	0	0	0	0	0	0	0	0	1	0	0	0	0	0	0	1	0	1	0	0	0	0	0	0	0	0	3	1	0	0	1	1	0	0	0
Ambiguous_taxa; FPLS01059649.14.1514	FPLS01059649.14.1514	Bacteria; Bacteroidetes; Bacteroidia; Chitinophagales; Chitinophagaceae; Uncultured; Ambiguous_taxa	29	0	3	0.537037	0	0.794152	0	0	0	1	0	0	1	0	1	0	0	0	2	1	1	0	0	0	0	0	0	0	1	0	1	1	2	1	0	1	0	0	0	0	0	1	0	3	0	0	0
Metagenome; FPLS01060597.11.1511	FPLS01060597.11.1511	Bacteria; Actinobacteria; Acidimicrobiia; Microtrichales; Ilumatobacteraceae; Ilumatobacter; Metagenome	18	0	3	0.333333	0	0.614295	1	0	0	0	0	0	0	0	0	0	3	0	1	1	1	1	0	0	0	0	1	0	1	0	0	0	1	0	0	0	0	0	0	0	0	2	0	0	0	1	1
Uncultured bacterium; KC554462.1.1515	KC554462.1.1515	Bacteria; Actinobacteria; Actinobacteria; Propionibacteriales; Nocardioidaceae; Nocardioides; Uncultured bacterium	24	0	3	0.444444	0	0.816497	0	0	0	0	3	3	2	0	0	0	3	1	1	1	1	1	0	1	0	0	0	0	2	0	0	1	0	0	0	0	0	0	1	0	0	0	0	0	0	0	0
Ambiguous_taxa; KU514693.1.1501	KU514693.1.1501	Bacteria; Proteobacteria; Gammaproteobacteria; Betaproteobacteriales; Burkholderiaceae; Ambiguous_taxa; Ambiguous_taxa	29	0	7	0.537037	0	1.39694	0	1	0	0	0	1	0	0	0	0	0	0	0	1	0	0	0	0	0	0	1	0	0	0	0	0	0	6	2	4	0	0	0	0	0	0	0	1	7	0	1
Ambiguous_taxa; LT629749.1460332.1461856	LT629749.1460332.1461856	Bacteria; Actinobacteria; Actinobacteria; Propionibacteriales; Propionibacteriaceae; Friedmanniella; Ambiguous_taxa	41	0	6	0.759259	0	1.13162	0	2	1	2	2	0	1	0	0	1	0	1	2	0	0	2	0	1	0	2	1	2	3	0	0	1	1	0	0	0	0	0	2	0	0	0	0	0	0	0	1
Ambiguous_taxa; AQPN01000042.205.1719	AQPN01000042.205.1719	Bacteria; Bacteroidetes; Bacteroidia; Sphingobacteriales; Sphingobacteriaceae; Arcticibacter; Ambiguous_taxa	27	0	10	0.5	0	1.80931	3	0	0	3	2	0	0	0	0	0	0	1	0	8	0	0	0	0	0	0	0	0	0	0	0	0	0	10	0	0	0	0	0	0	0	0	0	0	0	0	0
Ambiguous_taxa; CP011502.954642.956169	CP011502.954642.956169	Bacteria; Actinobacteria; Actinobacteria; Propionibacteriales; Nocardioidaceae; Aeromicrobium; Ambiguous_taxa	208	0	12	3.85185	3	3.34443	3	7	12	8	6	12	12	2	0	4	4	6	5	2	5	0	1	9	5	5	4	3	11	2	6	11	5	0	2	1	0	2	3	5	0	3	2	2	2	2	1
Ambiguous_taxa; CP015756.2365301.2366826	CP015756.2365301.2366826	Bacteria; Firmicutes; Clostridia; Clostridiales; Clostridiaceae 1; Clostridium sensu stricto 13; Ambiguous_taxa	881	0	81	16.3148	3.5	21.3133	49	37	40	50	42	14	34	19	38	80	45	27	61	81	2	19	4	2	36	41	22	14	26	11	21	24	16	3	7	2	0	0	0	1	1	6	2	0	0	0	0
Ambiguous_taxa; CZJS01000138.63.1562	CZJS01000138.63.1562	Bacteria; Actinobacteria; Actinobacteria; Micrococcales; Microbacteriaceae; Pseudoclavibacter; Ambiguous_taxa	99	0	18	1.83333	1	3.16079	0	0	0	1	2	0	1	3	0	2	3	2	0	3	0	4	0	0	0	0	0	0	1	0	3	0	0	2	0	1	1	1	9	1	0	0	1	0	3	0	0
Ambiguous_taxa; FOPP01000010.684.2207	FOPP01000010.684.2207	Bacteria; Bacteroidetes; Bacteroidia; Sphingobacteriales; Sphingobacteriaceae; Pedobacter; Ambiguous_taxa	137	0	17	2.53704	1.5	3.25468	3	0	0	2	0	1	0	0	3	0	3	2	0	4	1	1	0	0	1	0	1	0	3	1	2	1	1	11	3	4	3	3	3	2	2	4	10	17	0	0	2
Ambiguous_taxa; JF825488.1.1500	JF825488.1.1500	Bacteria; Actinobacteria; Actinobacteria; Micrococcales; Microbacteriaceae; Curtobacterium; Ambiguous_taxa	1000	0	150	18.5185	14	22.5035	10	48	32	14	18	14	20	53	3	27	17	25	18	5	15	18	0	8	9	35	3	10	14	4	14	37	30	3	16	9	13	3	4	48	18	9	30	1	12	6	4
Ambiguous_taxa; JQ396616.1.1506	JQ396616.1.1506	Bacteria; Actinobacteria; Actinobacteria; Propionibacteriales; Propionibacteriaceae; Friedmanniella; Ambiguous_taxa	288	0	22	5.33333	3	5.6435	10	2	10	22	16	4	8	7	7	7	15	7	17	12	2	3	1	10	9	9	2	1	22	0	17	4	7	2	2	0	1	0	3	0	0	2	1	3	0	3	1
Ambiguous_taxa; KU707920.1.1522	KU707920.1.1522	Bacteria; Bacteroidetes; Bacteroidia; Sphingobacteriales; Sphingobacteriaceae; Pedobacter; Ambiguous_taxa	322	0	34	5.96296	3	7.77262	4	4	1	1	3	0	1	13	0	2	3	4	0	5	1	0	0	3	4	0	2	1	4	1	0	2	3	10	3	3	1	2	4	1	4	2	22	6	17	6	3
Ambiguous_taxa; KX753165.1.1500	KX753165.1.1500	Bacteria; Actinobacteria; Thermoleophilia; Solirubrobacterales; Solirubrobacteraceae; Solirubrobacter; Ambiguous_taxa	11	0	2	0.203704	0	0.450561	0	0	0	0	0	1	1	0	0	0	0	1	2	0	0	1	0	0	0	0	0	0	0	0	0	0	1	0	0	0	0	0	0	0	0	0	0	1	0	0	0
Ambiguous_taxa; LMRF01000009.3787.5314	LMRF01000009.3787.5314	Bacteria; Actinobacteria; Actinobacteria; Propionibacteriales; Nocardioidaceae; Marmoricola; Ambiguous_taxa	74	0	5	1.37037	1	1.32175	2	2	0	2	5	1	1	0	1	0	3	2	2	2	2	2	1	0	2	0	1	3	3	1	4	2	2	2	0	1	0	0	3	1	1	0	1	1	1	0	0
Ambiguous_taxa; AM997604.1.1499	AM997604.1.1499	Bacteria; Proteobacteria; Gammaproteobacteria; Enterobacteriales; Enterobacteriaceae; Erwinia; Ambiguous_taxa	56	0	32	1.03704	0	5.15775	0	0	0	0	0	0	0	21	1	1	0	0	0	0	0	0	0	0	0	0	0	0	0	0	0	1	0	0	0	0	0	0	0	0	32	0	0	0	0	0	0
Ambiguous_taxa; BCRJ01000161.3892.5390	BCRJ01000161.3892.5390	Bacteria; Actinobacteria; Actinobacteria; Propionibacteriales; Nocardioidaceae; Nocardioides; Ambiguous_taxa	27	0	4	0.5	0	0.884884	0	0	1	1	1	2	1	0	0	0	0	0	0	0	0	1	0	2	2	0	0	0	3	0	1	0	4	0	0	1	0	0	0	0	0	2	0	2	0	0	0
Ambiguous_taxa; DQ065777.1.1502	DQ065777.1.1502	Bacteria; Proteobacteria; Gammaproteobacteria; Betaproteobacteriales; Burkholderiaceae; Polaromonas; Ambiguous_taxa	64	0	10	1.18519	1	1.73829	1	1	2	0	1	0	0	0	1	0	1	2	0	1	0	1	0	2	1	0	1	0	2	1	1	2	1	5	1	3	0	1	2	1	0	2	0	0	0	0	3
Ambiguous_taxa; DQ532357.1.1511	DQ532357.1.1511	Bacteria; Acidobacteria; Blastocatellia (Subgroup 4); Blastocatellales; Blastocatellaceae; Aridibacter; Ambiguous_taxa	19	0	4	0.351852	0	0.704632	0	0	0	0	1	0	1	0	0	0	0	0	0	2	1	1	0	1	0	0	0	0	0	1	0	4	0	0	0	0	1	0	0	0	0	1	0	0	0	0	0
Ambiguous_taxa; FJ464979.1.1511	FJ464979.1.1511	Bacteria; Actinobacteria; Actinobacteria; Propionibacteriales; Nocardioidaceae; Aeromicrobium; Ambiguous_taxa	48	0	3	0.888889	1	1.07575	0	3	0	3	1	0	3	1	0	0	3	3	3	1	0	2	1	1	1	0	0	3	1	0	0	2	0	1	0	1	1	0	1	0	0	0	0	2	0	1	0
Ambiguous_taxa; HM141873.1.1499	HM141873.1.1499	Bacteria; Proteobacteria; Gammaproteobacteria; Betaproteobacteriales; Burkholderiaceae; Acidovorax; Ambiguous_taxa	12	0	4	0.222222	0	0.634441	0	0	0	0	0	0	0	0	1	0	0	0	0	0	0	0	0	0	0	0	1	0	0	0	0	0	0	0	0	1	0	0	1	0	0	1	0	0	1	0	0
Ambiguous_taxa; JPLY01000001.145690.147219	JPLY01000001.145690.147219	Bacteria; Bacteroidetes; Bacteroidia; Flavobacteriales; Weeksellaceae; Chryseobacterium; Ambiguous_taxa	1343	1	140	24.8704	14	26.6791	37	7	13	10	8	5	12	49	25	51	19	10	14	28	2	13	14	2	6	1	15	20	11	2	4	6	11	61	22	9	4	5	19	14	36	3	20	10	74	5	11
Ambiguous_taxa; KC554089.1.1514	KC554089.1.1514	Bacteria; Actinobacteria; Actinobacteria; Micromonosporales; Micromonosporaceae; Actinoplanes; Ambiguous_taxa	18	0	3	0.333333	0	0.726844	0	0	0	2	3	2	0	0	0	0	0	1	2	0	0	1	0	1	0	0	0	0	0	0	0	2	2	0	0	0	0	0	0	0	0	0	0	0	1	0	0
Ambiguous_taxa; AB374376.1.1510	AB374376.1.1510	Bacteria; Actinobacteria; Actinobacteria; Propionibacteriales; Propionibacteriaceae; Uncultured; Ambiguous_taxa	15	0	3	0.277778	0	0.656367	0	0	1	1	2	1	2	0	0	0	0	0	1	0	0	0	0	0	0	2	0	0	0	0	1	0	3	0	0	0	0	0	0	0	0	0	1	0	0	0	0
Ambiguous_taxa; DQ279365.1.1498	DQ279365.1.1498	Bacteria; Bacteroidetes; Bacteroidia; Sphingobacteriales; Sphingobacteriaceae; Pedobacter; Ambiguous_taxa	1987	1	482	36.7963	15.5	79.1686	3	24	29	21	19	20	13	54	9	22	11	40	33	3	29	23	22	31	5	5	14	5	6	4	8	24	23	5	18	10	3	61	24	5	17	5	43	7	7	75	482
Ambiguous_taxa; FNCF01000012.891.2412	FNCF01000012.891.2412	Bacteria; Actinobacteria; Actinobacteria; Frankiales; Geodermatophilaceae; Geodermatophilus; Ambiguous_taxa	137	0	13	2.53704	2	2.64013	0	1	3	2	6	1	1	1	4	3	6	5	10	2	3	5	1	1	0	3	0	0	4	0	2	1	6	3	2	0	1	1	3	3	0	4	0	1	0	1	0
Ambiguous_taxa; FPLL01004935.16.1513	FPLL01004935.16.1513	Bacteria; Bacteroidetes; Bacteroidia; Flavobacteriales; Flavobacteriaceae; Flavobacterium; Ambiguous_taxa	85	0	7	1.57407	1	1.6552	1	1	5	2	1	0	1	0	0	3	1	1	2	2	1	2	0	2	4	1	0	1	1	2	4	1	2	1	3	1	2	2	2	0	2	3	0	7	1	0	2
Ambiguous_taxa; GQ396930.1.1498	GQ396930.1.1498	Bacteria; Actinobacteria; Actinobacteria; Micrococcales; Intrasporangiaceae; Ambiguous_taxa; Ambiguous_taxa	11	0	2	0.203704	0	0.450561	0	0	0	1	1	0	0	0	1	0	0	1	1	0	0	0	0	1	0	0	0	0	0	0	2	0	0	0	0	0	0	0	0	1	0	0	0	1	0	0	0
Ambiguous_taxa; HQ118650.1.1503	HQ118650.1.1503	Bacteria; Proteobacteria; Gammaproteobacteria; Betaproteobacteriales; SC-I-84; Ambiguous_taxa; Ambiguous_taxa	12	0	2	0.222222	0	0.50157	2	0	0	0	0	2	0	1	0	0	0	0	0	0	1	0	0	0	0	0	0	0	0	0	1	1	1	0	0	0	0	0	1	0	0	1	0	0	0	0	0
Ambiguous_taxa; HQ119308.1.1503	HQ119308.1.1503	Bacteria; Proteobacteria; Gammaproteobacteria; Betaproteobacteriales; Burkholderiaceae; Duganella; Ambiguous_taxa	396	0	62	7.33333	4	11.1997	3	0	4	7	5	14	3	2	4	2	5	6	3	3	42	9	0	26	0	2	4	1	2	2	4	10	10	19	1	2	5	2	7	8	5	3	10	0	2	11	62
Ambiguous_taxa; JX566640.1.1509	JX566640.1.1509	Bacteria; Actinobacteria; Actinobacteria; Micrococcales; Microbacteriaceae; Microbacterium; Ambiguous_taxa	40	0	3	0.740741	0	0.914974	3	1	0	0	2	0	3	1	0	0	2	2	0	0	1	0	1	2	0	1	0	2	2	0	1	1	1	0	0	0	0	0	2	0	0	1	0	0	0	0	1
Ambiguous_taxa; KT766029.1.1506	KT766029.1.1506	Bacteria; Bacteroidetes; Bacteroidia; Flavobacteriales; Weeksellaceae; Chryseobacterium; Ambiguous_taxa	70	0	14	1.2963	1	2.30364	2	2	0	0	1	3	1	1	2	0	3	1	9	2	2	1	0	1	0	0	1	0	2	1	2	3	3	1	0	0	0	0	0	1	0	0	0	0	1	3	1
Ambiguous_taxa; KX509313.1.1498	KX509313.1.1498	Bacteria; Proteobacteria; Gammaproteobacteria; Pseudomonadales; Pseudomonadaceae; Pseudomonas; Ambiguous_taxa	22	0	5	0.407407	0	0.921822	0	0	1	0	0	0	0	0	0	0	0	1	0	0	0	0	0	0	0	0	0	0	0	0	0	0	0	1	0	0	0	1	1	1	0	0	0	1	1	0	0
Ambiguous_taxa; LMPJ01000001.794833.796355	LMPJ01000001.794833.796355	Bacteria; Bacteroidetes; Bacteroidia; Flavobacteriales; Weeksellaceae; Chryseobacterium; Ambiguous_taxa	148	0	27	2.74074	1	4.32276	6	1	4	2	3	2	3	1	2	0	5	2	4	0	1	0	0	1	0	3	0	3	10	0	1	0	0	1	1	7	0	2	3	1	0	0	0	1	5	4	1
Ambiguous_taxa; LT629799.1041939.1043460	LT629799.1041939.1043460	Bacteria; Actinobacteria; Actinobacteria; Propionibacteriales; Propionibacteriaceae; Friedmanniella; Ambiguous_taxa	92	0	9	1.7037	1	2.41559	0	6	7	3	4	2	3	4	1	4	1	7	9	1	2	4	0	1	2	5	0	0	3	0	1	5	9	0	0	0	0	0	0	0	1	0	1	0	0	0	0
Ambiguous_taxa; CP003170.155657.157161	CP003170.155657.157161	Bacteria; Actinobacteria; Actinobacteria; Micromonosporales; Micromonosporaceae; Actinoplanes; Ambiguous_taxa	19	0	2	0.351852	0	0.619111	0	0	0	0	2	1	0	0	0	1	0	0	0	0	1	1	0	1	2	1	0	0	1	0	0	0	2	0	0	0	0	0	1	0	0	1	0	0	0	0	0
Ambiguous_taxa; DQ442518.1.1499	DQ442518.1.1499	Bacteria; Actinobacteria; Actinobacteria; Micrococcales; Micrococcaceae; Arthrobacter; Ambiguous_taxa	12	0	2	0.222222	0	0.537874	0	0	0	0	0	2	0	0	0	0	1	0	0	0	0	0	0	0	0	0	0	0	1	0	0	0	0	0	0	0	2	0	0	1	0	0	0	0	1	0	0
Ambiguous_taxa; FJ542822.1.1497	FJ542822.1.1497	Bacteria; Proteobacteria; Deltaproteobacteria; Oligoflexales; Oligoflexaceae; Oligoflexus; Ambiguous_taxa	96	0	10	1.77778	1	2.61106	0	0	0	0	0	0	0	1	0	0	0	3	0	1	0	0	0	0	0	0	0	0	1	0	0	0	1	5	5	0	1	1	3	2	2	5	2	10	0	4	1
Ambiguous_taxa; FJ868220.1.1501	FJ868220.1.1501	Bacteria; Actinobacteria; Actinobacteria; Kineosporiales; Kineosporiaceae; Kineococcus; Ambiguous_taxa	28	0	3	0.518519	0	0.794812	1	0	1	0	2	0	1	1	0	0	1	0	0	1	1	2	0	1	0	0	0	0	3	0	0	0	3	0	0	0	0	0	1	0	0	0	0	0	1	0	0
Ambiguous_taxa; FPLL01002052.11.1507	FPLL01002052.11.1507	Bacteria; Actinobacteria; Acidimicrobiia; Microtrichales; Iamiaceae; Iamia; Ambiguous_taxa	50	0	7	0.925926	0	1.39881	0	0	0	1	1	3	3	0	0	1	1	3	1	0	2	1	0	2	0	1	0	0	1	0	0	0	1	1	0	0	0	0	7	0	0	2	0	3	0	0	1
Ambiguous_taxa; FPLS01017983.11.1507	FPLS01017983.11.1507	Bacteria; FBP; Ambiguous_taxa; Ambiguous_taxa; Ambiguous_taxa; Ambiguous_taxa; Ambiguous_taxa	26	0	6	0.481481	0	1.11153	0	1	0	0	1	0	0	0	0	0	0	0	1	0	0	0	0	0	0	0	0	0	0	0	1	0	2	0	0	0	0	1	4	1	0	0	0	0	0	0	0
Ambiguous_taxa; FSRQ01000008.3652.5171	FSRQ01000008.3652.5171	Bacteria; Bacteroidetes; Bacteroidia; Flavobacteriales; Weeksellaceae; Chryseobacterium; Ambiguous_taxa	47	0	8	0.87037	0	1.62581	1	0	2	0	1	0	0	1	0	4	1	0	0	1	0	0	1	0	1	0	0	0	0	0	2	0	1	2	2	0	0	0	0	0	0	0	0	0	3	0	1
Pantoea agglomerans; HM130691.1.1497	HM130691.1.1497	Bacteria; Proteobacteria; Gammaproteobacteria; Enterobacteriales; Enterobacteriaceae; Pantoea; Pantoea agglomerans	41	0	8	0.759259	0	1.27287	0	1	1	1	0	0	0	1	0	0	2	0	2	0	1	1	1	0	0	1	1	0	3	0	0	1	0	0	1	0	0	0	0	0	0	1	0	0	0	0	1
Ambiguous_taxa; HQ120368.1.1502	HQ120368.1.1502	Bacteria; Proteobacteria; Gammaproteobacteria; Betaproteobacteriales; Burkholderiaceae; Massilia; Ambiguous_taxa	15	0	4	0.277778	0	0.71154	0	1	0	0	1	0	0	0	0	0	0	0	0	0	0	0	0	0	0	0	0	0	0	0	0	0	1	0	0	0	1	0	4	0	0	1	0	0	2	0	0
Ambiguous_taxa; KF441610.1.1509	KF441610.1.1509	Bacteria; Actinobacteria; Actinobacteria; Corynebacteriales; Nocardiaceae; Williamsia; Ambiguous_taxa	12	0	2	0.222222	0	0.50157	0	0	2	1	0	1	0	0	0	0	2	0	0	0	0	0	0	1	0	0	0	1	1	0	1	1	0	0	0	0	0	0	0	0	0	0	0	0	0	0	0
Ambiguous_taxa; KP232904.1.1547	KP232904.1.1547	Bacteria; Actinobacteria; Actinobacteria; Propionibacteriales; Nocardioidaceae; Nocardioides; Ambiguous_taxa	130	0	9	2.40741	2	2.29453	5	0	1	5	5	8	4	1	0	2	4	2	4	5	0	0	1	5	2	0	1	0	9	0	2	2	6	4	1	0	4	1	3	0	0	3	2	4	0	4	0
Ambiguous_taxa; AB240506.1.1496	AB240506.1.1496	Bacteria; Proteobacteria; Gammaproteobacteria; Betaproteobacteriales; Burkholderiaceae; Ambiguous_taxa; Ambiguous_taxa	15	0	4	0.277778	0	0.68451	0	0	0	0	0	1	0	0	0	0	1	0	1	1	0	0	0	0	0	0	0	0	4	0	0	0	1	0	1	0	0	1	0	0	0	0	0	1	0	0	0
Ambiguous_taxa; CP012388.2970877.2972402	CP012388.2970877.2972402	Bacteria; Bacteroidetes; Bacteroidia; Flavobacteriales; Flavobacteriaceae; Flavobacterium; Ambiguous_taxa	64	0	10	1.18519	1	1.864	0	3	0	1	0	1	0	0	1	1	0	2	0	2	0	1	1	2	1	0	1	0	1	0	0	2	1	0	2	0	0	0	5	0	0	2	10	0	0	0	0
Ambiguous_taxa; DQ532326.1.1496	DQ532326.1.1496	Bacteria; Proteobacteria; Gammaproteobacteria; Betaproteobacteriales; Burkholderiaceae; Pseudorhodoferax; Ambiguous_taxa	50	0	27	0.925926	0	3.70034	0	0	1	0	1	2	0	0	0	1	0	0	0	0	0	0	1	0	0	0	1	0	2	1	0	0	0	0	0	0	0	0	4	1	0	0	2	0	0	0	0
Ambiguous_taxa; EU781732.1.1496	EU781732.1.1496	Bacteria; Proteobacteria; Gammaproteobacteria; Pseudomonadales; Pseudomonadaceae; Pseudomonas; Ambiguous_taxa	19	0	10	0.351852	0	1.44271	1	0	0	0	0	0	0	1	0	0	0	0	0	0	0	0	0	0	0	0	0	0	0	0	0	0	0	0	0	0	0	0	0	0	0	0	0	0	0	0	0
Ambiguous_taxa; FM173271.1.1513	FM173271.1.1513	Bacteria; Bacteroidetes; Bacteroidia; Flavobacteriales; Flavobacteriaceae; Flavobacterium; Ambiguous_taxa	246	0	69	4.55556	2	9.61066	1	1	1	1	0	2	0	8	0	11	0	1	3	3	0	5	1	0	0	3	1	2	1	0	0	3	5	1	4	3	1	1	0	0	5	3	2	8	11	13	2
Ambiguous_taxa; FPLS01015888.11.1506	FPLS01015888.11.1506	Bacteria; Armatimonadetes; Armatimonadia; Armatimonadales; Ambiguous_taxa; Ambiguous_taxa; Ambiguous_taxa	52	0	4	0.962963	1	1.13209	1	0	0	0	2	1	2	0	0	2	0	1	1	1	0	1	0	1	0	2	0	0	3	0	2	0	3	0	1	1	2	0	3	0	0	3	0	0	1	0	3
Metagenome; FPLS01032295.125.1620	FPLS01032295.125.1620	Bacteria; Bacteroidetes; Bacteroidia; Flavobacteriales; Flavobacteriaceae; Flavobacterium; Metagenome	24	0	4	0.444444	0	0.861475	0	0	0	0	1	0	0	0	0	0	0	0	1	0	0	0	0	0	0	1	0	0	1	0	0	0	0	1	0	0	0	0	4	1	0	1	0	1	0	0	0
Ambiguous_taxa; FQWF01000024.3946.5465	FQWF01000024.3946.5465	Bacteria; Bacteroidetes; Bacteroidia; Flavobacteriales; Flavobacteriaceae; Flavobacterium; Ambiguous_taxa	43	0	4	0.796296	0	1.08818	0	0	0	0	2	3	0	0	1	0	0	0	1	0	1	2	0	1	1	1	0	1	0	0	0	1	1	4	0	2	0	4	2	0	2	2	0	1	0	1	0
Ambiguous_taxa; JRLX01000051.261.1786	JRLX01000051.261.1786	Bacteria; Bacteroidetes; Bacteroidia; Flavobacteriales; Flavobacteriaceae; Flavobacterium; Ambiguous_taxa	692	0	57	12.8148	8.5	13.2964	21	7	8	12	3	7	10	56	1	19	9	6	0	20	5	4	10	11	7	2	16	2	1	1	7	5	2	11	8	9	2	4	33	4	13	2	24	25	6	12	1
Ambiguous_taxa; JRLY01000044.131.1656	JRLY01000044.131.1656	Bacteria; Bacteroidetes; Bacteroidia; Flavobacteriales; Flavobacteriaceae; Flavobacterium; Ambiguous_taxa	108	0	14	2	1	2.87474	3	1	0	1	0	1	2	2	2	4	1	0	1	0	0	2	7	0	0	0	12	0	0	1	0	0	0	1	0	2	0	0	14	2	4	1	6	4	0	0	3
Ambiguous_taxa; KT592306.1.1519	KT592306.1.1519	Bacteria; Bacteroidetes; Bacteroidia; Flavobacteriales; Flavobacteriaceae; Flavobacterium; Ambiguous_taxa	59	0	8	1.09259	0	2.06743	2	0	0	0	0	0	0	0	0	0	0	1	0	0	0	0	1	3	0	0	0	1	0	0	0	0	0	0	1	0	0	1	8	1	0	0	8	1	2	0	4
Uncultured bacterium; KU515241.1.1496	KU515241.1.1496	Bacteria; Proteobacteria; Gammaproteobacteria; Betaproteobacteriales; Burkholderiaceae; Massilia; Uncultured bacterium	15	0	2	0.277778	0	0.563569	0	0	0	0	0	0	1	0	0	0	0	0	0	1	0	0	0	0	0	0	0	0	1	0	0	1	2	0	0	0	2	0	2	0	0	1	1	1	0	0	1
Ambiguous_taxa; KX507923.1.1496	KX507923.1.1496	Bacteria; Proteobacteria; Gammaproteobacteria; Pseudomonadales; Pseudomonadaceae; Pseudomonas; Ambiguous_taxa	10	0	2	0.185185	0	0.516668	0	0	0	1	0	1	0	2	0	1	0	0	0	0	0	0	0	0	0	0	0	0	0	0	1	0	0	0	0	0	0	0	0	0	0	0	0	0	0	2	2
Ambiguous_taxa; AATO01000159.4838.6332	AATO01000159.4838.6332	Bacteria; Bacteroidetes; Bacteroidia; Chitinophagales; Chitinophagaceae; Ferruginibacter; Ambiguous_taxa	21	0	4	0.388889	0	0.810699	1	0	0	0	0	0	0	0	0	0	0	0	0	0	0	1	0	1	0	0	0	0	2	0	0	1	0	1	0	0	0	0	1	0	0	2	2	2	0	0	0
Ambiguous_taxa; FPLS01001743.11.1505	FPLS01001743.11.1505	Bacteria; Bacteroidetes; Bacteroidia; Flavobacteriales; Flavobacteriaceae; Flavobacterium; Ambiguous_taxa	30	0	3	0.555556	0	0.861475	0	0	0	1	1	0	1	0	2	0	0	2	0	1	1	0	0	0	1	0	0	0	0	0	1	1	0	2	0	0	0	1	3	0	0	3	0	1	1	0	0
Ambiguous_taxa; FR749739.1.1499	FR749739.1.1499	Bacteria; Bacteroidetes; Bacteroidia; Chitinophagales; Chitinophagaceae; Ferruginibacter; Ambiguous_taxa	10	0	2	0.185185	0	0.516668	0	0	0	0	0	1	0	0	0	0	0	0	2	0	0	0	0	0	0	0	0	0	0	0	0	0	0	0	0	1	0	0	0	0	0	2	0	1	0	0	0
Ambiguous_taxa; HQ119584.1.1500	HQ119584.1.1500	Bacteria; Bacteroidetes; Bacteroidia; Chitinophagales; Chitinophagaceae; Terrimonas; Ambiguous_taxa	47	0	5	0.87037	0	1.19821	0	0	1	0	3	2	4	0	1	0	2	1	3	2	1	0	1	1	0	0	1	1	2	0	2	4	5	0	1	0	0	0	2	2	0	0	0	0	0	1	0
Ambiguous_taxa; HQ121141.1.1500	HQ121141.1.1500	Bacteria; Bacteroidetes; Bacteroidia; Chitinophagales; Chitinophagaceae; Segetibacter; Ambiguous_taxa	11	0	2	0.203704	0	0.450561	1	0	0	0	0	1	0	0	0	0	0	0	0	1	1	0	0	0	0	0	0	0	0	0	1	0	1	0	0	0	1	0	0	0	0	1	0	0	0	0	2
Ambiguous_taxa; HQ327198.1.1495	HQ327198.1.1495	Bacteria; Proteobacteria; Gammaproteobacteria; Betaproteobacteriales; Burkholderiaceae; Massilia; Ambiguous_taxa	39	0	12	0.722222	0	2.04124	0	0	1	0	0	0	0	0	0	0	0	0	0	0	0	0	0	0	0	1	0	0	0	0	0	1	0	6	1	1	0	0	0	0	1	0	0	2	0	0	12
Ambiguous_taxa; JX515460.1.1495	JX515460.1.1495	Bacteria; Proteobacteria; Gammaproteobacteria; Betaproteobacteriales; Burkholderiaceae; Acidovorax; Ambiguous_taxa	12	0	5	0.222222	0	0.793052	0	0	0	0	0	0	0	0	0	0	0	0	0	0	0	0	0	0	0	0	0	0	0	0	0	0	0	2	0	0	0	0	1	0	0	0	0	0	0	1	0
Ambiguous_taxa; AF130913.1.1494	AF130913.1.1494	Bacteria; Proteobacteria; Gammaproteobacteria; Enterobacteriales; Enterobacteriaceae; Pantoea; Ambiguous_taxa	40	0	4	0.740741	0.5	0.914974	0	1	1	0	0	1	0	1	0	0	0	0	1	0	0	2	0	1	1	2	3	1	1	0	0	1	0	0	0	0	2	0	0	1	1	0	1	0	0	1	0
Ambiguous_taxa; BX842650.295616.297109	BX842650.295616.297109	Bacteria; Proteobacteria; Deltaproteobacteria; Bdellovibrionales; Bdellovibrionaceae; Bdellovibrio; Ambiguous_taxa	23	0	2	0.425926	0	0.661669	0	0	0	0	0	0	0	1	1	0	1	0	0	0	1	0	0	0	1	0	0	0	0	0	0	1	0	0	1	1	0	0	2	0	2	1	0	0	1	0	1
Ambiguous_taxa; CP014304.3416326.3417846	CP014304.3416326.3417846	Bacteria; Bacteroidetes; Bacteroidia; Cytophagales; Hymenobacteraceae; Hymenobacter; Ambiguous_taxa	12	0	2	0.222222	0	0.50157	0	2	1	0	0	0	0	1	0	2	1	1	1	0	0	0	0	0	1	0	0	0	0	0	0	1	0	0	0	0	0	0	0	0	1	0	0	0	0	0	0
Ambiguous_taxa; FJ447541.1.1506	FJ447541.1.1506	Bacteria; Bacteroidetes; Bacteroidia; Flavobacteriales; Flavobacteriaceae; Flavobacterium; Ambiguous_taxa	31	0	20	0.574074	0	2.75134	0	0	0	0	0	0	0	0	0	1	0	0	0	0	0	0	0	0	0	0	0	0	0	0	0	0	0	1	0	0	0	0	2	0	0	1	0	20	0	0	0
Ambiguous_taxa; FM209306.1.1494	FM209306.1.1494	Bacteria; Proteobacteria; Gammaproteobacteria; Betaproteobacteriales; Burkholderiaceae; Noviherbaspirillum; Ambiguous_taxa	19	0	3	0.351852	0	0.704632	0	0	0	1	0	1	0	0	0	0	0	1	0	1	0	0	0	0	0	0	0	0	0	0	0	1	0	3	1	0	0	0	1	0	2	3	1	1	0	0	1
Ambiguous_taxa; FPLS01009610.12.1505	FPLS01009610.12.1505	Bacteria; Bacteroidetes; Bacteroidia; Flavobacteriales; Flavobacteriaceae; Flavobacterium; Ambiguous_taxa	20	0	4	0.37037	0	0.807893	1	0	0	0	0	2	0	0	0	0	0	1	0	2	1	0	0	1	0	0	0	0	0	0	0	0	0	3	0	1	4	0	0	0	0	0	0	0	0	0	0
Ambiguous_taxa; FQWB01000018.476.1993	FQWB01000018.476.1993	Bacteria; Bacteroidetes; Bacteroidia; Flavobacteriales; Flavobacteriaceae; Flavobacterium; Ambiguous_taxa	154	0	30	2.85185	0.5	5.97292	2	0	1	0	2	0	0	0	1	0	0	0	1	2	0	1	0	2	0	0	0	1	1	0	0	0	2	20	4	0	0	0	21	0	0	2	0	8	1	0	0
Ambiguous_taxa; FQWE01000016.570.2087	FQWE01000016.570.2087	Bacteria; Bacteroidetes; Bacteroidia; Flavobacteriales; Flavobacteriaceae; Flavobacterium; Ambiguous_taxa	140	0	25	2.59259	1	4.92785	1	0	2	0	1	0	1	0	2	0	1	1	1	0	0	0	0	3	1	0	0	1	1	0	0	0	2	12	10	0	0	0	9	0	0	1	0	16	7	0	1
Ambiguous_taxa; JQ978610.1.1494	JQ978610.1.1494	Bacteria; Bacteroidetes; Bacteroidia; Chitinophagales; Chitinophagaceae; Ferruginibacter; Ambiguous_taxa	17	0	3	0.314815	0	0.639105	1	0	0	0	1	1	2	0	0	0	0	1	1	1	0	0	0	2	1	0	0	0	0	1	0	3	0	0	0	0	1	0	0	0	0	0	0	1	0	0	0
Ambiguous_taxa; JRHH01000003.140784.142303	JRHH01000003.140784.142303	Bacteria; Bacteroidetes; Bacteroidia; Flavobacteriales; Flavobacteriaceae; Flavobacterium; Ambiguous_taxa	17	0	6	0.314815	0	1.17881	0	0	0	0	0	0	0	0	0	0	0	0	0	0	0	0	0	0	0	0	0	0	0	0	0	0	0	1	0	0	0	0	0	0	0	1	0	6	0	0	0
Uncultured bacterium; KU514952.1.1494	KU514952.1.1494	Bacteria; Proteobacteria; Gammaproteobacteria; Betaproteobacteriales; Burkholderiaceae; Massilia; Uncultured bacterium	11	0	2	0.203704	0	0.527709	1	0	0	0	0	0	0	0	0	0	0	0	0	1	0	0	0	0	0	0	0	0	0	0	0	0	0	1	0	0	0	0	0	2	0	2	0	1	0	0	0
Uncultured bacterium; KU515077.1.1494	KU515077.1.1494	Bacteria; Proteobacteria; Gammaproteobacteria; Betaproteobacteriales; Burkholderiaceae; Massilia; Uncultured bacterium	32	0	4	0.592593	0	0.961887	3	0	0	0	1	0	0	0	0	0	0	0	1	0	1	0	0	1	0	0	0	0	1	0	0	0	0	3	0	2	0	0	0	1	0	2	0	4	1	0	1
Ambiguous_taxa; KU515209.1.1494	KU515209.1.1494	Bacteria; Proteobacteria; Gammaproteobacteria; Betaproteobacteriales; Burkholderiaceae; Acidovorax; Ambiguous_taxa	10	0	3	0.185185	0	0.55198	0	0	0	1	0	1	0	0	0	0	0	0	0	1	0	0	0	0	0	0	0	0	0	0	2	0	0	1	0	0	0	0	3	0	0	0	0	0	0	0	0
Ambiguous_taxa; KU726280.1.1494	KU726280.1.1494	Bacteria; Proteobacteria; Gammaproteobacteria; Betaproteobacteriales; Burkholderiaceae; Hydrogenophaga; Ambiguous_taxa	35	0	11	0.648148	0	1.87493	2	0	0	0	0	0	0	0	0	0	0	0	0	0	0	0	0	0	0	0	0	0	0	0	0	0	0	0	0	0	3	0	3	0	0	3	0	11	0	0	0
Uncultured bacterium; KX507852.1.1494	KX507852.1.1494	Bacteria; Proteobacteria; Gammaproteobacteria; Betaproteobacteriales; Burkholderiaceae; Massilia; Uncultured bacterium	12	0	3	0.222222	0	0.634441	0	0	0	0	0	0	0	1	0	0	0	0	0	0	0	0	0	0	0	0	0	0	0	0	0	0	0	0	0	0	1	0	0	0	0	0	0	2	0	0	0
Ambiguous_taxa; LHVT01000005.137348.138865	LHVT01000005.137348.138865	Bacteria; Bacteroidetes; Bacteroidia; Flavobacteriales; Flavobacteriaceae; Flavobacterium; Ambiguous_taxa	24	0	4	0.444444	0	0.861475	0	0	0	0	0	0	0	0	0	0	0	0	0	0	1	0	0	0	1	0	0	0	0	0	0	1	1	1	1	0	1	0	2	1	0	1	4	0	0	0	0
Ambiguous_taxa; Y18837.1.1507	Y18837.1.1507	Bacteria; Bacteroidetes; Bacteroidia; Cytophagales; Hymenobacteraceae; Hymenobacter; Ambiguous_taxa	47	0	6	0.87037	1	1.1167	1	0	1	1	2	0	0	2	0	0	0	0	1	0	1	0	0	0	0	0	2	0	4	1	1	0	2	0	0	1	0	2	2	0	1	1	6	1	0	1	1
Ambiguous_taxa; AJ867673.1.1493	AJ867673.1.1493	Bacteria; Proteobacteria; Gammaproteobacteria; Betaproteobacteriales; Burkholderiaceae; Ambiguous_taxa; Ambiguous_taxa	13	0	3	0.240741	0	0.580669	0	0	0	0	0	0	0	0	0	0	0	0	0	0	0	0	0	0	0	0	0	0	0	0	0	0	0	0	0	1	0	1	1	0	0	1	0	3	0	1	0
Ambiguous_taxa; FM873348.1.1493	FM873348.1.1493	Bacteria; Actinobacteria; Actinobacteria; Propionibacteriales; Nocardioidaceae; Nocardioides; Ambiguous_taxa	16	0	2	0.296296	0	0.602812	0	0	0	0	2	0	0	0	0	2	0	0	0	1	0	1	0	0	1	0	0	0	0	0	0	1	2	0	0	0	0	0	1	0	0	0	0	1	0	0	0
Metagenome; FPLS01035005.20.1512	FPLS01035005.20.1512	Bacteria; Proteobacteria; Gammaproteobacteria; Betaproteobacteriales; Burkholderiaceae; Rhodoferax; Metagenome	47	0	3	0.87037	1	1.02876	1	0	2	0	1	1	0	0	0	0	3	3	1	1	2	0	0	1	0	1	1	0	3	0	3	3	1	1	1	0	2	0	1	1	0	1	0	1	3	0	0
Uncultured bacterium; HQ118608.1.1500	HQ118608.1.1500	Bacteria; Proteobacteria; Gammaproteobacteria; Betaproteobacteriales; Burkholderiaceae; Massilia; Uncultured bacterium	167	0	15	3.09259	3	2.88959	1	3	4	5	3	2	4	8	3	2	11	4	4	3	3	3	1	1	2	4	1	0	8	0	1	2	2	6	0	1	2	0	15	3	5	5	2	7	1	3	6
Ambiguous_taxa; MUFW01000004.3302.4818	MUFW01000004.3302.4818	Bacteria; Bacteroidetes; Bacteroidia; Flavobacteriales; Flavobacteriaceae; Flavobacterium; Ambiguous_taxa	70	0	16	1.2963	0	2.98189	0	0	0	1	0	0	3	1	0	1	0	1	0	0	0	0	1	0	2	0	0	0	0	0	0	0	1	3	2	0	0	0	16	0	0	0	7	1	1	0	0
Ambiguous_taxa; Y18836.1.1506	Y18836.1.1506	Bacteria; Bacteroidetes; Bacteroidia; Cytophagales; Hymenobacteraceae; Hymenobacter; Ambiguous_taxa	12	0	3	0.222222	0	0.571878	0	0	0	0	1	0	0	0	0	3	0	1	1	0	0	0	0	0	0	0	0	0	0	0	0	0	0	0	0	0	2	0	0	0	0	1	1	0	0	0	0
Ambiguous_taxa; EF210101.1.1500	EF210101.1.1500	Bacteria; Proteobacteria; Gammaproteobacteria; Enterobacteriales; Enterobacteriaceae; Pantoea; Ambiguous_taxa	27	0	20	0.5	0	2.74549	0	0	0	0	0	0	0	0	0	0	0	0	0	0	0	0	0	1	0	0	0	0	0	0	0	0	0	0	0	0	0	1	0	0	0	0	1	0	0	0	0
Ambiguous_taxa; FJ525440.1.1535	FJ525440.1.1535	Bacteria; Proteobacteria; Gammaproteobacteria; Betaproteobacteriales; Burkholderiaceae; Variovorax; Ambiguous_taxa	28	0	6	0.518519	0	1.12838	0	0	4	2	0	0	0	0	0	0	2	0	6	0	3	1	0	1	0	0	0	0	1	0	0	0	1	0	0	1	0	0	0	0	0	0	0	0	0	1	1
Ambiguous_taxa; JX067670.1.1492	JX067670.1.1492	Bacteria; Proteobacteria; Gammaproteobacteria; Betaproteobacteriales; Burkholderiaceae; Verticia; Ambiguous_taxa	166	0	17	3.07407	2	3.24387	3	0	4	1	2	2	4	6	1	4	6	2	2	6	2	1	4	4	1	1	1	2	4	0	3	3	2	2	2	7	4	0	4	0	0	3	3	0	6	1	2
Uncultured bacterium; KF010695.1.1492	KF010695.1.1492	Bacteria; Proteobacteria; Gammaproteobacteria; Betaproteobacteriales; Burkholderiaceae; Noviherbaspirillum; Uncultured bacterium	54	0	12	1	0	2.09221	0	1	0	3	2	1	0	0	0	0	7	0	4	1	0	0	0	0	1	0	0	1	1	0	0	0	0	12	0	1	0	1	0	0	0	1	0	5	2	0	0
Ambiguous_taxa; KJ123793.1.1495	KJ123793.1.1495	Bacteria; Bacteroidetes; Bacteroidia; Flavobacteriales; Weeksellaceae; Chryseobacterium; Ambiguous_taxa	15	0	6	0.277778	0	0.898986	0	0	0	1	0	0	0	6	0	1	0	0	0	0	0	0	0	0	0	0	0	1	0	0	0	0	0	0	0	0	0	0	0	0	0	0	0	0	1	0	0
Uncultured bacterium; KX508001.1.1492	KX508001.1.1492	Bacteria; Proteobacteria; Gammaproteobacteria; Betaproteobacteriales; Burkholderiaceae; Ambiguous_taxa; Uncultured bacterium	10	0	2	0.185185	0	0.437578	1	0	0	0	0	0	0	0	1	0	0	0	0	0	0	0	0	1	0	0	0	0	0	0	0	0	0	1	0	0	0	0	0	0	0	0	0	0	0	0	0
Ambiguous_taxa; DQ990929.1.1503	DQ990929.1.1503	Bacteria; Bacteroidetes; Bacteroidia; Cytophagales; Hymenobacteraceae; Adhaeribacter; Ambiguous_taxa	28	0	3	0.518519	0	0.818207	0	0	0	0	1	1	0	0	0	0	0	0	2	1	1	0	0	1	0	0	0	1	2	0	0	0	0	0	0	0	2	0	3	0	1	0	0	1	0	0	1
Ambiguous_taxa; FPLL01002195.33.1523	FPLL01002195.33.1523	Bacteria; Bacteroidetes; Bacteroidia; Chitinophagales; Chitinophagaceae; Ferruginibacter; Ambiguous_taxa	16	0	3	0.296296	0	0.633339	0	0	0	0	1	2	3	0	0	0	1	1	1	0	0	0	0	0	0	0	0	0	1	0	0	0	0	0	0	0	0	0	2	0	0	1	0	0	0	0	1
Uncultured bacterium; HQ118390.1.1496	HQ118390.1.1496	Bacteria; Bacteroidetes; Bacteroidia; Chitinophagales; Chitinophagaceae; Segetibacter; Uncultured bacterium	11	0	3	0.203704	0	0.562328	1	0	0	0	0	0	0	1	0	0	0	1	0	0	0	0	0	0	0	0	1	0	0	0	0	3	0	0	0	0	1	0	2	0	0	0	0	0	0	0	0
Uncultured bacterium; KF037663.1.1496	KF037663.1.1496	Bacteria; Bacteroidetes; Rhodothermia; Rhodothermales; Rhodothermaceae; Rubrivirga; Uncultured bacterium	45	0	4	0.833333	0	1.19354	2	0	0	1	4	0	2	0	0	0	2	2	4	1	1	1	0	0	1	0	0	1	3	0	0	0	2	0	0	1	2	0	4	0	0	1	0	1	0	0	0
Uncultured bacterium; KX509267.1.1491	KX509267.1.1491	Bacteria; Proteobacteria; Gammaproteobacteria; Betaproteobacteriales; Burkholderiaceae; Massilia; Uncultured bacterium	11	0	3	0.203704	0	0.625847	0	1	0	0	0	0	0	3	0	0	0	0	0	0	0	0	0	0	0	0	0	0	0	0	0	0	0	0	0	1	0	0	0	0	1	1	0	0	0	3	0
Ambiguous_taxa; FPLL01001883.11.1500	FPLL01001883.11.1500	Bacteria; Bacteroidetes; Bacteroidia; Cytophagales; Spirosomaceae; Dyadobacter; Ambiguous_taxa	40	0	3	0.740741	0	0.955326	0	0	0	0	2	0	0	0	1	1	1	1	0	0	0	0	1	0	0	1	0	0	0	0	0	0	2	1	3	0	0	0	3	1	1	1	3	1	0	0	3
Uncultured bacterium; JQ769604.1.1490	JQ769604.1.1490	Bacteria; Bacteroidetes; Bacteroidia; Chitinophagales; Chitinophagaceae; Uncultured; Uncultured bacterium	31	0	4	0.574074	0	1.02058	0	0	3	0	2	1	3	2	0	0	0	0	1	0	2	3	0	0	0	2	0	0	1	0	2	2	4	0	0	0	0	0	1	0	0	0	1	0	0	0	0
Ambiguous_taxa; KC286793.1.1493	KC286793.1.1493	Bacteria; Bacteroidetes; Bacteroidia; Chitinophagales; Chitinophagaceae; Segetibacter; Ambiguous_taxa	14	0	2	0.259259	0	0.483118	0	0	0	0	0	0	1	0	1	0	1	0	0	0	0	0	0	1	0	0	0	0	0	0	1	0	0	0	0	0	1	0	0	0	0	1	1	1	0	0	0
Ambiguous_taxa; AM265623.1.1502	AM265623.1.1502	Bacteria; Bacteroidetes; Bacteroidia; Flavobacteriales; Flavobacteriaceae; Flavobacterium; Ambiguous_taxa	65	0	15	1.2037	0	2.8176	1	0	0	0	2	1	1	0	0	0	0	0	0	0	0	2	0	0	0	0	1	0	0	0	0	1	3	13	0	0	0	0	15	0	0	2	0	3	3	0	0
Ambiguous_taxa; EU647542.1.1556	EU647542.1.1556	Bacteria; Proteobacteria; Gammaproteobacteria; Betaproteobacteriales; Burkholderiaceae; Ambiguous_taxa; Ambiguous_taxa	22	0	4	0.407407	0	0.961887	1	0	1	0	0	0	0	0	0	0	0	0	0	0	0	0	0	0	0	1	0	0	0	0	0	0	1	3	0	3	0	0	0	0	0	0	0	0	4	0	0
Ambiguous_taxa; GQ131577.1.1501	GQ131577.1.1501	Bacteria; Bacteroidetes; Bacteroidia; Cytophagales; Spirosomaceae; Dyadobacter; Ambiguous_taxa	1178	3	67	21.8148	20	13.1595	19	8	20	20	28	12	20	21	8	34	28	24	27	11	8	14	13	17	11	3	14	7	46	6	14	25	32	26	19	5	12	8	67	17	10	34	38	30	11	21	11
Ambiguous_taxa; HQ003435.1.1489	HQ003435.1.1489	Bacteria; Proteobacteria; Gammaproteobacteria; Pseudomonadales; Pseudomonadaceae; Pseudomonas; Ambiguous_taxa	137	0	23	2.53704	1	3.87889	4	0	4	0	0	0	0	0	0	0	1	1	2	2	0	1	0	3	1	0	1	1	0	0	0	3	1	5	2	5	0	0	23	7	2	2	2	0	2	0	2
Ambiguous_taxa; JX458438.1.1507	JX458438.1.1507	Bacteria; Bacteroidetes; Bacteroidia; Cytophagales; Hymenobacteraceae; Hymenobacter; Ambiguous_taxa	33	0	5	0.611111	0	1.08882	0	0	0	0	1	0	0	0	0	1	3	0	1	0	0	0	0	0	0	0	1	0	0	0	0	0	0	1	0	0	1	0	5	0	0	3	0	2	1	0	1
Ambiguous_taxa; KX509238.1.1489	KX509238.1.1489	Bacteria; Bacteroidetes; Bacteroidia; Sphingobacteriales; Sphingobacteriaceae; Mucilaginibacter; Ambiguous_taxa	67	0	9	1.24074	1	1.84222	0	2	5	0	1	1	2	1	0	2	0	2	0	0	1	1	1	0	0	1	0	0	0	2	1	3	4	0	1	0	0	0	2	3	3	1	4	0	0	0	0
Ambiguous_taxa; AB374366.1.1500	AB374366.1.1500	Bacteria; FBP; Ambiguous_taxa; Ambiguous_taxa; Ambiguous_taxa; Ambiguous_taxa; Ambiguous_taxa	139	0	9	2.57407	2	2.39182	0	4	6	3	1	3	5	5	0	6	6	7	8	0	0	1	0	2	5	0	1	1	4	0	2	4	2	0	2	0	0	3	3	4	0	2	3	1	1	4	3
Ambiguous_taxa; D84599.1.1488	D84599.1.1488	Bacteria; Actinobacteria; Actinobacteria; Micrococcales; Intrasporangiaceae; Ambiguous_taxa; Ambiguous_taxa	13	0	2	0.240741	0	0.473254	1	0	0	0	0	1	1	0	0	0	1	0	1	0	0	0	1	0	0	0	0	0	1	0	2	0	1	0	0	0	0	0	1	0	0	0	1	0	1	0	0
Ambiguous_taxa; FPLS01000908.14.1501	FPLS01000908.14.1501	Bacteria; Bacteroidetes; Bacteroidia; Cytophagales; Spirosomaceae; Dyadobacter; Ambiguous_taxa	425	0	24	7.87037	8	5.66701	18	15	9	8	10	10	7	13	4	21	16	8	7	15	13	8	3	18	0	4	4	3	10	1	4	8	9	9	9	3	2	10	9	1	4	8	1	8	0	2	4
Ambiguous_taxa; FPLS01007533.18.1505	FPLS01007533.18.1505	Bacteria; Bacteroidetes; Bacteroidia; Cytophagales; Spirosomaceae; Dyadobacter; Ambiguous_taxa	12	0	3	0.222222	0	0.60397	0	0	0	0	0	1	0	0	0	0	0	0	0	0	0	0	0	0	0	0	0	0	0	0	0	1	0	2	0	0	0	0	1	0	0	0	0	2	0	0	1
Ambiguous_taxa; HQ120566.1.1493	HQ120566.1.1493	Bacteria; Bacteroidetes; Bacteroidia; Sphingobacteriales; Sphingobacteriaceae; Pedobacter; Ambiguous_taxa	140	0	16	2.59259	1	3.45602	2	0	0	0	1	1	0	0	1	5	0	0	0	1	0	1	1	0	2	0	1	0	3	0	0	0	0	7	0	0	0	7	9	2	2	3	3	16	0	3	9
Ambiguous_taxa; JQ396541.1.1489	JQ396541.1.1489	Bacteria; Actinobacteria; Actinobacteria; Micrococcales; Microbacteriaceae; Amnibacterium; Ambiguous_taxa	132	0	15	2.44444	0	3.67381	2	11	12	3	5	6	13	5	2	4	3	1	6	1	4	5	0	5	4	4	0	0	3	1	5	15	8	0	0	0	0	0	0	0	0	0	0	0	0	0	0
Ambiguous_taxa; AB240499.1.1490	AB240499.1.1490	Bacteria; Bacteroidetes; Bacteroidia; Sphingobacteriales; Sphingobacteriaceae; Mucilaginibacter; Ambiguous_taxa	151	0	13	2.7963	2	2.92923	4	0	4	1	1	8	5	0	1	0	3	5	2	2	7	2	0	6	1	0	1	0	8	0	5	7	6	0	6	3	3	3	2	2	1	8	0	0	0	4	5
Ambiguous_taxa; CP020105.1096515.1098001	CP020105.1096515.1098001	Bacteria; Bacteroidetes; Bacteroidia; Cytophagales; Spirosomaceae; Spirosoma; Ambiguous_taxa	155	0	9	2.87037	2	2.64964	2	2	0	5	5	2	0	8	2	1	9	1	6	6	2	0	0	2	1	3	6	5	6	1	2	3	3	2	5	1	8	1	0	6	2	7	1	9	2	2	0
Ambiguous_taxa; FOLQ01000076.10.1520	FOLQ01000076.10.1520	Bacteria; Bacteroidetes; Bacteroidia; Cytophagales; Spirosomaceae; Spirosoma; Ambiguous_taxa	106	0	9	1.96296	1	2.58415	2	4	5	0	4	5	4	1	2	9	4	8	5	2	2	8	0	2	2	3	1	1	8	0	6	6	6	0	0	0	0	0	1	0	0	0	1	0	0	0	1
Ambiguous_taxa; FPLL01006531.16.1502	FPLL01006531.16.1502	Bacteria; Bacteroidetes; Bacteroidia; Cytophagales; Spirosomaceae; Larkinella; Ambiguous_taxa	11	0	2	0.203704	0	0.490653	0	0	1	0	2	0	0	0	0	0	0	0	0	0	0	0	0	0	0	0	0	0	0	0	0	0	0	0	0	0	0	0	1	0	0	0	1	1	0	0	0
Ambiguous_taxa; KJ567120.1.1487	KJ567120.1.1487	Bacteria; Proteobacteria; Gammaproteobacteria; Pseudomonadales; Pseudomonadaceae; Pseudomonas; Ambiguous_taxa	78	0	33	1.44444	0	6.17868	0	0	0	0	0	0	0	33	0	12	1	0	0	0	0	0	0	0	0	1	0	0	0	0	0	0	0	0	0	0	0	0	0	0	0	0	0	0	0	0	0
Ambiguous_taxa; KP663617.1.1487	KP663617.1.1487	Bacteria; Actinobacteria; Actinobacteria; Kineosporiales; Kineosporiaceae; Kineococcus; Ambiguous_taxa	31	0	4	0.574074	0	1.05691	1	0	1	0	3	0	1	0	0	0	3	3	3	0	1	0	0	0	0	0	1	0	2	0	0	0	1	0	0	0	0	0	0	3	0	0	0	0	0	0	0
Ambiguous_taxa; GQ222267.1.1494	GQ222267.1.1494	Bacteria; Proteobacteria; Gammaproteobacteria; Pseudomonadales; Pseudomonadaceae; Pseudomonas; Ambiguous_taxa	13	0	4	0.240741	0	0.698656	0	0	1	0	1	0	0	0	0	0	0	0	0	0	0	0	0	1	0	0	0	0	0	0	0	0	0	0	0	0	0	0	0	0	0	0	2	0	0	1	2
Ambiguous_taxa; KC994736.1.1486	KC994736.1.1486	Bacteria; Actinobacteria; Actinobacteria; Micrococcales; Microbacteriaceae; Ambiguous_taxa; Ambiguous_taxa	106	0	25	1.96296	0	4.98663	3	1	2	0	1	0	2	0	0	2	1	1	0	0	3	0	1	0	2	0	0	0	0	0	0	2	1	0	0	1	0	0	24	0	0	2	4	0	0	0	1
Ambiguous_taxa; AB374381.1.1497	AB374381.1.1497	Bacteria; FBP; Ambiguous_taxa; Ambiguous_taxa; Ambiguous_taxa; Ambiguous_taxa; Ambiguous_taxa	129	0	14	2.38889	1	2.67354	5	1	1	2	4	1	2	0	2	0	5	5	2	5	0	0	0	1	0	1	1	1	3	0	4	4	1	1	1	1	1	2	14	6	0	1	0	0	3	5	0
Ambiguous_taxa; HM032897.1.1501	HM032897.1.1501	Bacteria; Bacteroidetes; Bacteroidia; Cytophagales; Hymenobacteraceae; Hymenobacter; Ambiguous_taxa	11	0	2	0.203704	0	0.490653	0	1	1	0	1	0	1	0	0	0	1	2	2	0	0	0	0	0	0	0	0	0	0	1	0	0	0	0	0	0	0	0	0	0	0	0	0	0	0	0	0
Ambiguous_taxa; HQ143329.1.1485	HQ143329.1.1485	Bacteria; Actinobacteria; Actinobacteria; Kineosporiales; Kineosporiaceae; Kineococcus; Ambiguous_taxa	37	0	4	0.685185	0	1.0785	0	4	1	0	0	0	2	0	0	3	3	0	1	0	0	0	0	4	0	1	0	0	1	0	3	0	1	0	1	0	0	2	0	0	0	0	1	0	0	1	0
Ambiguous_taxa; KF037779.1.1488	KF037779.1.1488	Bacteria; Acidobacteria; Blastocatellia (Subgroup 4); Blastocatellales; Blastocatellaceae; Blastocatella; Ambiguous_taxa	11	0	4	0.203704	0	0.683488	0	0	0	0	0	0	0	0	0	0	0	0	0	0	0	0	0	0	0	0	0	0	1	0	0	1	0	0	0	0	0	0	0	0	0	0	0	0	0	0	0
Ambiguous_taxa; KF494752.1.1485	KF494752.1.1485	Bacteria; Actinobacteria; Actinobacteria; Micrococcales; Microbacteriaceae; Ambiguous_taxa; Ambiguous_taxa	644	0	32	11.9259	11	8.46046	15	22	15	19	16	23	11	17	5	17	11	8	7	10	21	18	6	27	4	0	12	2	6	1	3	10	22	5	5	4	4	5	28	10	12	7	11	26	1	13	26
Ambiguous_taxa; KU921587.1.1489	KU921587.1.1489	Bacteria; Bacteroidetes; Bacteroidia; Flavobacteriales; Weeksellaceae; Chryseobacterium; Ambiguous_taxa	96	0	15	1.77778	1	2.83952	2	0	1	0	0	2	0	0	0	0	1	1	4	1	1	0	0	0	0	0	2	3	0	0	0	1	1	4	4	1	2	1	15	1	0	0	1	3	10	1	0
Ambiguous_taxa; KX509232.1.1485	KX509232.1.1485	Bacteria; Actinobacteria; Actinobacteria; Micrococcales; Microbacteriaceae; Microbacterium; Ambiguous_taxa	19	0	2	0.351852	0	0.587846	0	0	1	0	1	0	1	0	0	0	0	0	0	0	1	0	1	0	0	0	0	2	0	0	0	0	1	1	0	0	1	0	0	2	1	0	1	0	0	0	0
Ambiguous_taxa; ARKH01000011.190.1673	ARKH01000011.190.1673	Bacteria; Deinococcus-Thermus; Deinococci; Deinococcales; Deinococcaceae; Deinococcus; Ambiguous_taxa	34	0	4	0.62963	0	0.830919	1	1	0	1	1	2	1	0	2	0	1	0	1	1	0	1	0	0	1	0	0	0	0	0	0	1	1	2	0	0	1	0	1	0	1	4	0	3	0	0	1
Ambiguous_taxa; FJ535138.1.1484	FJ535138.1.1484	Bacteria; Bacteroidetes; Bacteroidia; Sphingobacteriales; Sphingobacteriaceae; Ambiguous_taxa; Ambiguous_taxa	31	0	4	0.574074	0	0.923526	0	0	2	0	0	0	0	0	1	3	1	0	0	1	0	0	3	0	0	0	1	0	1	0	0	0	0	0	1	0	0	0	0	0	0	0	1	0	1	0	0
Ambiguous_taxa; FPLS01025662.13.1496	FPLS01025662.13.1496	Bacteria; FBP; Ambiguous_taxa; Ambiguous_taxa; Ambiguous_taxa; Ambiguous_taxa; Ambiguous_taxa	98	0	14	1.81481	1	2.76142	2	0	4	1	1	0	1	0	0	0	0	2	0	2	0	5	0	2	0	1	0	0	0	1	0	0	0	2	2	0	0	1	6	0	3	3	7	1	0	1	5
Siccationidurans metalli; HM032898.1.1492	HM032898.1.1492	Bacteria; Bacteroidetes; Bacteroidia; Cytophagales; Hymenobacteraceae; Hymenobacter; Siccationidurans metalli	304	0	28	5.62963	4	5.6244	2	13	8	9	5	3	16	15	4	0	8	12	15	1	5	6	0	0	5	8	3	3	11	2	6	9	12	0	11	0	3	2	2	6	1	3	4	0	4	16	1
Ambiguous_taxa; JF694807.1.1484	JF694807.1.1484	Bacteria; Proteobacteria; Gammaproteobacteria; Pseudomonadales; Pseudomonadaceae; Pseudomonas; Ambiguous_taxa	16	0	11	0.296296	0	1.63257	11	0	0	0	0	0	0	0	0	0	0	0	0	5	0	0	0	0	0	0	0	0	0	0	0	0	0	0	0	0	0	0	0	0	0	0	0	0	0	0	0
Ambiguous_taxa; KC554868.1.1484	KC554868.1.1484	Bacteria; Actinobacteria; Actinobacteria; Propionibacteriales; Nocardioidaceae; Nocardioides; Ambiguous_taxa	10	0	2	0.185185	0	0.437578	2	0	0	0	1	0	0	0	1	0	1	0	0	1	1	0	0	0	0	0	0	0	0	0	0	1	0	0	0	0	0	0	1	0	0	0	0	0	0	0	0
Ambiguous_taxa; KC904978.1.1484	KC904978.1.1484	Bacteria; Bacteroidetes; Bacteroidia; Sphingobacteriales; Sphingobacteriaceae; Pedobacter; Ambiguous_taxa	57	0	5	1.05556	1	1.32347	3	0	3	2	1	0	0	0	0	2	0	0	0	0	0	0	0	1	0	1	0	2	1	0	2	4	0	0	4	2	0	1	1	0	0	1	0	5	0	1	0
Ambiguous_taxa; KP326329.1.1486	KP326329.1.1486	Bacteria; Actinobacteria; Actinobacteria; Micrococcales; Intrasporangiaceae; Lapillicoccus; Ambiguous_taxa	21	0	3	0.388889	0	0.855982	3	0	0	0	1	3	2	0	0	0	0	0	1	0	0	0	0	0	1	1	0	0	1	0	1	0	3	0	0	0	0	0	3	0	0	0	0	0	0	0	0
Ambiguous_taxa; DQ257419.1.1483	DQ257419.1.1483	Bacteria; Proteobacteria; Gammaproteobacteria; Betaproteobacteriales; Burkholderiaceae; Variovorax; Ambiguous_taxa	1090	2	55	20.1852	17	13.5995	23	10	35	34	36	17	33	29	21	13	37	27	45	17	26	9	2	15	6	19	9	11	48	6	17	15	26	6	13	5	8	7	22	12	3	11	13	26	6	15	6
Uncultured Bacteroidetes bacterium; EF683042.1.1483	EF683042.1.1483	Bacteria; Bacteroidetes; Bacteroidia; Cytophagales; Hymenobacteraceae; Hymenobacter; Uncultured Bacteroidetes bacterium	1072	0	114	19.8519	10	25.2066	6	27	41	8	10	2	15	97	4	13	21	33	41	9	5	10	0	1	12	30	2	12	3	7	11	8	17	3	72	10	6	9	7	8	10	6	11	6	19	114	6
Ambiguous_taxa; GU113038.1.1494	GU113038.1.1494	Bacteria; Bacteroidetes; Bacteroidia; Sphingobacteriales; Sphingobacteriaceae; Mucilaginibacter; Ambiguous_taxa	14	0	4	0.259259	0	0.731635	0	0	0	0	1	0	1	0	0	0	0	0	0	1	4	0	0	0	0	0	0	0	0	0	0	0	1	0	1	0	0	0	0	1	0	0	0	0	0	0	1
Uncultured bacterium; JN868823.1.1495	JN868823.1.1495	Bacteria; Planctomycetes; Phycisphaerae; Tepidisphaerales; WD2101 soil group; Uncultured bacterium; Uncultured bacterium	13	0	2	0.240741	0	0.511571	0	0	0	0	1	1	0	0	0	0	0	1	0	0	0	1	0	0	0	0	0	0	0	0	0	1	0	0	0	0	1	0	1	0	0	1	0	0	0	0	0
Ambiguous_taxa; KF037309.1.1486	KF037309.1.1486	Bacteria; Actinobacteria; Actinobacteria; Micromonosporales; Micromonosporaceae; Ambiguous_taxa; Ambiguous_taxa	15	0	2	0.277778	0	0.626962	0	0	0	2	1	2	0	0	0	0	0	2	0	1	0	2	0	0	1	1	0	0	0	0	2	0	0	0	0	0	0	0	0	0	0	0	0	0	0	0	0
Ambiguous_taxa; KP636143.1.1483	KP636143.1.1483	Bacteria; Proteobacteria; Gammaproteobacteria; Betaproteobacteriales; Burkholderiaceae; Polaromonas; Ambiguous_taxa	10	0	3	0.185185	0	0.616566	1	0	0	0	0	0	0	0	0	0	0	0	0	3	1	0	0	0	0	0	0	0	0	0	0	0	0	3	0	0	0	0	1	0	1	0	0	0	0	0	0
Ambiguous_taxa; KU514564.1.1483	KU514564.1.1483	Bacteria; Bacteroidetes; Bacteroidia; Sphingobacteriales; Sphingobacteriaceae; Pedobacter; Ambiguous_taxa	370	0	36	6.85185	6	6.67976	13	9	10	4	7	13	1	11	6	8	11	7	0	11	9	5	0	11	2	2	1	6	10	1	7	7	10	17	1	0	2	4	5	1	14	0	5	4	4	13	36
Bdellovibrionales bacterium RIFCSPHIGHO2_01_FULL_40_29; MEPU01000006.21096.22602	MEPU01000006.21096.22602	Bacteria; Proteobacteria; Deltaproteobacteria; Bdellovibrionales; Bdellovibrionaceae; Bdellovibrio; Bdellovibrionales bacterium RIFCSPHIGHO2_01_FULL_40_29	13	0	3	0.240741	0	0.642377	0	0	0	1	0	0	0	1	0	0	0	0	0	0	0	0	0	0	0	0	0	0	0	0	0	0	0	0	0	0	1	0	0	0	0	1	0	3	0	1	0
Ambiguous_taxa; FJ517723.1.1482	FJ517723.1.1482	Bacteria; Bacteroidetes; Bacteroidia; Sphingobacteriales; Sphingobacteriaceae; Pedobacter; Ambiguous_taxa	64	0	6	1.18519	0	1.6719	5	0	0	1	0	1	0	0	1	0	0	1	0	2	1	1	0	0	0	0	0	0	2	0	0	1	1	2	3	0	4	0	5	0	2	2	6	1	0	0	2
Ambiguous_taxa; HQ728403.1.1483	HQ728403.1.1483	Bacteria; Actinobacteria; Actinobacteria; Corynebacteriales; Mycobacteriaceae; Mycobacterium; Ambiguous_taxa	14	0	3	0.259259	0	0.555765	0	0	3	1	1	1	1	0	0	0	1	0	0	0	1	1	0	0	0	0	1	0	0	0	0	0	1	0	0	0	0	0	1	0	0	0	0	0	0	0	0
Ambiguous_taxa; KJ650781.1.1482	KJ650781.1.1482	Bacteria; Actinobacteria; Actinobacteria; Micrococcales; Micrococcaceae; Arthrobacter; Ambiguous_taxa	10	0	2	0.185185	0	0.437578	1	0	0	0	0	0	0	0	0	0	0	0	1	0	0	0	0	0	0	0	0	0	1	0	0	1	2	1	0	1	0	0	0	0	0	0	0	0	0	0	0
Ambiguous_taxa; LMQD01000001.797688.799194	LMQD01000001.797688.799194	Bacteria; Proteobacteria; Alphaproteobacteria; Rhizobiales; Rhizobiaceae; Allorhizobium-Neorhizobium-Pararhizobium-Rhizobium; Ambiguous_taxa	81	0	10	1.5	1	1.8197	2	0	4	2	2	2	1	2	1	0	0	4	0	5	2	1	2	0	0	0	5	0	1	1	0	4	1	0	2	0	2	0	3	2	1	1	0	1	0	1	0
Ambiguous_taxa; AM697495.1.1481	AM697495.1.1481	Bacteria; Actinobacteria; Actinobacteria; Micrococcales; Microbacteriaceae; Subtercola; Ambiguous_taxa	36	0	8	0.666667	0	1.59006	0	3	8	0	0	0	0	0	0	3	0	2	4	0	0	0	0	0	0	5	0	0	0	0	0	0	2	0	1	0	0	0	0	0	0	0	0	0	0	0	0
Uncultured bacterium; HQ119890.1.1492	HQ119890.1.1492	Bacteria; Bacteroidetes; Bacteroidia; Sphingobacteriales; Sphingobacteriaceae; Uncultured; Uncultured bacterium	12	0	1	0.222222	0	0.419643	1	0	0	0	0	0	0	0	0	0	0	0	1	0	0	0	0	1	0	0	0	0	0	0	1	1	0	0	1	0	0	0	0	1	0	0	0	1	0	0	0
Ambiguous_taxa; HQ674879.1.1484	HQ674879.1.1484	Bacteria; Bacteroidetes; Bacteroidia; Cytophagales; Hymenobacteraceae; Hymenobacter; Ambiguous_taxa	10	0	3	0.185185	0	0.55198	0	0	0	0	1	0	0	3	0	0	1	0	0	0	0	0	0	0	0	0	0	0	0	0	0	0	1	0	0	0	0	0	0	1	0	0	0	0	0	0	0
Ambiguous_taxa; JX566631.1.1504	JX566631.1.1504	Bacteria; Bacteroidetes; Bacteroidia; Flavobacteriales; Weeksellaceae; Chryseobacterium; Ambiguous_taxa	197	0	18	3.64815	3	3.68658	10	1	2	4	4	2	2	14	7	1	5	1	0	11	1	1	0	0	5	0	5	0	2	0	10	4	5	5	5	1	0	4	0	4	1	0	1	5	2	1	5
Ambiguous_taxa; KJ424432.1.1481	KJ424432.1.1481	Bacteria; Bacteroidetes; Bacteroidia; Sphingobacteriales; Sphingobacteriaceae; Pedobacter; Ambiguous_taxa	1168	1	113	21.6296	13.5	22.626	32	5	8	14	15	9	9	28	17	32	21	21	6	46	6	9	6	5	11	1	11	12	32	2	16	4	8	43	7	3	9	9	44	10	11	9	24	42	26	4	6
Ambiguous_taxa; LT595837.1.1481	LT595837.1.1481	Bacteria; Bacteroidetes; Bacteroidia; Flavobacteriales; Flavobacteriaceae; Flavobacterium; Ambiguous_taxa	75	0	16	1.38889	0	2.77738	0	0	0	0	0	0	0	8	0	0	0	0	1	0	0	0	0	0	1	0	3	1	0	0	1	1	1	0	2	1	0	2	5	0	4	8	5	0	0	0	0
Uncultured bacterium; EU669620.1.1480	EU669620.1.1480	Bacteria; Proteobacteria; Gammaproteobacteria; Betaproteobacteriales; Burkholderiaceae; Massilia; Uncultured bacterium	28	0	3	0.518519	0	0.905762	0	3	2	2	0	0	0	1	0	1	0	1	0	1	0	0	0	0	3	2	0	0	2	0	0	3	2	1	0	0	0	0	0	2	0	0	0	0	0	0	0
Uncultured bacterium; FJ801177.1.1481	FJ801177.1.1481	Bacteria; Bacteroidetes; Bacteroidia; Flavobacteriales; Flavobacteriaceae; Flavobacterium; Uncultured bacterium	75	0	14	1.38889	0	2.35858	3	0	0	0	1	0	1	5	0	0	1	3	0	5	3	1	6	4	0	0	0	2	2	0	1	0	0	0	0	14	0	2	0	0	1	0	0	0	2	1	3
Uncultured bacterium; GU272258.1.1480	GU272258.1.1480	Bacteria; Bacteroidetes; Bacteroidia; Flavobacteriales; Flavobacteriaceae; Flavobacterium; Uncultured bacterium	17	0	5	0.314815	0	0.928055	0	0	0	0	0	0	0	0	0	0	0	0	3	0	0	0	0	0	0	0	0	1	0	0	0	0	0	0	0	0	0	0	0	0	0	0	0	0	0	0	0
Ambiguous_taxa; HQ218547.1.1480	HQ218547.1.1480	Bacteria; Proteobacteria; Alphaproteobacteria; Rhizobiales; Kaistiaceae; Kaistia; Ambiguous_taxa	26	0	7	0.481481	0	1.12838	3	0	0	0	1	0	0	0	0	7	0	0	1	2	0	0	0	1	0	0	0	0	0	0	0	1	1	1	0	0	1	0	1	0	0	0	0	0	0	0	0
Ambiguous_taxa; JX067737.1.1480	JX067737.1.1480	Bacteria; Actinobacteria; Actinobacteria; Micrococcales; Microbacteriaceae; Frigoribacterium; Ambiguous_taxa	65	0	7	1.2037	1	1.44561	1	2	1	0	2	1	3	2	1	2	2	1	3	0	1	0	1	0	0	1	1	0	1	1	0	0	0	0	0	0	0	1	4	2	0	0	0	0	0	1	1
Ambiguous_taxa; JX222397.1.1480	JX222397.1.1480	Bacteria; Firmicutes; Clostridia; Clostridiales; Clostridiaceae 1; Clostridium sensu stricto 13; Ambiguous_taxa	77	0	10	1.42593	0	2.11555	6	3	1	10	7	4	2	0	3	3	3	2	3	3	3	2	0	0	0	4	2	1	5	0	4	1	2	1	0	1	0	0	0	0	0	0	0	1	0	0	0
Ambiguous_taxa; KF726983.1.1480	KF726983.1.1480	Bacteria; Bacteroidetes; Bacteroidia; Flavobacteriales; Flavobacteriaceae; Flavobacterium; Ambiguous_taxa	188	0	35	3.48148	1	7.24176	1	0	0	1	1	0	1	0	1	0	0	5	0	0	0	0	0	4	0	0	1	0	2	0	0	1	1	5	0	1	3	2	13	0	2	0	1	14	5	2	2
Ambiguous_taxa; KX508380.1.1480	KX508380.1.1480	Bacteria; Bacteroidetes; Bacteroidia; Sphingobacteriales; Sphingobacteriaceae; Mucilaginibacter; Ambiguous_taxa	87	0	20	1.61111	1	2.98687	0	7	2	2	2	1	3	2	1	1	1	0	2	0	1	1	0	1	0	2	2	0	4	2	2	5	4	0	6	0	0	1	0	2	0	0	0	1	0	1	0
Ambiguous_taxa; LT629690.4804710.4806213	LT629690.4804710.4806213	Bacteria; Acidobacteria; Acidobacteriia; Acidobacteriales; Acidobacteriaceae (Subgroup 1); Terriglobus; Ambiguous_taxa	42	0	7	0.777778	0	1.38273	0	2	2	1	0	0	3	7	0	2	2	0	1	0	4	3	0	1	2	0	0	0	0	0	1	1	4	0	0	0	0	0	1	2	0	0	0	0	0	0	0
Ambiguous_taxa; AM110987.1.1486	AM110987.1.1486	Bacteria; Bacteroidetes; Bacteroidia; Flavobacteriales; Flavobacteriaceae; Flavobacterium; Ambiguous_taxa	325	0	133	6.01852	2	18.1944	13	0	2	1	2	2	0	0	3	4	2	11	14	13	2	0	1	17	2	0	0	1	0	0	1	1	3	14	7	1	0	2	4	1	0	3	1	12	133	1	0
Ambiguous_taxa; GFIZ01013002.1.1479	GFIZ01013002.1.1479	Bacteria; Proteobacteria; Deltaproteobacteria; Oligoflexales; Oligoflexaceae; Oligoflexus; Ambiguous_taxa	38	0	6	0.703704	0	1.43579	0	0	0	0	0	0	0	0	0	0	0	0	0	0	0	0	0	0	0	0	0	0	0	0	0	0	0	4	0	0	0	0	2	1	0	0	2	3	0	1	1
Uncultured bacterium; HM450026.1.1479	HM450026.1.1479	Bacteria; Proteobacteria; Deltaproteobacteria; Myxococcales; Polyangiaceae; Pajaroellobacter; Uncultured bacterium	122	0	26	2.25926	1	4.85326	0	0	0	0	1	0	1	0	1	2	1	2	0	2	0	2	0	0	0	0	0	0	3	1	1	4	2	0	1	0	0	0	22	1	1	3	0	3	0	2	2
Ambiguous_taxa; JF772541.1.1479	JF772541.1.1479	Bacteria; Proteobacteria; Gammaproteobacteria; Pseudomonadales; Pseudomonadaceae; Pseudomonas; Ambiguous_taxa	72	0	13	1.33333	1	2.16316	2	1	0	1	1	3	0	0	3	0	0	0	0	0	0	1	0	2	0	0	0	0	0	1	1	1	2	2	3	6	4	1	5	1	1	0	13	0	2	0	0
Ambiguous_taxa; JX485855.1.1479	JX485855.1.1479	Bacteria; Actinobacteria; Actinobacteria; Micrococcales; Microbacteriaceae; Agrococcus; Ambiguous_taxa	22	0	5	0.407407	0	0.879934	0	0	1	0	0	0	0	0	0	0	0	1	0	0	0	0	0	0	1	1	0	0	1	0	0	0	2	0	1	0	0	0	5	0	0	0	3	0	0	0	0
Uncultured bacterium; KF712606.1.1479	KF712606.1.1479	Bacteria; Bacteroidetes; Bacteroidia; Cytophagales; Hymenobacteraceae; Hymenobacter; Uncultured bacterium	12	0	3	0.222222	0	0.60397	0	1	0	0	0	0	0	2	0	0	2	0	0	0	0	0	0	0	0	0	0	0	1	0	0	0	3	0	0	0	0	0	0	0	0	0	1	0	1	0	0
Ambiguous_taxa; KM817278.1.1479	KM817278.1.1479	Bacteria; Bacteroidetes; Bacteroidia; Sphingobacteriales; Sphingobacteriaceae; Pedobacter; Ambiguous_taxa	74	0	8	1.37037	1	1.91613	4	4	1	0	0	1	0	5	2	2	1	1	0	2	2	0	0	0	0	1	0	1	0	0	0	1	1	0	5	0	0	0	0	2	5	0	8	0	0	2	6
Ambiguous_taxa; AB267719.1.1480	AB267719.1.1480	Bacteria; Bacteroidetes; Bacteroidia; Sphingobacteriales; Sphingobacteriaceae; Mucilaginibacter; Ambiguous_taxa	15	0	4	0.277778	0	0.656367	0	0	0	0	0	0	0	0	0	0	1	0	0	0	1	1	0	0	0	0	0	0	1	0	0	0	0	1	1	0	0	0	1	0	0	0	0	0	0	0	0
Luteolibacter pohnpeiensis; AB331895.1.1478	AB331895.1.1478	Bacteria; Verrucomicrobia; Verrucomicrobiae; Verrucomicrobiales; Rubritaleaceae; Luteolibacter; Luteolibacter pohnpeiensis	23	0	4	0.425926	0	0.943735	0	0	0	1	0	0	0	0	0	1	0	0	0	0	0	0	1	0	0	1	0	0	3	0	0	2	0	0	2	0	0	0	1	0	0	0	3	0	0	0	1
Ambiguous_taxa; AM696980.1.1478	AM696980.1.1478	Bacteria; Actinobacteria; Actinobacteria; Micrococcales; Microbacteriaceae; Frondihabitans; Ambiguous_taxa	173	0	47	3.2037	0.5	7.70782	0	14	1	0	2	0	0	47	0	24	0	7	1	0	1	1	0	2	0	9	0	1	1	0	3	2	11	0	6	0	0	1	0	1	16	0	0	0	1	1	0
Subtercola boreus; FR682694.1.1478	FR682694.1.1478	Bacteria; Actinobacteria; Actinobacteria; Micrococcales; Microbacteriaceae; Subtercola; Subtercola boreus	14	0	3	0.259259	0	0.619957	0	3	0	0	0	1	0	1	0	2	0	0	0	0	0	0	0	1	0	0	0	0	0	0	0	0	0	0	1	0	0	1	0	1	0	0	0	0	0	0	0
Ambiguous_taxa; HQ327144.1.1478	HQ327144.1.1478	Bacteria; Bacteroidetes; Bacteroidia; Flavobacteriales; Flavobacteriaceae; Flavobacterium; Ambiguous_taxa	15	0	4	0.277778	0	0.737581	0	0	0	0	0	0	0	0	0	0	0	0	0	0	0	0	0	0	0	0	0	0	0	0	0	0	0	4	2	0	0	0	0	0	0	1	0	0	1	0	0
Ambiguous_taxa; JQ977266.1.1481	JQ977266.1.1481	Bacteria; Bacteroidetes; Bacteroidia; Flavobacteriales; Flavobacteriaceae; Flavobacterium; Ambiguous_taxa	17	0	11	0.314815	0	1.51501	0	0	0	0	0	0	0	0	0	1	0	0	0	0	0	0	0	0	0	0	0	0	0	0	0	0	0	1	1	0	1	1	1	0	0	0	0	0	0	0	11
Ambiguous_taxa; KU883600.1.1500	KU883600.1.1500	Bacteria; Proteobacteria; Gammaproteobacteria; Pseudomonadales; Pseudomonadaceae; Pseudomonas; Ambiguous_taxa	18	0	7	0.333333	0	1.11592	0	0	0	0	0	0	0	0	0	0	0	0	1	0	0	0	0	0	0	0	0	0	0	0	0	0	0	2	0	7	1	0	0	0	0	0	0	0	3	2	0
Ambiguous_taxa; KX098333.1.1478	KX098333.1.1478	Bacteria; Bacteroidetes; Bacteroidia; Cytophagales; Hymenobacteraceae; Hymenobacter; Ambiguous_taxa	105	0	17	1.94444	1	3.32751	0	0	0	1	2	1	2	8	3	8	4	4	1	0	0	0	0	0	0	1	1	0	2	0	0	2	1	0	0	1	3	0	0	1	1	0	1	2	2	6	0
Ambiguous_taxa; FPLS01003811.14.1490	FPLS01003811.14.1490	Bacteria; Actinobacteria; Thermoleophilia; Gaiellales; Uncultured; Ambiguous_taxa; Ambiguous_taxa	12	0	4	0.222222	0	0.816497	0	0	0	0	0	1	0	0	0	0	0	0	0	0	0	0	0	0	1	0	0	0	0	0	0	0	0	0	0	0	0	0	4	0	0	0	0	0	0	0	0
Ambiguous_taxa; FPLS01006926.16.1492	FPLS01006926.16.1492	Bacteria; Proteobacteria; Alphaproteobacteria; Sphingomonadales; Sphingomonadaceae; Rhizorhapis; Ambiguous_taxa	10	0	3	0.185185	0	0.55198	0	3	0	0	0	0	0	1	0	0	0	0	0	1	0	0	0	1	0	0	1	0	0	0	1	2	0	0	0	0	0	0	0	0	0	0	0	0	0	0	0
Ambiguous_taxa; GQ263702.1.1477	GQ263702.1.1477	Bacteria; Proteobacteria; Gammaproteobacteria; Pseudomonadales; Pseudomonadaceae; Pseudomonas; Ambiguous_taxa	109	0	23	2.01852	0	4.81543	0	4	4	0	1	0	0	1	0	0	0	0	0	0	1	3	1	0	0	0	0	0	0	0	0	8	1	0	5	23	0	1	0	1	1	0	1	0	3	4	16
Ambiguous_taxa; HQ003454.1.1477	HQ003454.1.1477	Bacteria; Proteobacteria; Gammaproteobacteria; Pseudomonadales; Pseudomonadaceae; Pseudomonas; Ambiguous_taxa	546	0	396	10.1111	0	54.1809	0	0	1	0	0	0	0	0	0	0	0	1	1	1	1	0	3	0	0	0	0	3	0	0	0	0	0	4	2	0	4	0	2	0	0	0	0	15	2	3	0
Uncultured Pseudomonas sp; JQ684471.1.1480	JQ684471.1.1480	Bacteria; Proteobacteria; Gammaproteobacteria; Pseudomonadales; Pseudomonadaceae; Azotobacter; Uncultured Pseudomonas sp	12	0	5	0.222222	0	0.768892	0	0	0	0	0	0	0	0	0	1	0	0	0	1	0	0	0	0	0	0	0	0	0	0	0	0	1	0	0	0	0	0	0	0	0	0	0	1	5	0	0
Uncultured bacterium; KT275139.1.1477	KT275139.1.1477	Bacteria; Bacteroidetes; Bacteroidia; Cytophagales; Hymenobacteraceae; Hymenobacter; Uncultured bacterium	63	0	9	1.16667	1	1.5265	0	2	2	1	2	1	1	3	1	1	0	3	1	0	0	1	0	0	1	1	0	3	4	1	2	2	1	0	0	1	0	0	0	1	0	1	0	1	2	9	1
Uncultured Flavobacterium sp; KU961796.1.1477	KU961796.1.1477	Bacteria; Bacteroidetes; Bacteroidia; Flavobacteriales; Flavobacteriaceae; Flavobacterium; Uncultured Flavobacterium sp	18	0	2	0.333333	0	0.614295	0	0	0	0	0	0	0	0	0	0	1	1	0	0	0	0	0	0	0	0	0	1	2	0	2	0	0	1	0	1	0	0	2	1	1	0	0	1	0	0	2
Ambiguous_taxa; AJ884891.1.1476	AJ884891.1.1476	Bacteria; Proteobacteria; Gammaproteobacteria; Pseudomonadales; Pseudomonadaceae; Pseudomonas; Ambiguous_taxa	171	0	27	3.16667	1	5.5889	0	0	2	0	1	0	0	2	0	3	3	1	5	2	0	1	1	0	1	2	0	1	1	0	0	0	3	2	6	6	0	0	1	0	0	0	4	12	2	5	0
Bacterium THCL4; EU086550.1.1476	EU086550.1.1476	Bacteria; Proteobacteria; Gammaproteobacteria; Pseudomonadales; Pseudomonadaceae; Pseudomonas; Bacterium THCL4	174	0	48	3.22222	0	7.45722	4	0	15	0	0	0	0	0	0	0	1	6	4	1	0	1	1	0	0	2	0	9	1	0	0	2	0	7	0	11	0	0	3	0	0	0	2	8	19	0	4
Uncultured Pseudomonas sp; EU647522.1.1487	EU647522.1.1487	Bacteria; Proteobacteria; Gammaproteobacteria; Pseudomonadales; Pseudomonadaceae; Pseudomonas; Uncultured Pseudomonas sp	147	0	48	2.72222	1	6.80293	0	1	4	1	1	3	0	1	0	1	7	5	1	1	0	2	2	5	0	0	6	4	1	0	1	3	1	0	0	13	0	0	1	0	0	1	0	0	8	5	1
Ambiguous_taxa; AEYE02000033.2073.3579	AEYE02000033.2073.3579	Bacteria; Proteobacteria; Alphaproteobacteria; Rhizobiales; Rhizobiaceae; Allorhizobium-Neorhizobium-Pararhizobium-Rhizobium; Ambiguous_taxa	14	0	4	0.259259	0	0.850864	0	0	0	0	0	0	2	0	0	2	0	1	0	0	0	0	0	0	0	0	0	0	0	0	0	4	4	0	0	0	0	0	0	0	0	0	0	0	0	0	1
Ambiguous_taxa; FN668113.1.1475	FN668113.1.1475	Bacteria; Bacteroidetes; Bacteroidia; Flavobacteriales; Flavobacteriaceae; Flavobacterium; Ambiguous_taxa	85	0	33	1.57407	0	4.74084	1	0	0	0	0	1	0	0	0	2	0	1	2	2	0	0	0	1	0	1	0	0	0	0	0	0	0	6	0	0	0	3	1	0	0	3	1	33	6	0	0
Ambiguous_taxa; FR682687.1.1475	FR682687.1.1475	Bacteria; Actinobacteria; Actinobacteria; Propionibacteriales; Nocardioidaceae; Nocardioides; Ambiguous_taxa	46	0	7	0.851852	0	1.61838	0	5	5	0	1	0	2	0	1	2	2	1	0	0	3	1	0	1	1	0	0	0	3	0	2	7	6	0	0	0	0	0	1	0	1	0	0	0	0	0	0
Ambiguous_taxa; HQ120850.1.1480	HQ120850.1.1480	Bacteria; Bacteroidetes; Bacteroidia; Cytophagales; Spirosomaceae; Dyadobacter; Ambiguous_taxa	22	0	3	0.407407	0	0.765248	0	0	0	0	3	0	0	3	0	0	0	1	1	0	1	0	0	0	0	0	0	0	2	0	1	0	1	0	0	0	0	0	1	0	0	1	0	0	0	0	0
Ambiguous_taxa; KT454960.1.1475	KT454960.1.1475	Bacteria; Bacteroidetes; Bacteroidia; Cytophagales; Hymenobacteraceae; Hymenobacter; Ambiguous_taxa	83	0	21	1.53704	0	3.21971	0	3	2	5	3	1	2	3	0	1	21	3	6	0	1	1	0	0	3	1	2	0	8	0	0	0	3	0	0	0	0	0	0	4	0	2	4	0	0	0	1
Uncultured bacterium; KU514497.1.1475	KU514497.1.1475	Bacteria; Bacteroidetes; Bacteroidia; Cytophagales; Hymenobacteraceae; Hymenobacter; Uncultured bacterium	978	0	86	18.1111	12	18.0217	4	24	41	8	10	6	11	46	12	10	19	24	38	7	7	5	2	5	6	38	3	12	14	0	14	12	11	4	56	18	9	17	5	19	18	7	6	14	17	86	11
Ambiguous_taxa; EU431711.1.1474	EU431711.1.1474	Bacteria; Bacteroidetes; Bacteroidia; Flavobacteriales; Flavobacteriaceae; Flavobacterium; Ambiguous_taxa	83	0	17	1.53704	0	3.46254	0	0	0	0	0	0	0	0	0	1	0	0	1	0	0	0	0	0	0	0	1	0	0	0	0	0	0	11	0	3	0	0	11	0	0	1	0	5	7	0	0
Ambiguous_taxa; GANR01020942.9.1482	GANR01020942.9.1482	Bacteria; Bacteroidetes; Bacteroidia; Cytophagales; Hymenobacteraceae; Hymenobacter; Ambiguous_taxa	51	0	5	0.944444	0.5	1.33765	1	4	0	4	2	2	1	4	0	1	2	4	4	0	0	0	0	0	0	0	1	1	1	0	0	0	3	0	0	0	0	0	1	0	1	1	1	0	0	1	1
Ambiguous_taxa; JF417835.1.1474	JF417835.1.1474	Bacteria; Bacteroidetes; Bacteroidia; Cytophagales; Hymenobacteraceae; Hymenobacter; Ambiguous_taxa	70	0	6	1.2963	1	1.51258	4	0	3	3	1	0	4	0	0	0	1	0	2	2	2	3	0	1	1	1	2	1	1	0	1	0	0	0	0	0	0	0	3	0	0	0	1	0	1	1	0
Ambiguous_taxa; JX096994.1.1474	JX096994.1.1474	Bacteria; Proteobacteria; Gammaproteobacteria; Betaproteobacteriales; Burkholderiaceae; Massilia; Ambiguous_taxa	149	0	14	2.75926	2	2.91991	2	4	1	1	6	1	1	0	0	0	3	2	0	2	2	0	0	0	4	1	0	0	0	0	0	3	3	7	5	3	5	0	6	0	6	14	4	7	2	2	5
Ambiguous_taxa; KR708830.1.1474	KR708830.1.1474	Bacteria; Proteobacteria; Gammaproteobacteria; Xanthomonadales; Xanthomonadaceae; Xanthomonas; Ambiguous_taxa	79	0	13	1.46296	0	3.1185	1	1	1	0	2	1	2	1	0	0	0	1	2	1	0	1	2	1	0	0	0	0	1	0	0	0	0	0	0	0	0	0	4	0	0	0	1	0	0	1	0
Ambiguous_taxa; AJ871084.1.1476	AJ871084.1.1476	Bacteria; Bacteroidetes; Bacteroidia; Sphingobacteriales; Sphingobacteriaceae; Pedobacter; Ambiguous_taxa	796	0	195	14.7407	6	28.9386	9	6	49	3	1	10	3	52	5	17	4	61	195	2	10	7	11	13	1	16	4	6	3	0	4	25	4	11	20	14	7	6	3	0	4	0	8	20	6	5	32
Ambiguous_taxa; EU344946.1.1473	EU344946.1.1473	Bacteria; Bacteroidetes; Bacteroidia; Cytophagales; Spirosomaceae; Dyadobacter; Ambiguous_taxa	410	0	32	7.59259	7	6.00477	8	9	8	3	9	5	2	13	2	16	11	5	7	10	13	6	4	16	3	7	8	3	18	4	9	8	12	13	8	8	4	3	19	3	1	2	1	13	2	10	4
Ambiguous_taxa; JX273670.1.1473	JX273670.1.1473	Bacteria; Actinobacteria; Actinobacteria; Micrococcales; Microbacteriaceae; Herbiconiux; Ambiguous_taxa	24	0	2	0.444444	0	0.663515	1	2	1	1	0	2	0	0	1	0	2	1	0	0	0	1	0	0	0	0	0	0	1	0	1	2	1	1	0	0	0	0	1	0	0	0	0	0	0	0	0
Ambiguous_taxa; KC620696.1.1489	KC620696.1.1489	Bacteria; Proteobacteria; Alphaproteobacteria; Rhizobiales; Beijerinckiaceae; Methylobacterium; Ambiguous_taxa	114	0	10	2.11111	1.5	2.29574	1	7	10	6	8	2	2	3	1	1	0	4	4	0	3	0	0	2	0	4	0	0	3	0	4	4	1	2	2	0	1	0	0	2	2	3	1	0	3	7	1
Ambiguous_taxa; LMKL01000001.813131.814630	LMKL01000001.813131.814630	Bacteria; Proteobacteria; Alphaproteobacteria; Sphingomonadales; Sphingomonadaceae; Sphingomonas; Ambiguous_taxa	130	0	29	2.40741	1	4.05862	3	7	5	6	3	2	1	2	1	1	2	3	4	1	5	2	1	4	1	1	0	0	1	1	2	1	3	0	3	0	1	3	1	2	1	1	0	0	0	29	2
Kineosporia aurantiaca; AB003931.1.1472	AB003931.1.1472	Bacteria; Actinobacteria; Actinobacteria; Kineosporiales; Kineosporiaceae; Kineosporia; Kineosporia aurantiaca	11	0	3	0.203704	0	0.625847	0	0	0	0	0	1	0	0	0	0	0	1	0	0	0	1	0	0	0	0	0	0	0	0	0	0	3	0	0	0	0	0	0	0	0	0	3	0	1	0	0
Ambiguous_taxa; ATTI01000001.185818.187289	ATTI01000001.185818.187289	Bacteria; Proteobacteria; Alphaproteobacteria; Sphingomonadales; Sphingomonadaceae; Sphingomonas; Ambiguous_taxa	44	0	4	0.814815	1	1.01077	0	3	2	1	1	3	4	1	1	0	1	0	2	0	0	0	0	1	1	1	1	1	1	0	1	1	1	0	2	0	0	0	0	1	0	2	0	0	1	0	0
Ambiguous_taxa; EU155009.1.1472	EU155009.1.1472	Bacteria; Bacteroidetes; Bacteroidia; Cytophagales; Hymenobacteraceae; Hymenobacter; Ambiguous_taxa	100	0	13	1.85185	1	2.25211	13	1	2	3	2	2	4	2	0	5	9	4	0	4	1	2	0	2	0	0	2	0	3	1	2	0	0	3	2	2	2	0	2	1	1	0	3	2	1	4	1
Ambiguous_taxa; EU236736.1.1472	EU236736.1.1472	Bacteria; Proteobacteria; Gammaproteobacteria; Pseudomonadales; Pseudomonadaceae; Pseudomonas; Ambiguous_taxa	40	0	31	0.740741	0	4.25235	0	0	0	0	0	0	0	0	0	0	0	0	0	0	0	0	0	0	0	0	0	0	0	1	0	0	0	0	0	0	0	0	0	0	0	0	0	0	3	0	0
Ambiguous_taxa; JQ977499.1.1472	JQ977499.1.1472	Bacteria; Proteobacteria; Gammaproteobacteria; Xanthomonadales; Xanthomonadaceae; Pseudoxanthomonas; Ambiguous_taxa	12	0	2	0.222222	0	0.50157	1	0	0	0	0	0	1	0	0	0	0	0	0	0	1	0	1	0	0	0	0	0	0	0	0	1	0	0	0	0	0	0	2	0	0	1	0	0	0	0	0
Uncultured bacterium; KF037501.1.1475	KF037501.1.1475	Bacteria; Armatimonadetes; Fimbriimonadia; Fimbriimonadales; Fimbriimonadaceae; Uncultured bacterium; Uncultured bacterium	31	0	4	0.574074	0	0.923526	0	1	3	1	0	0	1	1	0	0	1	0	2	0	1	0	0	0	1	3	0	2	0	0	2	2	4	0	0	1	0	0	1	0	0	1	0	0	0	0	0
Ambiguous_taxa; KJ473428.1.1472	KJ473428.1.1472	Bacteria; Bacteroidetes; Bacteroidia; Cytophagales; Spirosomaceae; Dyadobacter; Ambiguous_taxa	207	0	16	3.83333	3	3.47362	4	2	0	5	5	4	3	7	4	11	8	4	1	3	4	1	0	4	1	1	2	1	16	2	3	3	7	4	1	0	2	4	2	2	2	4	9	5	0	4	1
Ambiguous_taxa; KU535675.1.1485	KU535675.1.1485	Bacteria; Proteobacteria; Alphaproteobacteria; Sphingomonadales; Sphingomonadaceae; Sphingomonas; Ambiguous_taxa	64	0	8	1.18519	1	1.51812	1	1	3	0	1	0	2	1	3	0	1	2	1	5	0	1	0	2	1	1	0	0	0	0	0	2	4	0	2	0	1	1	0	0	0	0	0	1	1	3	0
Ambiguous_taxa; KY171988.1.1472	KY171988.1.1472	Bacteria; Bacteroidetes; Bacteroidia; Sphingobacteriales; Sphingobacteriaceae; Mucilaginibacter; Ambiguous_taxa	214	0	25	3.96296	2.5	4.73431	2	3	17	0	1	3	4	1	2	12	3	3	3	0	4	5	4	2	4	17	8	0	2	1	6	7	8	0	6	3	2	0	2	4	7	2	2	1	0	7	2
Ambiguous_taxa; KY426362.1.1505	KY426362.1.1505	Bacteria; Proteobacteria; Alphaproteobacteria; Rhizobiales; Xanthobacteraceae; Bradyrhizobium; Ambiguous_taxa	13	0	3	0.240741	0	0.547212	0	0	0	0	0	0	1	0	0	0	1	0	0	1	0	0	1	0	0	0	0	1	0	0	0	1	3	1	0	0	0	0	0	0	0	0	0	0	0	0	0
Ambiguous_taxa; LMPG01000001.429.1927	LMPG01000001.429.1927	Bacteria; Proteobacteria; Alphaproteobacteria; Sphingomonadales; Sphingomonadaceae; Sphingomonas; Ambiguous_taxa	447	0	43	8.27778	5.5	7.6588	4	10	14	25	18	5	15	8	7	3	15	14	24	3	20	12	0	5	5	7	3	3	16	4	10	9	12	3	3	1	4	3	14	7	3	3	4	1	4	15	0
Ambiguous_taxa; CP014168.1647251.1648745	CP014168.1647251.1648745	Bacteria; Proteobacteria; Alphaproteobacteria; Sphingomonadales; Sphingomonadaceae; Sphingomonas; Ambiguous_taxa	83	0	22	1.53704	0	3.62233	0	5	6	1	0	1	1	3	0	2	0	0	1	1	0	2	0	2	1	3	0	0	0	0	2	1	4	0	1	0	0	1	0	2	3	0	0	0	0	0	3
Ambiguous_taxa; FPLK01001308.34.1504	FPLK01001308.34.1504	Bacteria; Proteobacteria; Alphaproteobacteria; Sphingomonadales; Sphingomonadaceae; Sphingomonas; Ambiguous_taxa	213	0	15	3.94444	3	3.30475	4	15	6	10	6	7	7	2	7	7	9	2	8	4	7	8	0	8	4	5	1	2	6	1	6	7	7	1	6	0	2	7	1	2	3	2	2	0	0	2	9
Metagenome; FPLS01021713.15.1485	FPLS01021713.15.1485	Bacteria; Proteobacteria; Alphaproteobacteria; Sphingomonadales; Sphingomonadaceae; Sphingomonas; Metagenome	13	0	2	0.240741	0	0.547212	0	0	0	0	0	0	0	0	0	0	0	1	0	0	0	0	1	0	0	1	0	0	2	0	1	2	1	0	0	0	0	0	1	0	0	1	0	0	0	0	0
Ambiguous_taxa; HQ595194.1.1471	HQ595194.1.1471	Bacteria; Patescibacteria; Saccharimonadia; Saccharimonadales; Ambiguous_taxa; Ambiguous_taxa; Ambiguous_taxa	88	0	21	1.62963	1	3.36629	3	0	1	0	1	0	1	9	1	0	2	1	2	5	1	1	0	0	1	0	4	0	0	0	1	1	0	4	8	0	0	5	0	0	2	2	0	1	0	1	1
Ambiguous_taxa; JQ396567.1.1471	JQ396567.1.1471	Bacteria; Proteobacteria; Alphaproteobacteria; Sphingomonadales; Sphingomonadaceae; Sphingomonas; Ambiguous_taxa	74	0	11	1.37037	1	2.27618	2	0	0	1	0	0	1	0	2	0	1	1	0	2	0	3	1	0	0	0	1	0	1	0	3	0	0	0	0	0	1	0	7	0	0	1	0	0	1	1	1
Pseudomonas chlororaphis subsp. piscium; KR085912.1.1472	KR085912.1.1472	Bacteria; Proteobacteria; Gammaproteobacteria; Pseudomonadales; Pseudomonadaceae; Pseudomonas; Pseudomonas chlororaphis subsp. piscium	70	0	38	1.2963	0	5.22559	0	0	0	1	0	2	0	0	1	0	0	0	0	0	2	0	2	5	0	0	0	1	0	0	0	2	0	0	0	1	0	0	0	0	0	0	0	0	1	6	2
Ambiguous_taxa; AF177917.1.1482	AF177917.1.1482	Bacteria; Proteobacteria; Alphaproteobacteria; Sphingomonadales; Sphingomonadaceae; Sphingobium; Ambiguous_taxa	11	0	2	0.203704	0	0.490653	0	0	0	0	0	1	0	0	0	0	0	0	0	0	0	0	0	0	0	0	0	0	2	0	0	1	0	0	0	0	0	0	2	0	1	0	1	0	0	0	0
Ambiguous_taxa; AJ277571.1.1470	AJ277571.1.1470	Bacteria; Actinobacteria; Actinobacteria; Micromonosporales; Micromonosporaceae; Ambiguous_taxa; Ambiguous_taxa	16	0	3	0.296296	0	0.633339	0	0	0	1	1	0	0	0	0	2	0	0	1	0	1	0	0	0	1	0	0	0	1	0	1	2	3	0	0	0	0	0	0	0	0	1	0	0	0	0	0
Ambiguous_taxa; AUOP02000025.3152.4621	AUOP02000025.3152.4621	Bacteria; Proteobacteria; Alphaproteobacteria; Sphingomonadales; Sphingomonadaceae; Sphingomonas; Ambiguous_taxa	41	0	4	0.759259	0	1.08045	1	0	3	0	4	1	4	0	2	1	1	1	3	1	1	1	4	0	0	0	0	1	0	0	1	1	0	0	1	0	0	0	1	0	0	0	1	0	0	0	0
Ambiguous_taxa; DQ136046.1.1471	DQ136046.1.1471	Bacteria; Proteobacteria; Gammaproteobacteria; Xanthomonadales; Rhodanobacteraceae; Luteibacter; Ambiguous_taxa	17	0	8	0.314815	0	1.24118	0	0	0	0	0	0	0	3	0	0	0	0	0	0	0	0	0	0	0	0	0	0	0	0	0	3	0	0	0	0	0	0	0	0	8	0	0	0	0	0	0
Ambiguous_taxa; FPLS01041815.18.1487	FPLS01041815.18.1487	Bacteria; Proteobacteria; Alphaproteobacteria; Sphingomonadales; Sphingomonadaceae; Sphingomonas; Ambiguous_taxa	21	0	3	0.388889	0	0.71154	0	0	1	0	0	1	3	0	0	2	0	0	0	0	0	0	0	1	0	0	0	0	0	0	1	2	1	1	0	0	0	0	0	0	0	0	1	0	0	0	2
Flavobacterium sp. R-38295; FR772227.1.1470	FR772227.1.1470	Bacteria; Bacteroidetes; Bacteroidia; Flavobacteriales; Flavobacteriaceae; Flavobacterium; Flavobacterium sp. R-38295	116	0	21	2.14815	1	3.56295	1	0	0	2	1	2	0	0	0	1	1	0	2	0	2	0	0	0	1	0	0	2	6	0	0	2	3	21	8	0	0	1	6	0	0	0	0	7	1	7	0
Uncultured bacterium; GQ389175.1.1470	GQ389175.1.1470	Bacteria; Bacteroidetes; Bacteroidia; Cytophagales; Spirosomaceae; Dyadobacter; Uncultured bacterium	39	0	5	0.722222	0	1.2196	0	1	2	0	1	1	0	5	0	4	1	1	0	0	2	0	2	0	0	0	1	0	1	0	0	0	1	0	2	0	0	0	1	2	0	0	0	0	0	0	1
Ambiguous_taxa; GU082325.1.1470	GU082325.1.1470	Bacteria; Actinobacteria; Actinobacteria; Micrococcales; Microbacteriaceae; Microbacterium; Ambiguous_taxa	11	0	3	0.203704	0	0.527709	0	0	0	0	0	0	0	1	0	1	1	0	1	0	0	1	1	0	0	0	0	0	0	0	0	0	0	0	0	0	0	0	0	0	0	1	0	0	0	0	0
Ambiguous_taxa; HF570082.1.1509	HF570082.1.1509	Bacteria; Proteobacteria; Alphaproteobacteria; Rhizobiales; Beijerinckiaceae; Methylobacterium; Ambiguous_taxa	13	0	1	0.240741	0	0.431548	0	0	0	0	1	0	0	0	0	0	0	0	0	0	0	1	0	0	1	0	0	1	1	0	1	1	0	0	0	0	0	0	1	0	0	1	0	0	0	0	0
Ambiguous_taxa; HM459849.1.1470	HM459849.1.1470	Bacteria; Proteobacteria; Gammaproteobacteria; Pseudomonadales; Pseudomonadaceae; Pseudomonas; Ambiguous_taxa	12	0	2	0.222222	0	0.537874	0	0	0	0	0	0	0	0	0	0	0	0	0	1	0	0	0	0	0	0	0	1	0	0	0	2	0	0	1	1	0	0	0	0	0	0	0	1	0	0	0
Ambiguous_taxa; JQ396634.1.1474	JQ396634.1.1474	Bacteria; Proteobacteria; Alphaproteobacteria; Rhizobiales; Rhizobiaceae; Allorhizobium-Neorhizobium-Pararhizobium-Rhizobium; Ambiguous_taxa	20	0	4	0.37037	0	0.896456	0	0	0	0	0	0	0	2	1	1	0	0	0	0	2	3	3	4	0	0	0	0	0	0	0	1	0	0	0	0	0	0	0	0	2	0	1	0	0	0	0
Ambiguous_taxa; LNRR01000005.305686.307182	LNRR01000005.305686.307182	Bacteria; Proteobacteria; Alphaproteobacteria; Sphingomonadales; Sphingomonadaceae; Sphingopyxis; Ambiguous_taxa	20	0	2	0.37037	0	0.708341	2	0	0	0	0	0	0	0	0	0	0	1	0	0	0	0	1	0	0	0	0	0	2	0	0	0	2	0	0	0	0	1	2	0	0	2	0	2	0	0	0
Ambiguous_taxa; CP010836.1.5191536	CP010836.1.5191536	Bacteria; Proteobacteria; Alphaproteobacteria; Sphingomonadales; Sphingomonadaceae; Sphingomonas; Ambiguous_taxa	13	0	3	0.240741	0	0.580669	0	0	0	0	3	2	0	0	0	0	0	0	1	0	0	0	0	0	0	1	0	0	0	0	0	1	0	0	0	0	0	1	0	0	0	0	0	0	0	0	0
Ambiguous_taxa; DI172433.1.1469	DI172433.1.1469	Bacteria; Proteobacteria; Alphaproteobacteria; Sphingomonadales; Sphingomonadaceae; Sphingobium; Ambiguous_taxa	10	0	4	0.185185	0	0.702397	0	0	0	0	0	0	0	0	0	0	0	0	0	1	0	0	0	0	0	0	0	0	0	0	0	0	0	0	0	0	0	0	1	0	0	0	3	0	0	0	0
Ambiguous_taxa; FPLL01001986.16.1484	FPLL01001986.16.1484	Bacteria; Proteobacteria; Alphaproteobacteria; Sphingomonadales; Sphingomonadaceae; Novosphingobium; Ambiguous_taxa	255	0	34	4.72222	2	6.72763	2	2	8	8	7	5	3	1	5	2	14	18	12	2	3	1	0	9	1	0	0	9	4	1	2	0	2	20	0	1	1	0	8	2	0	8	0	0	5	0	1
Ambiguous_taxa; FPLL01003190.15.1483	FPLL01003190.15.1483	Bacteria; Proteobacteria; Alphaproteobacteria; Rhizobiales; Beijerinckiaceae; Bosea; Ambiguous_taxa	21	0	4	0.388889	0	0.762733	0	0	0	0	1	0	0	0	0	1	0	0	2	2	1	0	0	0	0	0	0	0	1	0	0	0	4	0	0	0	1	0	1	0	0	1	0	2	0	0	0
Ambiguous_taxa; FPLS01058314.22.1490	FPLS01058314.22.1490	Bacteria; Proteobacteria; Alphaproteobacteria; Rhizobiales; Xanthobacteraceae; Tardiphaga; Ambiguous_taxa	744	0	43	13.7778	11.5	10.3152	21	31	37	26	23	31	16	20	13	26	13	18	25	16	25	16	7	43	16	11	1	7	20	1	11	35	24	8	18	4	9	6	10	9	3	11	7	6	1	10	13
Ambiguous_taxa; JN229898.1.1469	JN229898.1.1469	Bacteria; Proteobacteria; Deltaproteobacteria; Oligoflexales; 0319-6G20; Ambiguous_taxa; Ambiguous_taxa	25	0	3	0.462963	0	0.770027	0	0	0	0	0	0	0	0	0	1	1	1	1	0	0	3	0	0	0	0	3	0	0	0	0	1	0	0	0	0	0	1	1	0	0	0	0	0	0	1	0
Ambiguous_taxa; KY032004.1.1476	KY032004.1.1476	Bacteria; Proteobacteria; Alphaproteobacteria; Sphingomonadales; Sphingomonadaceae; Sphingomonas; Ambiguous_taxa	51	0	6	0.944444	0	1.30914	0	0	2	2	3	1	6	0	0	0	0	4	1	1	3	2	0	3	0	0	0	0	1	2	1	3	1	2	1	0	0	0	2	0	0	0	3	0	0	0	0
Ambiguous_taxa; MRCG01000040.255.1744	MRCG01000040.255.1744	Bacteria; Cyanobacteria; Oxyphotobacteria; Phormidesmiales; Nodosilineaceae; Nodosilinea PCC-7104; Ambiguous_taxa	21	0	7	0.388889	0	1.2196	0	0	0	0	0	0	0	0	0	0	0	0	0	0	0	0	0	0	0	0	0	0	1	0	0	1	2	0	0	0	5	0	1	0	0	1	0	7	0	0	0
Ambiguous_taxa; FPLL01004377.13.1480	FPLL01004377.13.1480	Bacteria; Proteobacteria; Alphaproteobacteria; Rhizobiales; Beijerinckiaceae; Microvirga; Ambiguous_taxa	11	0	1	0.203704	0	0.406533	0	0	0	0	0	1	0	0	0	1	0	0	0	0	0	1	0	0	1	0	0	0	0	0	0	0	0	1	0	0	0	0	1	0	0	1	0	0	0	0	0
Ambiguous_taxa; FPLS01001796.15.1482	FPLS01001796.15.1482	Bacteria; Proteobacteria; Alphaproteobacteria; Sphingomonadales; Sphingomonadaceae; Sphingomonas; Ambiguous_taxa	182	0	12	3.37037	3	3.10991	3	3	3	2	8	2	1	1	2	2	8	6	4	6	4	4	0	4	3	2	3	1	12	3	3	1	6	6	1	0	0	1	12	1	0	6	3	2	0	1	4
Ambiguous_taxa; FR682732.1.1468	FR682732.1.1468	Bacteria; Bacteroidetes; Bacteroidia; Cytophagales; Hymenobacteraceae; Hymenobacter; Ambiguous_taxa	438	0	23	8.11111	7.5	5.67572	6	17	10	12	11	4	4	18	8	11	7	21	23	9	6	11	0	4	3	6	4	4	14	1	15	14	10	4	11	4	1	1	6	11	14	11	8	4	11	8	3
Ambiguous_taxa; GQ483458.1.1495	GQ483458.1.1495	Bacteria; Proteobacteria; Alphaproteobacteria; Rhizobiales; Rhizobiaceae; Allorhizobium-Neorhizobium-Pararhizobium-Rhizobium; Ambiguous_taxa	10	0	1	0.185185	0	0.392095	0	0	0	1	1	0	0	0	0	0	0	0	0	0	0	1	0	0	0	0	0	0	0	0	0	0	0	0	1	0	0	0	1	0	0	0	0	0	0	0	0
Ambiguous_taxa; KU515275.1.1468	KU515275.1.1468	Bacteria; Bacteroidetes; Bacteroidia; Cytophagales; Spirosomaceae; Spirosoma; Ambiguous_taxa	782	0	58	14.4815	7	17.1318	11	49	58	44	41	15	40	12	14	11	32	22	42	10	21	29	0	19	35	44	11	9	46	11	19	21	57	2	5	0	1	1	1	5	2	5	0	1	0	4	2
Ambiguous_taxa; KU951461.1.1485	KU951461.1.1485	Bacteria; Actinobacteria; Actinobacteria; Micrococcales; Micrococcaceae; Pseudarthrobacter; Ambiguous_taxa	13	0	1	0.240741	0	0.431548	1	1	0	0	1	1	0	1	1	0	1	0	0	0	0	0	0	0	0	0	0	0	0	0	0	0	1	0	1	0	0	0	1	0	0	0	0	0	0	0	0
Uncultured bacterium; KX670397.1.1468	KX670397.1.1468	Bacteria; Proteobacteria; Gammaproteobacteria; Pseudomonadales; Pseudomonadaceae; Pseudomonas; Uncultured bacterium	83	0	51	1.53704	0	6.94103	0	0	0	1	2	0	1	0	0	1	1	0	1	1	0	0	0	0	0	0	0	1	0	0	1	0	0	1	0	0	0	0	1	0	0	0	0	1	2	1	2
Ambiguous_taxa; AB473915.1.1479	AB473915.1.1479	Bacteria; Proteobacteria; Alphaproteobacteria; Acetobacterales; Acetobacteraceae; Uncultured; Ambiguous_taxa	20	0	3	0.37037	0	0.708341	0	0	2	1	0	3	0	0	1	0	0	1	0	0	1	0	0	0	0	0	0	0	2	0	1	2	2	0	0	0	0	0	1	0	0	0	0	0	0	0	0
Ambiguous_taxa; FM874283.1.1467	FM874283.1.1467	Bacteria; Actinobacteria; Actinobacteria; Frankiales; Nakamurellaceae; Nakamurella; Ambiguous_taxa	56	0	5	1.03704	0	1.35929	3	1	3	1	5	2	2	0	3	1	2	3	5	2	3	3	0	2	1	1	0	0	2	0	0	0	1	0	0	0	0	0	2	0	0	0	0	1	0	0	0
Ambiguous_taxa; FPLP01006400.16.1482	FPLP01006400.16.1482	Bacteria; Proteobacteria; Alphaproteobacteria; Rhizobiales; Rhizobiaceae; Ambiguous_taxa; Ambiguous_taxa	11	0	2	0.203704	0	0.490653	0	0	0	0	0	0	1	0	0	1	0	0	1	0	0	0	0	0	1	0	1	0	0	0	0	0	0	2	0	0	0	0	0	0	0	2	0	0	0	0	0
Ambiguous_taxa; FPLS01005976.11.1477	FPLS01005976.11.1477	Bacteria; Proteobacteria; Alphaproteobacteria; Acetobacterales; Acetobacteraceae; Roseococcus; Ambiguous_taxa	19	0	3	0.351852	0	0.704632	1	0	0	0	3	1	0	0	0	1	0	0	1	0	0	0	1	0	1	0	1	0	0	0	0	0	0	2	1	0	0	1	0	0	0	0	3	0	0	0	0
Ambiguous_taxa; FPLS01016556.18.1484	FPLS01016556.18.1484	Bacteria; Proteobacteria; Alphaproteobacteria; Sphingomonadales; Sphingomonadaceae; Novosphingobium; Ambiguous_taxa	21	0	8	0.388889	0	1.37932	0	0	0	0	0	0	0	0	0	0	0	1	0	0	0	0	0	1	0	0	0	0	0	0	0	0	0	5	0	0	0	0	0	0	0	0	0	0	1	0	0
Ambiguous_taxa; FPLS01017875.18.1484	FPLS01017875.18.1484	Bacteria; Proteobacteria; Alphaproteobacteria; Caulobacterales; Caulobacteraceae; Caulobacter; Ambiguous_taxa	26	0	4	0.481481	0	0.905762	0	1	0	0	0	0	2	0	0	3	1	0	1	0	1	1	0	1	0	0	0	0	0	0	0	3	0	0	2	0	0	0	4	1	0	1	0	0	0	0	0
Ambiguous_taxa; FPLS01029677.11.1477	FPLS01029677.11.1477	Bacteria; Proteobacteria; Alphaproteobacteria; Rhizobiales; Rhizobiaceae; Allorhizobium-Neorhizobium-Pararhizobium-Rhizobium; Ambiguous_taxa	23	0	3	0.425926	0	0.661669	1	0	0	0	1	1	1	1	0	0	0	1	0	0	0	0	0	0	0	0	0	1	0	0	0	0	0	1	0	0	3	0	0	0	0	1	0	1	1	0	0
Ambiguous_taxa; FPLS01038122.28.1494	FPLS01038122.28.1494	Bacteria; Proteobacteria; Alphaproteobacteria; Sphingomonadales; Sphingomonadaceae; Sphingomonas; Ambiguous_taxa	17	0	2	0.314815	0	0.543367	0	1	1	2	1	0	0	0	1	0	0	1	0	0	2	0	0	1	0	0	0	0	1	0	0	0	0	0	1	0	1	1	0	0	0	0	1	0	0	1	0
Ambiguous_taxa; GQ358825.1.1467	GQ358825.1.1467	Bacteria; Deinococcus-Thermus; Deinococci; Deinococcales; Deinococcaceae; Deinococcus; Ambiguous_taxa	15	0	3	0.277778	0	0.626962	0	0	0	0	0	0	0	0	0	1	1	0	2	0	0	0	0	1	1	0	0	0	0	1	0	3	1	0	0	0	0	0	0	2	0	1	1	0	0	0	0
Janthinobacterium lividum; HQ003440.1.1468	HQ003440.1.1468	Bacteria; Proteobacteria; Gammaproteobacteria; Betaproteobacteriales; Burkholderiaceae; Janthinobacterium; Janthinobacterium lividum	35	0	5	0.648148	0	1.19996	1	0	1	0	0	0	0	0	0	0	0	2	0	0	0	1	0	0	0	1	0	0	0	0	0	0	2	4	0	2	0	0	0	2	0	1	0	0	5	0	1
Ambiguous_taxa; JN868764.1.1479	JN868764.1.1479	Bacteria; Proteobacteria; Alphaproteobacteria; Sphingomonadales; Sphingomonadaceae; Sphingorhabdus; Ambiguous_taxa	36	0	12	0.666667	0	1.84289	4	0	0	0	0	0	0	0	0	0	0	0	1	1	0	0	0	0	0	0	0	0	1	1	0	0	0	0	0	1	4	0	1	0	0	4	0	12	0	0	0
Ambiguous_taxa; KC682932.1.1482	KC682932.1.1482	Bacteria; Proteobacteria; Alphaproteobacteria; Sphingomonadales; Sphingomonadaceae; Sphingomonas; Ambiguous_taxa	51	0	6	0.944444	0	1.32347	6	1	0	3	3	2	2	0	0	0	1	0	1	2	0	1	0	2	0	0	1	0	4	0	1	0	3	0	0	0	1	0	0	0	0	2	1	0	0	0	0
Ambiguous_taxa; KP122961.1.1482	KP122961.1.1482	Bacteria; Proteobacteria; Alphaproteobacteria; Sphingomonadales; Sphingomonadaceae; Altererythrobacter; Ambiguous_taxa	45	0	13	0.833333	0	2.15223	1	0	0	0	0	0	0	0	0	0	0	0	0	1	1	0	2	0	0	0	1	0	1	0	3	0	0	1	0	0	0	0	13	0	0	0	0	1	0	0	0
Taibaiella soli; KR078254.1.1467	KR078254.1.1467	Bacteria; Bacteroidetes; Bacteroidia; Chitinophagales; Chitinophagaceae; Taibaiella; Taibaiella soli	11	0	2	0.203704	0	0.490653	0	0	0	0	0	0	0	0	0	0	0	0	0	0	2	0	0	0	0	0	0	0	0	0	0	0	1	0	0	0	0	1	1	0	0	0	0	0	0	0	0
Ambiguous_taxa; AB231993.1.1477	AB231993.1.1477	Bacteria; Proteobacteria; Alphaproteobacteria; Rhizobiales; Xanthobacteraceae; Rhodopseudomonas; Ambiguous_taxa	290	0	25	5.37037	4	4.72367	5	7	10	10	11	12	9	2	2	3	4	6	4	2	8	5	0	12	7	4	2	4	15	2	6	11	25	7	3	0	2	2	10	9	0	6	8	1	0	3	4
Ambiguous_taxa; AM697000.1.1466	AM697000.1.1466	Bacteria; Actinobacteria; Actinobacteria; Frankiales; Nakamurellaceae; Nakamurella; Ambiguous_taxa	15	0	2	0.277778	0	0.596109	2	0	0	1	2	0	0	0	0	0	0	1	1	0	0	0	0	0	0	0	0	0	2	0	0	0	2	0	1	0	0	0	1	0	0	0	0	0	0	0	0
Metagenome; FPLL01003727.10.1475	FPLL01003727.10.1475	Bacteria; Proteobacteria; Alphaproteobacteria; Caulobacterales; Caulobacteraceae; Caulobacter; Metagenome	49	0	4	0.907407	1	0.956971	0	1	1	0	0	1	1	0	0	0	2	4	1	1	0	3	0	2	2	0	1	0	1	0	1	2	0	2	0	1	1	0	2	1	0	2	0	3	0	2	1
Ambiguous_taxa; FPLS01016337.17.1482	FPLS01016337.17.1482	Bacteria; Proteobacteria; Alphaproteobacteria; Rhizobiales; Rhizobiaceae; Mesorhizobium; Ambiguous_taxa	23	0	3	0.425926	0	0.689595	0	1	0	1	1	2	1	0	2	0	1	1	0	1	0	1	0	0	0	0	0	0	1	0	0	0	0	0	0	0	0	0	0	0	0	1	0	3	0	0	1
Metagenome; FPLS01021222.17.1482	FPLS01021222.17.1482	Bacteria; Proteobacteria; Alphaproteobacteria; Caulobacterales; Caulobacteraceae; Uncultured; Metagenome	12	0	2	0.222222	0	0.462425	0	0	0	0	2	0	0	0	0	0	0	0	0	0	0	0	0	0	0	0	1	0	0	0	0	0	0	0	1	0	0	0	1	0	0	0	0	1	0	0	1
Ambiguous_taxa; JQ886462.1.1466	JQ886462.1.1466	Bacteria; Bacteroidetes; Bacteroidia; Flavobacteriales; Flavobacteriaceae; Flavobacterium; Ambiguous_taxa	183	0	55	3.38889	0	10.3785	1	0	0	0	0	0	0	0	0	0	0	1	0	1	0	0	0	0	0	0	0	1	0	0	0	0	0	1	0	14	1	0	50	0	0	0	0	6	7	0	0
Ambiguous_taxa; AB257635.1.1477	AB257635.1.1477	Bacteria; Proteobacteria; Alphaproteobacteria; Rhizobiales; Rhizobiaceae; Aureimonas; Ambiguous_taxa	20	0	2	0.37037	0	0.652898	2	0	0	1	0	0	1	0	1	0	0	1	2	1	0	2	0	0	0	1	0	0	0	0	1	0	0	0	0	0	0	0	1	0	0	0	0	0	0	1	0
Ambiguous_taxa; AB695331.1.1465	AB695331.1.1465	Bacteria; Proteobacteria; Gammaproteobacteria; Betaproteobacteriales; Burkholderiaceae; Verticia; Ambiguous_taxa	96	0	11	1.77778	1	2.56733	3	0	0	1	0	0	0	3	1	1	0	0	0	2	0	2	3	0	1	0	0	2	0	1	1	0	3	0	0	0	1	0	7	3	1	2	5	0	1	0	0
Ambiguous_taxa; AHIS01000152.3968.5432	AHIS01000152.3968.5432	Bacteria; Proteobacteria; Alphaproteobacteria; Sphingomonadales; Sphingomonadaceae; Sphingomonas; Ambiguous_taxa	1163	0	95	21.537	17	20.0148	18	95	56	48	32	20	55	38	16	17	31	20	33	14	63	29	1	57	14	29	2	6	23	6	33	57	30	1	45	3	15	27	2	14	17	6	3	0	3	23	16
Ambiguous_taxa; AQVT01000001.423061.424525	AQVT01000001.423061.424525	Bacteria; Proteobacteria; Alphaproteobacteria; Rhizobiales; Beijerinckiaceae; Methylobacterium; Ambiguous_taxa	638	1	31	11.8148	10.5	6.61352	8	12	28	18	31	8	14	19	7	24	12	17	18	8	18	10	7	19	8	14	12	7	18	2	9	19	21	3	8	3	5	1	16	13	7	8	10	4	6	14	2
Ambiguous_taxa; AY662025.1.1477	AY662025.1.1477	Bacteria; Proteobacteria; Alphaproteobacteria; Caulobacterales; Caulobacteraceae; Phenylobacterium; Ambiguous_taxa	17	0	5	0.314815	0	0.820126	1	0	0	0	0	0	0	0	0	0	0	0	0	0	1	1	0	0	0	0	0	0	0	0	0	1	0	0	0	0	0	0	0	0	0	0	0	1	0	0	0
Ambiguous_taxa; EU861898.1.1467	EU861898.1.1467	Bacteria; Chloroflexi; Chloroflexia; Thermomicrobiales; JG30-KF-CM45; Ambiguous_taxa; Ambiguous_taxa	13	0	3	0.240741	0	0.612301	1	0	1	1	0	0	2	0	0	0	3	0	2	0	0	0	0	0	0	0	0	0	0	0	1	0	0	1	0	0	0	0	0	0	0	0	1	0	0	0	0
Ambiguous_taxa; FPLL01001974.18.1482	FPLL01001974.18.1482	Bacteria; Proteobacteria; Alphaproteobacteria; Rhizobiales; Rhizobiaceae; Allorhizobium-Neorhizobium-Pararhizobium-Rhizobium; Ambiguous_taxa	39	0	4	0.722222	0	1.01715	0	0	1	3	2	2	3	0	0	1	1	0	0	2	1	0	0	2	0	2	0	0	0	0	2	3	1	0	1	0	0	0	2	1	0	1	1	4	0	1	0
Ambiguous_taxa; FPLP01000344.13.1477	FPLP01000344.13.1477	Bacteria; Proteobacteria; Alphaproteobacteria; Rhizobiales; Rhizobiaceae; Mesorhizobium; Ambiguous_taxa	10	0	3	0.185185	0	0.585165	0	0	0	0	1	0	0	0	0	0	0	0	0	0	0	0	0	0	0	0	0	0	2	0	0	0	0	0	0	0	0	0	2	0	0	3	1	0	0	0	0
Ambiguous_taxa; FPLS01001753.11.1475	FPLS01001753.11.1475	Bacteria; Proteobacteria; Alphaproteobacteria; Rhizobiales; Xanthobacteraceae; Ancylobacter; Ambiguous_taxa	11	0	2	0.203704	0	0.527709	0	0	0	0	0	1	0	0	0	0	0	0	0	0	1	2	2	0	0	0	0	0	0	0	0	1	0	0	0	0	0	0	0	0	2	0	1	0	0	0	0
Ambiguous_taxa; HG005350.1.1480	HG005350.1.1480	Bacteria; Proteobacteria; Alphaproteobacteria; Sphingomonadales; Sphingomonadaceae; Sphingomonas; Ambiguous_taxa	29	0	6	0.537037	0	1.22417	0	0	2	0	0	0	1	1	0	0	0	1	0	0	0	1	0	0	0	0	0	1	1	0	1	1	2	0	0	0	0	0	1	0	0	0	0	0	0	0	0
Ambiguous_taxa; KF003212.1.1465	KF003212.1.1465	Bacteria; Cyanobacteria; Sericytochromatia; Ambiguous_taxa; Ambiguous_taxa; Ambiguous_taxa; Ambiguous_taxa	14	0	7	0.259259	0	1.01285	0	0	0	0	0	0	0	0	0	0	0	0	0	0	0	1	0	2	0	0	0	0	0	0	0	0	0	1	0	0	0	1	7	0	0	0	0	1	0	0	0
Ambiguous_taxa; LMQT01000020.392125.393614	LMQT01000020.392125.393614	Bacteria; Proteobacteria; Alphaproteobacteria; Rhizobiales; Rhizobiaceae; Ambiguous_taxa; Ambiguous_taxa	125	0	15	2.31481	1	2.63377	4	1	0	7	5	1	1	1	5	2	6	2	4	2	1	1	2	0	0	1	1	1	5	1	2	0	0	4	0	0	1	0	7	1	0	4	1	1	2	1	2
Ambiguous_taxa; MTQF01000024.1.1481	MTQF01000024.1.1481	Bacteria; Bacteroidetes; Bacteroidia; Flavobacteriales; Flavobacteriaceae; Flavobacterium; Ambiguous_taxa	39	0	6	0.722222	0	1.45909	0	0	2	0	0	0	0	0	3	5	1	3	0	0	0	0	1	2	2	0	0	0	1	0	1	0	0	6	0	0	0	0	1	0	0	0	6	2	1	0	0
Ambiguous_taxa; AF408279.1.1464	AF408279.1.1464	Bacteria; Bacteroidetes; Bacteroidia; Cytophagales; Hymenobacteraceae; Hymenobacter; Ambiguous_taxa	28	0	3	0.518519	0	0.745825	1	0	1	2	0	1	3	2	1	1	1	1	0	0	0	0	0	0	0	0	0	1	2	0	0	0	1	0	1	0	1	0	0	0	0	0	0	1	0	0	0
Ambiguous_taxa; AF469072.1.1478	AF469072.1.1478	Bacteria; Proteobacteria; Alphaproteobacteria; Rhizobiales; Devosiaceae; Devosia; Ambiguous_taxa	22	0	6	0.407407	0	1.09059	0	0	2	0	0	0	0	1	0	0	0	0	0	0	0	0	1	0	0	0	0	0	0	0	0	0	0	0	1	0	0	0	6	0	0	1	0	0	0	0	0
Ambiguous_taxa; FPCK01000005.156.1643	FPCK01000005.156.1643	Bacteria; Proteobacteria; Alphaproteobacteria; Rhizobiales; Devosiaceae; Devosia; Ambiguous_taxa	48	0	6	0.888889	0	1.29828	0	1	1	2	4	0	0	0	1	1	3	3	1	1	0	0	0	0	0	0	0	0	1	1	0	0	2	1	1	0	0	0	1	0	0	0	3	1	0	0	0
Ambiguous_taxa; FPLL01002373.12.1475	FPLL01002373.12.1475	Bacteria; Proteobacteria; Alphaproteobacteria; Rhizobiales; Devosiaceae; Devosia; Ambiguous_taxa	152	0	8	2.81481	2	2.28262	7	2	2	4	4	3	3	6	5	2	3	5	2	4	1	1	2	2	2	0	0	1	6	0	0	1	7	7	3	0	3	0	7	1	2	4	1	7	0	2	5
Ambiguous_taxa; FPLL01004753.10.1473	FPLL01004753.10.1473	Bacteria; Proteobacteria; Alphaproteobacteria; Rhizobiales; Xanthobacteraceae; Pseudolabrys; Ambiguous_taxa	11	0	2	0.203704	0	0.490653	0	0	0	0	1	1	1	0	0	1	0	0	0	0	2	0	0	0	0	0	0	0	0	0	0	0	0	0	0	0	0	0	0	0	0	0	0	0	0	0	0
Ambiguous_taxa; FPLS01011245.15.1478	FPLS01011245.15.1478	Bacteria; Proteobacteria; Alphaproteobacteria; Caulobacterales; Caulobacteraceae; Caulobacter; Ambiguous_taxa	28	0	4	0.518519	0	0.98557	0	0	1	1	0	0	1	0	0	1	3	0	0	0	0	0	0	0	0	0	0	0	0	0	0	0	0	3	0	0	1	1	2	0	0	1	1	0	0	0	0
Ambiguous_taxa; KC997229.1.1482	KC997229.1.1482	Bacteria; Actinobacteria; Actinobacteria; Micrococcales; Microbacteriaceae; Curtobacterium; Ambiguous_taxa	20	0	4	0.37037	0	0.759749	0	2	0	0	0	1	1	2	0	0	0	0	2	0	0	1	0	0	0	1	0	0	0	0	1	0	1	0	1	0	0	0	0	0	0	0	0	0	0	0	0
Sphingomonas aurantiaca; AJ429238.1.1465	AJ429238.1.1465	Bacteria; Proteobacteria; Alphaproteobacteria; Sphingomonadales; Sphingomonadaceae; Sphingomonas; Sphingomonas aurantiaca	184	0	14	3.40741	3	2.87814	6	3	2	5	1	4	3	5	1	6	2	2	2	1	1	1	2	1	1	3	1	2	2	0	5	1	3	1	7	0	4	7	1	14	1	5	1	3	1	9	3
Ambiguous_taxa; DQ855276.1.1474	DQ855276.1.1474	Bacteria; Proteobacteria; Alphaproteobacteria; Rhizobiales; Rhizobiaceae; Allorhizobium-Neorhizobium-Pararhizobium-Rhizobium; Ambiguous_taxa	10	0	7	0.185185	0	0.972724	0	0	0	0	1	0	0	0	0	0	0	0	0	0	0	0	0	0	0	0	0	0	0	0	0	0	0	0	0	0	0	0	0	0	0	1	7	0	0	0	0
Ambiguous_taxa; FJ560597.1.1476	FJ560597.1.1476	Bacteria; Proteobacteria; Alphaproteobacteria; Rhizobiales; Rhizobiaceae; Allorhizobium-Neorhizobium-Pararhizobium-Rhizobium; Ambiguous_taxa	18	0	4	0.333333	0	0.800943	0	0	0	0	0	0	1	0	0	0	0	1	0	1	1	1	0	0	0	0	0	1	0	0	0	0	0	0	0	0	0	0	0	0	0	1	2	0	0	0	0
Metagenome; FPLS01013710.15.1477	FPLS01013710.15.1477	Bacteria; Proteobacteria; Alphaproteobacteria; Rhizobiales; Devosiaceae; Devosia; Metagenome	36	0	4	0.666667	0	0.951662	0	0	0	2	1	2	0	4	1	2	0	1	0	0	0	1	0	0	0	0	0	1	1	0	1	2	0	1	0	2	0	0	0	0	0	1	0	1	0	0	0
Metagenome; FPLS01027675.11.1473	FPLS01027675.11.1473	Bacteria; Proteobacteria; Alphaproteobacteria; Caulobacterales; Caulobacteraceae; Uncultured; Metagenome	28	0	7	0.518519	0	1.26998	0	0	0	0	0	0	1	0	0	0	0	0	0	0	0	0	0	0	0	0	0	0	3	0	0	0	1	0	0	0	0	0	7	0	0	1	0	3	0	0	1
Ambiguous_taxa; HQ003449.1.1463	HQ003449.1.1463	Bacteria; Proteobacteria; Alphaproteobacteria; Sphingomonadales; Sphingomonadaceae; Sphingomonas; Ambiguous_taxa	3734	8	253	69.1481	62.5	43.169	74	143	113	79	75	58	58	90	33	71	50	68	76	49	110	89	13	72	34	90	17	29	50	13	57	63	49	8	164	8	37	102	37	101	55	40	52	36	18	253	105
Ambiguous_taxa; JX458440.1.1481	JX458440.1.1481	Bacteria; Proteobacteria; Alphaproteobacteria; Sphingomonadales; Sphingomonadaceae; Sphingomonas; Ambiguous_taxa	36	0	4	0.666667	0	1.02791	0	0	2	3	0	1	1	1	1	0	0	2	4	1	2	0	0	1	1	3	1	0	0	0	1	1	4	0	1	0	1	0	0	0	0	0	1	0	0	0	0
Ambiguous_taxa; KC620686.1.1479	KC620686.1.1479	Bacteria; Proteobacteria; Alphaproteobacteria; Rhizobiales; Rhizobiaceae; Aureimonas; Ambiguous_taxa	1100	1	60	20.3704	16	13.3675	16	20	43	32	35	32	24	21	22	15	28	24	19	16	59	25	13	60	10	16	13	11	26	1	27	24	25	14	11	6	8	11	19	13	7	11	9	14	8	58	25
Ambiguous_taxa; KP330256.1.1463	KP330256.1.1463	Bacteria; Proteobacteria; Gammaproteobacteria; Pseudomonadales; Pseudomonadaceae; Pseudomonas; Ambiguous_taxa	16	0	5	0.296296	0	0.838454	0	1	0	0	0	1	0	0	0	1	0	0	0	0	0	0	0	0	0	0	1	0	0	0	0	0	2	0	5	0	0	0	0	0	0	0	0	0	1	0	0
Ambiguous_taxa; KT354876.1.1469	KT354876.1.1469	Bacteria; Proteobacteria; Alphaproteobacteria; Sphingomonadales; Sphingomonadaceae; Sphingomonas; Ambiguous_taxa	40	0	6	0.740741	0	1.36237	0	4	2	2	1	0	4	1	0	6	2	1	0	0	1	3	0	1	0	0	1	0	0	0	1	5	0	0	0	0	1	0	0	0	0	0	1	0	0	0	0
Ambiguous_taxa; KX014818.1.1482	KX014818.1.1482	Bacteria; Proteobacteria; Alphaproteobacteria; Rhizobiales; Rhizobiaceae; Mesorhizobium; Ambiguous_taxa	10	0	2	0.185185	0	0.437578	0	0	1	0	1	1	1	0	0	0	0	0	1	0	0	0	0	0	1	0	0	0	0	0	0	0	2	0	0	0	0	0	0	0	0	0	0	1	0	0	0
Pseudomonas trivialis; KY614180.1.1500	KY614180.1.1500	Bacteria; Proteobacteria; Gammaproteobacteria; Pseudomonadales; Pseudomonadaceae; Pseudomonas; Pseudomonas trivialis	216	0	61	4	1.5	8.81893	0	0	15	1	1	5	0	2	1	6	1	5	1	2	0	4	0	1	1	8	0	1	0	1	2	4	3	2	5	5	0	0	13	3	1	2	0	3	19	5	0
Ambiguous_taxa; LMOH01000001.656692.658176	LMOH01000001.656692.658176	Bacteria; Proteobacteria; Alphaproteobacteria; Rhizobiales; Rhizobiaceae; Aureimonas; Ambiguous_taxa	11	0	2	0.203704	0	0.490653	0	0	0	0	1	0	0	0	0	0	0	0	0	0	0	0	0	0	0	0	0	0	1	0	0	0	2	0	1	0	0	0	0	0	0	2	0	0	0	0	0
Ambiguous_taxa; AY957905.1.1474	AY957905.1.1474	Bacteria; Proteobacteria; Alphaproteobacteria; Caulobacterales; Caulobacteraceae; Phenylobacterium; Ambiguous_taxa	19	0	2	0.351852	0	0.554821	1	0	0	0	0	0	1	0	0	0	0	2	1	0	0	1	0	1	0	0	0	1	1	0	1	1	0	2	0	0	1	0	1	0	0	1	0	0	0	0	0
Uncultured bacterium; EF157271.1.1462	EF157271.1.1462	Bacteria; Verrucomicrobia; Verrucomicrobiae; Verrucomicrobiales; Rubritaleaceae; Luteolibacter; Uncultured bacterium	62	0	15	1.14815	0	2.63079	1	0	0	0	0	0	0	0	0	0	0	0	0	0	0	2	0	0	0	0	1	0	1	0	0	1	0	0	1	0	0	0	15	0	0	1	2	5	0	2	1
Ambiguous_taxa; FPLL01000054.3.1464	FPLL01000054.3.1464	Bacteria; Proteobacteria; Alphaproteobacteria; Rhizobiales; Devosiaceae; Devosia; Ambiguous_taxa	188	0	16	3.48148	2.5	3.85463	2	1	9	5	8	3	5	2	4	0	8	3	2	4	4	5	0	16	3	0	3	1	16	1	1	3	1	2	3	1	2	4	8	1	0	4	2	16	0	2	0
Metagenome; FPLL01001475.10.1471	FPLL01001475.10.1471	Bacteria; Proteobacteria; Alphaproteobacteria; Caulobacterales; Caulobacteraceae; Caulobacter; Metagenome	43	0	4	0.796296	0.5	0.997726	1	3	0	1	2	0	2	0	0	1	3	0	1	0	2	1	0	2	1	0	1	0	2	0	0	4	2	0	1	0	1	0	1	0	0	0	0	1	0	0	1
Ambiguous_taxa; FPLS01007700.10.1471	FPLS01007700.10.1471	Bacteria; Proteobacteria; Alphaproteobacteria; Caulobacterales; Caulobacteraceae; Uncultured; Ambiguous_taxa	14	0	2	0.259259	0	0.52071	0	1	0	1	0	1	0	0	0	0	0	0	1	1	0	1	0	1	0	0	0	0	1	0	0	0	1	0	2	0	0	0	0	0	0	0	0	0	0	0	0
Ambiguous_taxa; FPLS01058244.10.1471	FPLS01058244.10.1471	Bacteria; Proteobacteria; Alphaproteobacteria; Caulobacterales; Caulobacteraceae; Phenylobacterium; Ambiguous_taxa	18	0	4	0.333333	0	0.752355	0	0	0	0	0	0	0	0	0	0	0	1	1	1	0	1	0	0	1	0	0	0	2	0	0	0	0	0	1	0	0	0	4	1	0	0	0	0	0	0	0
Ambiguous_taxa; GQ264158.1.1462	GQ264158.1.1462	Bacteria; Bacteroidetes; Bacteroidia; Sphingobacteriales; Sphingobacteriaceae; Mucilaginibacter; Ambiguous_taxa	13	0	3	0.240741	0	0.547212	0	0	1	0	0	1	1	0	0	1	0	0	0	0	1	0	0	0	0	0	0	0	0	1	0	0	0	1	0	0	0	1	0	0	0	0	3	0	0	0	0
Ambiguous_taxa; FPLL01007975.13.1473	FPLL01007975.13.1473	Bacteria; Proteobacteria; Alphaproteobacteria; Rhizobiales; Rhizobiaceae; Ambiguous_taxa; Ambiguous_taxa	17	0	6	0.314815	0	1.02468	0	0	0	0	0	0	0	0	0	0	0	0	1	0	0	2	0	1	0	0	0	0	1	0	0	0	1	0	0	0	0	0	4	0	0	0	6	0	0	0	0
Ambiguous_taxa; FPLS01000434.11.1471	FPLS01000434.11.1471	Bacteria; Proteobacteria; Alphaproteobacteria; Rhizobiales; Devosiaceae; Devosia; Ambiguous_taxa	75	0	24	1.38889	0	3.85304	0	1	0	0	1	0	0	0	0	1	1	2	1	0	0	2	2	0	0	0	2	0	5	0	0	0	0	0	0	0	0	0	10	0	0	0	1	0	0	0	0
Ambiguous_taxa; JQ711757.1.1471	JQ711757.1.1471	Bacteria; Proteobacteria; Alphaproteobacteria; Rhizobiales; Devosiaceae; Devosia; Ambiguous_taxa	29	0	5	0.537037	0	0.965694	1	0	1	0	0	0	0	1	0	1	1	0	1	0	1	0	1	0	0	0	0	0	0	0	1	1	0	2	1	1	0	0	4	0	0	0	0	0	1	0	0
Ambiguous_taxa; JYCH01000077.4691.6151	JYCH01000077.4691.6151	Bacteria; Proteobacteria; Alphaproteobacteria; Rhizobiales; Rhizobiaceae; Allorhizobium-Neorhizobium-Pararhizobium-Rhizobium; Ambiguous_taxa	1340	5	97	24.8148	22	15.2068	30	15	33	38	25	22	23	23	22	20	34	22	37	23	36	22	40	41	10	5	30	10	18	7	20	29	45	14	17	10	19	10	39	12	8	34	43	11	7	12	10
Ambiguous_taxa; KU984675.1.1461	KU984675.1.1461	Bacteria; Actinobacteria; Actinobacteria; Micrococcales; Microbacteriaceae; Ambiguous_taxa; Ambiguous_taxa	19	0	3	0.351852	0	0.730918	1	0	2	0	0	0	0	0	0	0	0	0	0	0	0	0	2	0	0	3	0	0	0	0	0	0	0	1	0	2	0	0	0	0	0	0	0	2	0	0	0
Ambiguous_taxa; FJ418772.1.1459	FJ418772.1.1459	Bacteria; Proteobacteria; Gammaproteobacteria; Pseudomonadales; Pseudomonadaceae; Pseudomonas; Ambiguous_taxa	48	0	28	0.888889	0	3.97001	0	0	0	0	0	0	0	1	0	0	0	0	0	0	0	0	4	0	0	0	0	0	0	0	0	0	0	1	0	0	0	0	1	0	0	0	0	0	0	0	0
Ambiguous_taxa; HM066712.1.1464	HM066712.1.1464	Bacteria; Proteobacteria; Alphaproteobacteria; Sphingomonadales; Sphingomonadaceae; Sphingomonas; Ambiguous_taxa	172	0	10	3.18519	2	2.59225	2	6	7	3	8	3	4	10	2	6	2	2	3	2	9	4	2	7	2	9	0	0	3	0	3	2	2	1	3	0	0	3	1	3	4	2	0	1	1	2	4
Ambiguous_taxa; JN082748.1.1459	JN082748.1.1459	Bacteria; Proteobacteria; Gammaproteobacteria; Xanthomonadales; Xanthomonadaceae; Stenotrophomonas; Ambiguous_taxa	69	0	14	1.27778	0	2.43726	0	0	0	0	1	0	1	0	0	1	0	3	0	0	0	1	0	0	0	0	0	1	1	0	0	0	1	4	2	0	1	0	2	1	0	1	4	1	0	0	0
Ambiguous_taxa; KC554164.1.1459	KC554164.1.1459	Bacteria; Actinobacteria; Actinobacteria; Propionibacteriales; Nocardioidaceae; Nocardioides; Ambiguous_taxa	13	0	2	0.240741	0	0.511571	0	0	0	0	0	1	1	0	0	0	2	0	0	0	0	0	0	1	0	0	0	0	0	0	0	0	1	0	1	0	0	0	1	0	0	1	0	1	1	0	0
Ambiguous_taxa; KT154836.1.1459	KT154836.1.1459	Bacteria; Proteobacteria; Gammaproteobacteria; Pseudomonadales; Pseudomonadaceae; Pseudomonas; Ambiguous_taxa	122	0	11	2.25926	1	2.73472	2	0	1	0	1	4	0	1	4	3	0	1	5	2	0	1	0	1	0	1	0	3	0	0	0	1	6	3	5	6	0	0	11	2	0	0	1	2	5	1	0
Ambiguous_taxa; KU951779.1.1459	KU951779.1.1459	Bacteria; Cyanobacteria; Oxyphotobacteria; Phormidesmiales; Nodosilineaceae; Nodosilinea PCC-7104; Ambiguous_taxa	10	0	2	0.185185	0	0.478759	0	0	0	0	1	0	0	0	0	0	0	0	0	0	1	0	0	0	0	0	0	0	0	0	0	0	0	1	0	0	0	0	1	0	0	2	0	0	0	0	0
Ambiguous_taxa; CP003614.4288160.4289647	CP003614.4288160.4289647	Bacteria; Cyanobacteria; Oxyphotobacteria; Nostocales; Phormidiaceae; Tychonema CCAP 1459-11B; Ambiguous_taxa	615	0	170	11.3889	2	30.4596	42	0	6	1	11	170	8	1	1	1	14	20	23	15	37	2	2	13	6	0	1	2	27	0	27	3	144	0	4	0	4	0	6	2	0	0	1	2	0	0	0
Ambiguous_taxa; JX096990.1.1474	JX096990.1.1474	Bacteria; Bacteroidetes; Bacteroidia; Sphingobacteriales; Sphingobacteriaceae; Pedobacter; Ambiguous_taxa	143	0	19	2.64815	1.5	4.29197	3	1	3	1	2	2	2	1	0	7	0	3	1	2	2	3	0	5	0	0	0	1	1	0	2	3	3	18	1	2	2	1	1	0	3	0	2	17	0	0	19
Ambiguous_taxa; KC992737.1.1472	KC992737.1.1472	Bacteria; Proteobacteria; Alphaproteobacteria; Rhizobiales; Beijerinckiaceae; Uncultured; Ambiguous_taxa	28	0	3	0.518519	0	0.840951	0	0	0	0	0	2	1	0	0	0	2	2	2	0	0	2	0	1	2	0	0	0	2	0	1	0	0	0	0	0	0	0	3	1	0	0	0	0	0	0	0
Ambiguous_taxa; KF900217.1.1458	KF900217.1.1458	Bacteria; Bacteroidetes; Bacteroidia; Sphingobacteriales; Sphingobacteriaceae; Mucilaginibacter; Ambiguous_taxa	18	0	4	0.333333	0	0.726844	0	0	1	0	0	0	1	0	0	0	0	0	1	0	2	0	0	0	0	1	1	0	0	0	0	0	1	0	0	0	0	0	0	0	0	0	1	0	0	0	0
Ambiguous_taxa; KT363044.1.1458	KT363044.1.1458	Bacteria; Proteobacteria; Gammaproteobacteria; Pseudomonadales; Pseudomonadaceae; Pseudomonas; Ambiguous_taxa	13	0	9	0.240741	0	1.25796	0	0	0	0	0	0	0	0	0	0	0	0	0	0	0	0	0	0	0	0	0	0	0	0	0	0	0	0	0	1	0	0	0	0	0	0	0	0	0	0	0
Ambiguous_taxa; KT804628.1.1459	KT804628.1.1459	Bacteria; Proteobacteria; Alphaproteobacteria; Sphingomonadales; Sphingomonadaceae; Novosphingobium; Ambiguous_taxa	57	0	15	1.05556	0	2.50597	0	0	0	0	1	2	0	0	0	1	0	0	0	0	0	2	5	1	0	1	3	0	1	0	0	1	2	2	0	0	0	0	15	0	0	0	2	0	1	0	0
Ambiguous_taxa; KX085040.1.1458	KX085040.1.1458	Bacteria; Bacteroidetes; Bacteroidia; Cytophagales; Hymenobacteraceae; Hymenobacter; Ambiguous_taxa	44	0	6	0.814815	0	1.33281	0	1	1	0	0	0	3	6	0	1	0	3	3	0	1	0	0	0	0	3	0	0	0	0	0	0	0	1	3	0	0	0	0	0	1	0	0	0	1	0	0
Uncultured beta proteobacterium; DQ628918.1.1457	DQ628918.1.1457	Bacteria; Proteobacteria; Gammaproteobacteria; Betaproteobacteriales; Burkholderiaceae; Massilia; Uncultured beta proteobacterium	368	0	49	6.81481	3	11.5433	6	3	0	1	2	1	0	1	3	1	6	1	2	9	2	1	1	3	2	0	3	0	4	0	0	2	0	49	3	7	3	2	29	7	3	19	0	39	49	0	3
Ambiguous_taxa; FPLS01024308.16.1472	FPLS01024308.16.1472	Bacteria; Patescibacteria; Saccharimonadia; Saccharimonadales; Ambiguous_taxa; Ambiguous_taxa; Ambiguous_taxa	12	0	2	0.222222	0	0.462425	0	1	0	1	0	0	1	0	0	1	1	0	0	0	0	0	0	0	1	0	0	0	2	0	0	0	1	1	0	0	0	0	0	0	0	1	0	0	0	0	0
Ambiguous_taxa; HM066720.1.1462	HM066720.1.1462	Bacteria; Proteobacteria; Alphaproteobacteria; Rhizobiales; Rhizobiaceae; Allorhizobium-Neorhizobium-Pararhizobium-Rhizobium; Ambiguous_taxa	11	0	2	0.203704	0	0.450561	0	0	1	0	1	2	0	0	0	0	0	0	0	0	0	0	0	0	0	0	0	0	1	0	0	0	0	1	0	0	1	0	0	0	0	0	1	0	0	0	0
Ambiguous_taxa; JQ723714.1.1457	JQ723714.1.1457	Bacteria; Actinobacteria; Actinobacteria; Micrococcales; Microbacteriaceae; Conyzicola; Ambiguous_taxa	194	0	19	3.59259	2	4.47432	4	16	17	1	4	4	2	2	2	1	3	3	4	3	6	8	0	2	2	2	0	3	2	0	5	4	3	4	5	15	0	2	2	0	1	1	9	2	2	8	11
Pedobacter yonginense; KC119214.1.1457	KC119214.1.1457	Bacteria; Bacteroidetes; Bacteroidia; Sphingobacteriales; Sphingobacteriaceae; Pedobacter; Pedobacter yonginense	19	0	5	0.351852	0	0.914401	0	0	0	0	0	3	0	0	1	1	0	0	0	0	0	0	0	0	0	0	0	1	0	2	0	0	2	0	0	0	0	0	0	0	5	0	2	0	0	0	1
Ambiguous_taxa; CERQ01119481.987.2442	CERQ01119481.987.2442	Bacteria; Patescibacteria; Saccharimonadia; Saccharimonadales; Ambiguous_taxa; Ambiguous_taxa; Ambiguous_taxa	13	0	8	0.240741	0	1.13162	0	0	0	0	0	0	0	0	0	1	0	0	0	0	0	0	0	0	1	0	0	0	0	0	0	0	0	0	0	0	0	0	0	0	1	0	2	0	0	0	0
Ambiguous_taxa; KF560383.1.1468	KF560383.1.1468	Bacteria; Proteobacteria; Alphaproteobacteria; Caulobacterales; Caulobacteraceae; Brevundimonas; Ambiguous_taxa	35	0	6	0.648148	0	1.29086	1	0	0	1	1	0	0	0	1	0	0	0	1	0	0	0	0	0	1	0	0	0	1	0	0	0	0	2	0	0	0	0	6	0	0	1	0	5	0	0	1
Ambiguous_taxa; KJ809198.1.1457	KJ809198.1.1457	Bacteria; Proteobacteria; Alphaproteobacteria; Sphingomonadales; Sphingomonadaceae; Sphingomonas; Ambiguous_taxa	31	0	2	0.574074	0	0.742303	1	0	0	0	1	2	0	0	0	0	1	1	0	0	0	0	0	1	1	0	0	0	2	0	0	0	1	0	1	1	0	0	2	0	1	0	0	1	0	2	0
Ambiguous_taxa; KX350028.1.1456	KX350028.1.1456	Bacteria; Proteobacteria; Gammaproteobacteria; Enterobacteriales; Enterobacteriaceae; Rahnella; Ambiguous_taxa	10	0	7	0.185185	0	1.02927	0	0	0	0	0	0	0	7	0	0	0	0	0	0	0	0	0	0	0	3	0	0	0	0	0	0	0	0	0	0	0	0	0	0	0	0	0	0	0	0	0
Ambiguous_taxa; KX378947.1.1456	KX378947.1.1456	Bacteria; Proteobacteria; Gammaproteobacteria; Enterobacteriales; Enterobacteriaceae; Serratia; Ambiguous_taxa	87	0	29	1.61111	0	4.39733	0	0	1	0	1	0	0	0	0	0	0	0	4	1	0	0	0	0	1	6	0	10	0	0	0	0	0	4	1	6	0	0	0	0	2	0	0	0	4	0	0
Ambiguous_taxa; JX186574.1.1455	JX186574.1.1455	Bacteria; Proteobacteria; Alphaproteobacteria; Rhizobiales; Beijerinckiaceae; Methylobacterium; Ambiguous_taxa	132	0	10	2.44444	2	2.32027	5	1	6	8	6	1	6	3	1	0	4	2	10	3	4	5	0	0	2	6	1	1	6	0	5	3	4	1	0	0	1	0	3	0	0	1	2	3	0	1	2
Ambiguous_taxa; FJ654260.1.1454	FJ654260.1.1454	Bacteria; Bacteroidetes; Bacteroidia; Sphingobacteriales; Sphingobacteriaceae; Pedobacter; Ambiguous_taxa	155	0	20	2.87037	1	4.80191	7	0	0	0	7	0	1	3	1	12	0	0	0	7	1	1	3	0	0	0	0	0	3	0	2	0	0	3	0	0	1	0	7	1	0	1	1	1	2	1	1
Ambiguous_taxa; FN811195.1.1455	FN811195.1.1455	Bacteria; Proteobacteria; Alphaproteobacteria; Sphingomonadales; Sphingomonadaceae; Sphingomonas; Ambiguous_taxa	62	0	5	1.14815	1	1.43287	2	0	2	0	1	1	5	0	0	0	5	2	3	1	1	1	0	2	1	1	1	0	4	1	1	0	5	0	1	1	0	0	3	0	1	4	0	2	0	0	0
Ambiguous_taxa; JQ977126.1.1454	JQ977126.1.1454	Bacteria; Proteobacteria; Gammaproteobacteria; Betaproteobacteriales; Burkholderiaceae; Variovorax; Ambiguous_taxa	638	0	32	11.8148	11	7.28678	19	8	23	12	16	14	11	4	8	11	18	6	7	16	18	20	9	31	4	4	11	0	20	2	7	15	12	13	8	9	8	3	21	3	1	6	19	6	1	6	17
Uncultured bacterium; KC331303.1.1454	KC331303.1.1454	Bacteria; Proteobacteria; Alphaproteobacteria; Sphingomonadales; Sphingomonadaceae; Sphingomonas; Uncultured bacterium	333	0	30	6.16667	3.5	6.78998	4	19	30	17	4	10	9	4	8	2	11	10	11	7	27	20	2	17	6	13	0	10	10	1	11	9	5	2	1	1	0	3	2	0	1	2	1	0	1	1	6
Uncultured bacterium; KF494600.1.1454	KF494600.1.1454	Bacteria; Patescibacteria; Saccharimonadia; Saccharimonadales; Saccharimonadaceae; Uncultured bacterium; Uncultured bacterium	16	0	4	0.296296	0	0.743008	0	0	0	0	0	0	0	0	0	0	0	2	0	0	1	0	0	0	0	0	0	0	0	0	0	1	1	0	0	0	0	0	0	0	0	0	0	0	0	0	1
Ambiguous_taxa; KM244722.1.1459	KM244722.1.1459	Bacteria; Proteobacteria; Alphaproteobacteria; Sphingomonadales; Sphingomonadaceae; Novosphingobium; Ambiguous_taxa	11	0	2	0.203704	0	0.490653	0	0	0	0	0	0	1	0	0	0	0	0	0	0	0	0	0	0	0	0	0	0	0	0	1	0	0	0	0	0	2	0	2	1	1	0	0	1	0	0	0
Ambiguous_taxa; JQ769633.1.1453	JQ769633.1.1453	Bacteria; Proteobacteria; Alphaproteobacteria; Rhizobiales; Rhizobiaceae; Allorhizobium-Neorhizobium-Pararhizobium-Rhizobium; Ambiguous_taxa	101	0	12	1.87037	1	2.52569	1	8	4	0	2	2	2	1	2	10	3	5	2	0	4	4	1	4	2	1	0	2	2	0	2	7	12	1	0	0	1	0	0	1	2	1	3	0	0	0	0
Ambiguous_taxa; JQ977105.1.1456	JQ977105.1.1456	Bacteria; Proteobacteria; Alphaproteobacteria; Sphingomonadales; Sphingomonadaceae; Sphingomonas; Ambiguous_taxa	13	0	2	0.240741	0	0.580669	0	0	0	0	0	0	0	0	0	0	0	0	0	0	0	0	0	0	0	0	0	0	1	0	0	2	1	0	0	0	0	0	1	0	1	2	0	0	0	0	0
Ambiguous_taxa; JX122610.1.1453	JX122610.1.1453	Bacteria; Actinobacteria; Actinobacteria; Corynebacteriales; Nocardiaceae; Rhodococcus; Ambiguous_taxa	35	0	8	0.648148	0	1.36198	0	0	0	2	0	1	0	0	1	3	1	3	0	2	1	1	0	1	1	0	0	1	3	0	0	0	0	0	0	0	0	0	0	0	0	0	0	0	0	0	0
Ambiguous_taxa; AM084000.1.1452	AM084000.1.1452	Bacteria; Proteobacteria; Alphaproteobacteria; Rhizobiales; Rhizobiaceae; Allorhizobium-Neorhizobium-Pararhizobium-Rhizobium; Ambiguous_taxa	21	0	4	0.388889	0	0.762733	0	0	0	1	1	1	0	0	0	1	0	0	0	0	0	1	0	0	0	0	0	0	0	0	0	0	0	0	1	1	0	1	0	0	0	0	4	2	0	0	0
Ambiguous_taxa; DQ181686.1.1465	DQ181686.1.1465	Bacteria; Cyanobacteria; Oxyphotobacteria; Oxyphotobacteria Incertae Sedis; Unknown Family; Phormidium CYN64; Ambiguous_taxa	14	0	2	0.259259	0	0.619957	1	0	0	1	0	0	0	0	0	0	0	2	2	1	0	0	0	0	0	0	0	0	2	0	0	0	0	0	1	0	0	0	0	0	0	2	0	0	0	0	0
Ambiguous_taxa; JX096991.1.1452	JX096991.1.1452	Bacteria; Bacteroidetes; Bacteroidia; Flavobacteriales; Flavobacteriaceae; Flavobacterium; Ambiguous_taxa	261	0	44	4.83333	2	8.41551	11	0	0	0	1	7	0	1	3	4	5	3	9	8	0	0	2	1	1	0	0	0	1	0	2	2	0	20	2	9	0	3	4	0	1	0	1	34	14	8	2
Ambiguous_taxa; KF494434.1.1452	KF494434.1.1452	Bacteria; Proteobacteria; Alphaproteobacteria; Acetobacterales; Acetobacteraceae; Roseomonas; Ambiguous_taxa	251	0	16	4.64815	4	3.85666	7	7	7	4	16	6	6	6	6	3	11	7	11	8	13	4	1	8	2	2	2	1	9	1	5	6	9	2	1	1	1	0	6	1	1	4	1	3	0	2	1
Uncultured bacterium; KJ782983.1.1452	KJ782983.1.1452	Bacteria; Patescibacteria; Saccharimonadia; Saccharimonadales; Saccharimonadaceae; Uncultured bacterium; Uncultured bacterium	11	0	2	0.203704	0	0.527709	0	0	0	0	2	0	0	0	0	1	1	0	0	0	0	0	0	0	0	0	0	0	1	0	0	0	0	0	0	0	0	1	2	0	0	0	0	0	0	0	0
Ambiguous_taxa; KM243922.1.1452	KM243922.1.1452	Bacteria; Proteobacteria; Alphaproteobacteria; Sphingomonadales; Sphingomonadaceae; Sphingomonas; Ambiguous_taxa	10	0	2	0.185185	0	0.516668	0	0	0	0	2	0	2	1	0	0	0	0	0	0	0	0	0	0	0	0	0	0	0	1	0	0	0	0	0	0	0	0	0	0	0	0	0	0	0	0	0
Frigoribacterium sp. ULA1; AM180731.1.1451	AM180731.1.1451	Bacteria; Actinobacteria; Actinobacteria; Micrococcales; Microbacteriaceae; Frigoribacterium; Frigoribacterium sp. ULA1	57	0	5	1.05556	1	1.20403	2	2	2	3	5	1	0	1	0	0	2	1	2	1	0	3	0	1	1	2	0	3	3	0	3	1	0	0	0	0	0	0	1	0	0	2	1	0	1	0	1
Ambiguous_taxa; EF540435.1.1451	EF540435.1.1451	Bacteria; Proteobacteria; Gammaproteobacteria; Betaproteobacteriales; Burkholderiaceae; Pigmentiphaga; Ambiguous_taxa	50	0	7	0.925926	0	1.50285	3	1	2	1	0	0	0	0	0	2	0	1	0	0	1	1	0	4	0	0	0	0	1	0	0	0	1	0	0	0	0	0	1	0	2	0	0	0	0	2	0
Massilia plicata; JX475102.1.1451	JX475102.1.1451	Bacteria; Proteobacteria; Gammaproteobacteria; Betaproteobacteriales; Burkholderiaceae; Janthinobacterium; Massilia plicata	13	0	4	0.240741	0	0.698656	0	0	0	0	0	0	0	0	0	2	1	0	0	0	0	0	0	0	0	4	0	0	0	0	0	0	0	0	1	0	0	0	0	1	0	0	0	0	1	0	0
Uncultured bacterium; KF037330.1.1454	KF037330.1.1454	Bacteria; Proteobacteria; Alphaproteobacteria; Sphingomonadales; Sphingomonadaceae; Sphingomonas; Uncultured bacterium	70	0	5	1.2963	0.5	1.59752	0	0	2	4	5	2	5	0	1	0	3	2	3	5	4	4	1	2	2	2	0	2	3	0	3	2	4	0	0	0	0	0	0	0	0	1	2	0	0	0	0
Ambiguous_taxa; AY468453.1.1450	AY468453.1.1450	Bacteria; Bacteroidetes; Bacteroidia; Flavobacteriales; Flavobacteriaceae; Flavobacterium; Ambiguous_taxa	14	0	3	0.259259	0	0.555765	1	0	1	0	0	1	0	0	0	0	0	0	0	0	0	0	0	3	1	0	0	0	0	0	0	0	0	0	1	0	0	0	0	0	0	0	1	0	1	0	0
Ambiguous_taxa; JQ977373.1.1450	JQ977373.1.1450	Bacteria; Proteobacteria; Gammaproteobacteria; Betaproteobacteriales; Burkholderiaceae; Janthinobacterium; Ambiguous_taxa	270	0	39	5	1	9.25325	5	0	2	1	1	2	3	0	2	0	1	8	5	8	1	2	0	4	2	4	0	1	4	1	1	1	6	39	6	27	1	0	5	1	0	2	2	12	36	0	0
Ambiguous_taxa; JX067726.1.1450	JX067726.1.1450	Bacteria; Proteobacteria; Alphaproteobacteria; Acetobacterales; Acetobacteraceae; Roseomonas; Ambiguous_taxa	135	0	11	2.5	2	2.46293	1	1	3	3	4	1	3	11	3	1	1	4	8	5	4	3	0	2	3	0	4	1	6	0	2	4	1	1	2	0	1	0	2	1	1	0	1	1	0	1	0
Ambiguous_taxa; JX097001.1.1450	JX097001.1.1450	Bacteria; Bacteroidetes; Bacteroidia; Flavobacteriales; Flavobacteriaceae; Flavobacterium; Ambiguous_taxa	14	0	3	0.259259	0	0.588737	0	0	0	0	0	0	0	0	0	0	0	0	0	1	0	0	0	0	0	0	0	1	0	0	0	0	0	0	1	0	0	0	1	1	0	1	0	1	0	0	1
Uncultured bacterium; KU515320.1.1450	KU515320.1.1450	Bacteria; Proteobacteria; Alphaproteobacteria; Rhizobiales; Xanthobacteraceae; Rhodopseudomonas; Uncultured bacterium	25	0	3	0.462963	0	0.692629	1	0	3	1	0	1	0	0	0	0	0	0	1	1	2	0	0	1	0	0	0	0	0	0	0	0	0	1	0	0	0	1	1	0	0	2	1	0	0	1	0
Ambiguous_taxa; EU180535.1.1449	EU180535.1.1449	Bacteria; Proteobacteria; Gammaproteobacteria; Betaproteobacteriales; Burkholderiaceae; Herminiimonas; Ambiguous_taxa	62	0	9	1.14815	1	1.74191	1	0	1	2	2	0	0	4	0	4	2	3	1	0	0	1	1	1	1	1	1	1	1	0	0	1	2	1	0	3	0	0	3	0	0	1	3	9	0	1	0
Ambiguous_taxa; GU179700.1.1449	GU179700.1.1449	Bacteria; Proteobacteria; Alphaproteobacteria; Sphingomonadales; Sphingomonadaceae; Sphingomonas; Ambiguous_taxa	215	0	41	3.98148	2	6.24497	0	13	10	4	7	5	5	5	1	2	8	4	4	0	8	2	0	3	0	1	0	2	8	1	8	5	14	0	5	0	1	0	0	11	1	5	3	1	0	2	3
Ambiguous_taxa; GU272245.1.1449	GU272245.1.1449	Bacteria; Proteobacteria; Alphaproteobacteria; Rhizobiales; Beijerinckiaceae; Methylobacterium; Ambiguous_taxa	37	0	5	0.685185	0	1.0061	0	0	1	3	0	0	2	0	0	0	1	2	1	0	1	0	0	0	0	0	0	0	1	1	1	0	0	1	0	0	0	0	1	0	2	2	0	0	0	0	0
Ambiguous_taxa; JQ977338.1.1449	JQ977338.1.1449	Bacteria; Proteobacteria; Gammaproteobacteria; Betaproteobacteriales; Burkholderiaceae; Rhizobacter; Ambiguous_taxa	19	0	2	0.351852	0	0.587846	1	1	1	0	0	0	0	0	0	0	0	2	0	0	1	0	0	1	0	0	0	0	1	0	0	2	2	0	0	1	1	0	1	0	0	0	1	1	0	1	0
Ambiguous_taxa; KF037306.1.1452	KF037306.1.1452	Bacteria; Proteobacteria; Alphaproteobacteria; Rhizobiales; Beijerinckiaceae; Uncultured; Ambiguous_taxa	23	0	4	0.425926	0	0.860054	0	0	0	1	3	2	0	0	0	0	2	0	1	0	0	2	0	4	0	1	0	0	2	0	1	1	1	0	0	0	0	0	1	0	0	0	0	0	0	0	0
Ambiguous_taxa; KX982773.1.1449	KX982773.1.1449	Bacteria; Proteobacteria; Gammaproteobacteria; Xanthomonadales; Rhodanobacteraceae; Luteibacter; Ambiguous_taxa	566	0	152	10.4815	3	24.2205	4	4	23	3	3	10	3	58	2	11	1	6	13	0	7	4	0	7	3	11	0	4	4	2	2	23	13	0	6	1	14	0	11	7	17	0	2	1	0	1	0
Ambiguous_taxa; FJ193576.1.1455	FJ193576.1.1455	Bacteria; Proteobacteria; Alphaproteobacteria; Sphingomonadales; Sphingomonadaceae; Sphingomonas; Ambiguous_taxa	99	0	10	1.83333	1	2.26333	10	2	3	3	1	1	2	1	7	1	1	2	1	5	0	0	0	1	2	0	1	0	4	1	2	1	1	0	0	0	0	0	4	0	0	1	1	1	1	0	0
Duganella zoogloeoides; HQ003406.1.1475	HQ003406.1.1475	Bacteria; Proteobacteria; Gammaproteobacteria; Betaproteobacteriales; Burkholderiaceae; Duganella; Duganella zoogloeoides	13	0	3	0.240741	0	0.612301	0	1	0	0	0	0	0	0	0	0	0	0	0	0	0	1	1	0	0	0	0	0	0	0	0	0	0	0	0	0	0	0	0	0	1	1	0	0	3	0	0
Ambiguous_taxa; KC355354.1.1448	KC355354.1.1448	Bacteria; Proteobacteria; Alphaproteobacteria; Sphingomonadales; Sphingomonadaceae; Sphingobium; Ambiguous_taxa	21	0	3	0.388889	0	0.737581	0	0	1	0	0	3	0	1	1	0	0	1	0	0	0	1	0	0	0	0	0	1	2	0	0	0	3	0	0	0	0	0	1	0	1	0	0	0	0	0	2
Ambiguous_taxa; FJ542888.1.1447	FJ542888.1.1447	Bacteria; Proteobacteria; Alphaproteobacteria; Rhizobiales; Devosiaceae; Devosia; Ambiguous_taxa	11	0	2	0.203704	0	0.490653	0	0	0	0	0	0	1	0	0	0	0	1	0	0	2	0	0	0	1	0	0	0	0	0	0	0	0	0	0	0	0	0	1	0	0	0	0	0	0	0	0
Sphingomonadaceae bacterium S36; KJ150597.1.1447	KJ150597.1.1447	Bacteria; Proteobacteria; Alphaproteobacteria; Sphingomonadales; Sphingomonadaceae; Altererythrobacter; Sphingomonadaceae bacterium S36	11	0	3	0.203704	0	0.594936	1	0	0	0	0	0	0	0	0	1	0	0	0	0	0	0	0	0	0	0	0	0	0	0	0	0	0	0	0	0	0	0	0	0	0	0	0	0	0	0	0
Ambiguous_taxa; AB015566.1.1446	AB015566.1.1446	Bacteria; Proteobacteria; Alphaproteobacteria; Rhizobiales; Beijerinckiaceae; Methylobacterium; Ambiguous_taxa	572	1	27	10.5926	9.5	6.83917	7	20	24	16	21	8	18	17	10	21	22	19	15	12	22	10	3	13	10	8	7	6	16	3	12	21	12	3	3	1	2	8	6	5	4	4	10	4	5	19	9
Uncultured alpha proteobacterium; FJ535114.1.1446	FJ535114.1.1446	Bacteria; Proteobacteria; Alphaproteobacteria; Rhizobiales; Devosiaceae; Devosia; Uncultured alpha proteobacterium	186	0	19	3.44444	2	4.16031	7	0	0	0	7	4	3	0	0	5	3	1	1	1	2	0	0	2	0	1	0	0	11	0	3	2	3	10	1	7	0	0	9	0	1	4	1	19	1	3	2
Ambiguous_taxa; HF570063.1.1458	HF570063.1.1458	Bacteria; Proteobacteria; Alphaproteobacteria; Caulobacterales; Caulobacteraceae; Brevundimonas; Ambiguous_taxa	607	0	51	11.2407	5	13.0137	23	0	5	1	8	4	5	2	2	16	16	8	11	21	4	4	4	2	5	1	3	8	11	3	8	4	5	20	4	6	2	2	29	19	1	3	7	17	1	1	2
Ambiguous_taxa; JN377655.1.1447	JN377655.1.1447	Bacteria; Actinobacteria; Actinobacteria; Corynebacteriales; Mycobacteriaceae; Mycobacterium; Ambiguous_taxa	189	0	20	3.5	1	5.01225	1	13	20	10	7	14	8	0	6	3	1	3	1	3	9	6	0	20	0	5	0	0	3	0	6	15	8	0	0	1	1	4	0	1	0	1	0	0	0	3	2
Ambiguous_taxa; JQ359082.1.1446	JQ359082.1.1446	Bacteria; Proteobacteria; Gammaproteobacteria; Pseudomonadales; Pseudomonadaceae; Pseudomonas; Ambiguous_taxa	13	0	3	0.240741	0	0.671107	0	0	0	0	0	0	0	0	0	0	0	0	2	0	0	0	0	0	0	0	0	0	0	0	0	0	0	1	3	1	0	0	0	0	3	0	0	0	0	0	0
Ambiguous_taxa; JQ613283.1.1446	JQ613283.1.1446	Bacteria; Proteobacteria; Gammaproteobacteria; Enterobacteriales; Enterobacteriaceae; Pantoea; Ambiguous_taxa	36	0	9	0.666667	0	1.82229	0	0	0	0	0	1	0	2	0	0	0	0	0	0	1	0	0	0	0	0	0	0	0	0	0	0	0	0	1	0	0	0	1	1	0	0	0	0	1	0	0
Ambiguous_taxa; JQ894896.1.1446	JQ894896.1.1446	Bacteria; Proteobacteria; Alphaproteobacteria; Rhizobiales; Beijerinckiaceae; Methylobacterium; Ambiguous_taxa	27	0	8	0.5	0	1.19354	0	1	1	1	1	1	1	1	0	1	1	1	0	0	1	0	0	0	0	0	0	0	1	0	0	1	3	1	0	0	0	0	1	0	0	0	0	0	0	0	0
Ambiguous_taxa; JQ977259.1.1446	JQ977259.1.1446	Bacteria; Proteobacteria; Gammaproteobacteria; Betaproteobacteriales; Burkholderiaceae; Polaromonas; Ambiguous_taxa	34	0	8	0.62963	0	1.47042	0	0	0	0	1	1	0	0	0	0	0	0	0	1	0	0	0	1	0	0	0	0	0	0	0	1	0	1	1	0	0	0	8	0	0	1	0	0	0	0	0
Ambiguous_taxa; KX508142.1.1446	KX508142.1.1446	Bacteria; Proteobacteria; Alphaproteobacteria; Rhizobiales; Beijerinckiaceae; Methylobacterium; Ambiguous_taxa	55	0	5	1.01852	1	1.18943	0	3	4	1	0	0	2	0	0	2	0	1	1	0	2	1	0	0	0	2	0	1	0	0	2	1	0	2	0	0	3	1	1	2	0	2	1	0	2	0	2
Ambiguous_taxa; EU344941.1.1445	EU344941.1.1445	Bacteria; Proteobacteria; Alphaproteobacteria; Rhizobiales; Rhizobiaceae; Allorhizobium-Neorhizobium-Pararhizobium-Rhizobium; Ambiguous_taxa	428	0	40	7.92593	3.5	10.4842	8	24	38	4	5	25	14	15	8	40	8	16	18	8	11	12	0	31	5	18	0	3	10	3	9	12	37	0	2	1	1	1	2	4	9	0	1	1	0	0	2
Ambiguous_taxa; JQ977397.1.1445	JQ977397.1.1445	Bacteria; Proteobacteria; Gammaproteobacteria; Betaproteobacteriales; Burkholderiaceae; Ambiguous_taxa; Ambiguous_taxa	16	0	2	0.296296	0	0.570654	2	0	0	0	0	1	2	0	0	0	0	0	0	1	1	0	0	0	0	1	0	0	0	0	0	0	2	0	0	0	0	0	1	0	0	0	0	1	0	0	0
Ambiguous_taxa; KC182729.1.1445	KC182729.1.1445	Bacteria; Proteobacteria; Gammaproteobacteria; Pseudomonadales; Pseudomonadaceae; Pseudomonas; Ambiguous_taxa	11	0	2	0.203704	0	0.450561	0	0	0	2	1	0	0	0	0	0	0	1	1	0	0	0	1	0	0	0	0	0	1	0	1	0	0	0	0	1	0	0	0	0	0	0	0	0	0	1	0
Ambiguous_taxa; KF147074.1.1445	KF147074.1.1445	Bacteria; Proteobacteria; Gammaproteobacteria; Pseudomonadales; Pseudomonadaceae; Pseudomonas; Ambiguous_taxa	1060	1	116	19.6296	15	23.2146	10	24	101	11	15	18	22	19	15	11	8	20	17	8	19	21	1	15	3	71	1	8	17	2	13	33	19	10	18	30	7	15	1	19	2	4	3	17	52	12	14
Ambiguous_taxa; KR024033.1.1445	KR024033.1.1445	Bacteria; Bacteroidetes; Bacteroidia; Cytophagales; Spirosomaceae; Spirosoma; Ambiguous_taxa	15	0	3	0.277778	0	0.626962	0	0	0	0	0	0	3	1	0	0	0	1	1	0	0	0	0	0	0	0	0	0	2	0	0	0	1	0	0	0	0	0	0	1	0	0	0	0	0	0	0
Ambiguous_taxa; KR055025.1.1445	KR055025.1.1445	Bacteria; Actinobacteria; Actinobacteria; Micrococcales; Microbacteriaceae; Microbacterium; Ambiguous_taxa	330	0	38	6.11111	4	6.91912	5	0	7	4	6	7	3	5	2	6	9	7	7	8	4	2	9	0	3	1	9	3	14	0	3	2	6	4	2	3	2	0	38	5	1	4	6	3	4	2	2
Ambiguous_taxa; AB698680.1.1444	AB698680.1.1444	Bacteria; Proteobacteria; Alphaproteobacteria; Rhizobiales; Beijerinckiaceae; Methylobacterium; Ambiguous_taxa	35	0	4	0.648148	0	1.11858	0	3	4	0	0	1	2	1	0	0	2	2	1	0	2	3	0	0	1	1	0	0	0	0	2	2	4	0	0	0	0	0	0	0	0	0	0	0	0	0	0
Ambiguous_taxa; AF529358.1.1444	AF529358.1.1444	Bacteria; Proteobacteria; Gammaproteobacteria; Betaproteobacteriales; Burkholderiaceae; Ambiguous_taxa; Ambiguous_taxa	24	0	6	0.444444	0	1.00314	0	1	0	0	0	0	2	0	0	0	0	0	0	0	0	0	0	0	0	0	0	0	0	1	0	0	0	2	1	0	2	1	1	0	0	0	2	0	0	0	2
Ambiguous_taxa; AY468454.1.1444	AY468454.1.1444	Bacteria; Bacteroidetes; Bacteroidia; Flavobacteriales; Weeksellaceae; Chryseobacterium; Ambiguous_taxa	47	0	12	0.87037	0	1.88386	0	1	0	0	0	1	0	1	0	1	1	1	0	1	1	0	0	0	0	0	1	0	1	0	1	0	1	0	0	0	0	0	3	0	0	0	1	1	0	0	0
Ambiguous_taxa; FPLS01021914.16.1459	FPLS01021914.16.1459	Bacteria; Proteobacteria; Alphaproteobacteria; Caulobacterales; Caulobacteraceae; Brevundimonas; Ambiguous_taxa	184	0	18	3.40741	2	4.12776	8	1	0	5	5	1	0	0	2	2	4	2	1	7	1	1	0	2	2	0	1	1	9	0	2	2	1	18	2	0	1	1	10	2	2	5	3	9	0	0	2
Ambiguous_taxa; KC011156.1.1444	KC011156.1.1444	Bacteria; Proteobacteria; Alphaproteobacteria; Tistrellales; Geminicoccaceae; Geminicoccus; Ambiguous_taxa	12	0	2	0.222222	0	0.50157	0	0	0	0	0	0	0	0	0	0	2	0	0	0	0	0	0	1	0	0	0	0	2	0	0	0	0	1	0	0	0	0	1	0	0	0	1	1	0	0	0
Ambiguous_taxa; KR906208.1.1444	KR906208.1.1444	Bacteria; Actinobacteria; Actinobacteria; Micrococcales; Microbacteriaceae; Microbacterium; Ambiguous_taxa	161	0	24	2.98148	1	5.17793	11	1	3	2	4	4	1	1	1	1	6	6	4	14	1	3	0	0	0	0	0	1	2	0	0	0	6	0	0	0	0	0	5	0	0	1	2	3	0	0	0
Ambiguous_taxa; KY122009.1.1581	KY122009.1.1581	Bacteria; Proteobacteria; Alphaproteobacteria; Sphingomonadales; Sphingomonadaceae; Rhizorhapis; Ambiguous_taxa	11	0	2	0.203704	0	0.450561	1	1	0	0	2	0	1	0	0	1	1	1	1	0	0	0	0	0	1	0	0	0	0	0	1	0	0	0	0	0	0	0	0	0	0	0	0	0	0	0	0
Ambiguous_taxa; ADUI01000302.370.1812	ADUI01000302.370.1812	Bacteria; Proteobacteria; Alphaproteobacteria; Caulobacterales; Caulobacteraceae; Brevundimonas; Ambiguous_taxa	17	0	5	0.314815	0	0.796788	2	0	0	0	0	0	0	0	0	1	0	0	0	0	0	0	0	0	0	0	0	0	0	0	0	0	0	5	1	1	0	0	1	0	0	0	0	1	1	0	0
Ambiguous_taxa; JQ977071.1.1443	JQ977071.1.1443	Bacteria; Actinobacteria; Actinobacteria; Micrococcales; Sanguibacteraceae; Sanguibacter; Ambiguous_taxa	478	0	32	8.85185	6.5	8.22882	20	3	18	7	21	4	2	17	15	7	20	17	10	20	12	10	0	5	5	3	0	10	19	1	13	2	9	8	4	3	0	1	12	1	0	4	3	17	6	0	1
Ambiguous_taxa; JQ977381.1.1443	JQ977381.1.1443	Bacteria; Proteobacteria; Gammaproteobacteria; Betaproteobacteriales; Burkholderiaceae; Ambiguous_taxa; Ambiguous_taxa	14	0	3	0.259259	0	0.588737	0	0	0	0	0	0	0	0	0	0	0	1	0	0	0	0	0	1	0	0	0	0	0	0	1	0	0	1	0	0	1	0	1	1	0	1	3	1	0	0	0
Ambiguous_taxa; JQ977476.1.1445	JQ977476.1.1445	Bacteria; Proteobacteria; Gammaproteobacteria; Betaproteobacteriales; Burkholderiaceae; Massilia; Ambiguous_taxa	10	0	2	0.185185	0	0.516668	0	0	0	0	0	0	1	2	0	0	0	2	0	0	0	0	0	0	0	0	0	0	0	0	0	0	0	2	0	1	0	0	0	0	0	1	0	0	0	0	0
Ambiguous_taxa; KP101281.1.1443	KP101281.1.1443	Bacteria; Verrucomicrobia; Verrucomicrobiae; Verrucomicrobiales; Rubritaleaceae; Luteolibacter; Ambiguous_taxa	13	0	6	0.240741	0	0.888823	0	0	0	0	0	1	0	0	0	0	0	0	0	0	0	0	0	0	0	0	0	0	0	0	0	0	0	1	0	0	0	0	6	1	0	0	1	1	0	0	0
Ambiguous_taxa; KT900600.1.1443	KT900600.1.1443	Bacteria; Proteobacteria; Gammaproteobacteria; Pseudomonadales; Pseudomonadaceae; Pseudomonas; Ambiguous_taxa	35	0	8	0.648148	0	1.56805	0	0	0	0	0	2	0	0	0	0	0	0	2	0	0	0	0	1	0	0	0	0	0	0	0	0	3	1	5	1	1	0	3	0	0	0	0	0	0	8	0
Ambiguous_taxa; AB180738.1.1442	AB180738.1.1442	Bacteria; Bacteroidetes; Bacteroidia; Flavobacteriales; Flavobacteriaceae; Flavobacterium; Ambiguous_taxa	16	0	4	0.296296	0	0.717165	0	0	0	0	0	1	0	1	2	4	2	0	0	0	1	0	0	1	0	0	0	0	0	0	0	0	1	1	0	0	1	0	0	0	0	0	1	0	0	0	0
Ambiguous_taxa; KF826884.1.1442	KF826884.1.1442	Bacteria; Proteobacteria; Gammaproteobacteria; Betaproteobacteriales; Burkholderiaceae; Acidovorax; Ambiguous_taxa	51	0	5	0.944444	1	1.25016	2	0	0	0	1	3	0	0	1	0	0	1	0	1	1	0	0	1	2	0	2	0	1	1	0	1	0	5	1	0	0	0	4	0	0	1	0	4	1	0	1
Ambiguous_taxa; AM922186.1.1441	AM922186.1.1441	Bacteria; Bacteroidetes; Bacteroidia; Flavobacteriales; Flavobacteriaceae; Flavobacterium; Ambiguous_taxa	18	0	11	0.333333	0	1.5172	0	0	1	0	0	0	0	0	0	0	0	0	0	0	0	0	0	0	0	1	0	0	0	0	0	0	1	1	1	0	0	0	1	0	0	0	0	0	0	0	0
Ambiguous_taxa; AQWM01000073.295.1735	AQWM01000073.295.1735	Bacteria; Proteobacteria; Alphaproteobacteria; Caulobacterales; Caulobacteraceae; Asticcacaulis; Ambiguous_taxa	21	0	4	0.388889	0	0.877747	1	0	0	0	0	3	0	0	0	0	2	0	0	2	0	0	0	3	0	0	0	0	4	0	1	1	1	1	0	0	1	0	0	0	0	0	0	1	0	0	0
Ambiguous_taxa; EF638788.1.1485	EF638788.1.1485	Bacteria; Proteobacteria; Alphaproteobacteria; Rhizobiales; Rhizobiaceae; Allorhizobium-Neorhizobium-Pararhizobium-Rhizobium; Ambiguous_taxa	33	0	5	0.611111	0	1.03553	2	1	0	0	0	0	0	0	0	0	0	1	1	3	0	0	4	1	0	0	1	0	1	0	0	1	1	0	0	0	0	0	1	0	0	1	5	0	0	0	0
Ambiguous_taxa; JQ977114.1.1441	JQ977114.1.1441	Bacteria; Actinobacteria; Actinobacteria; Micrococcales; Microbacteriaceae; Microbacterium; Ambiguous_taxa	31	0	5	0.574074	0	1.00192	1	1	1	0	1	0	0	0	0	1	0	0	0	0	1	0	0	0	0	0	0	0	3	0	1	3	0	2	0	0	0	0	2	1	0	0	0	1	0	0	0
Ambiguous_taxa; JQ977645.1.1441	JQ977645.1.1441	Bacteria; Proteobacteria; Gammaproteobacteria; Betaproteobacteriales; Burkholderiaceae; Polaromonas; Ambiguous_taxa	16	0	4	0.296296	0	0.662461	0	0	0	0	0	1	0	0	0	0	1	1	0	0	1	0	0	0	0	1	0	0	0	0	0	0	0	0	0	0	1	0	4	0	0	1	1	0	0	0	0
Ambiguous_taxa; HM062211.1.1440	HM062211.1.1440	Bacteria; Acidobacteria; Blastocatellia (Subgroup 4); Blastocatellales; Blastocatellaceae; Blastocatella; Ambiguous_taxa	31	0	5	0.574074	0	0.982908	0	0	0	0	1	3	5	0	0	2	2	1	0	2	1	1	0	2	0	0	2	0	1	0	0	2	0	0	1	0	0	0	0	0	0	1	1	0	0	0	0
Uncultured bacterium; AM697187.1.1439	AM697187.1.1439	Bacteria; Proteobacteria; Alphaproteobacteria; Sphingomonadales; Sphingomonadaceae; Sphingomonas; Uncultured bacterium	11	0	2	0.203704	0	0.490653	1	0	2	0	0	0	0	0	0	1	0	0	1	0	0	2	0	0	0	0	0	0	0	0	1	0	1	0	0	0	1	0	0	1	0	0	0	0	0	0	0
Ambiguous_taxa; FR682707.1.1439	FR682707.1.1439	Bacteria; Proteobacteria; Alphaproteobacteria; Sphingomonadales; Sphingomonadaceae; Sphingomonas; Ambiguous_taxa	144	0	20	2.66667	1.5	3.4641	3	1	4	6	2	0	8	1	2	1	2	2	4	1	8	5	1	1	3	4	1	1	2	1	5	3	4	0	1	1	0	1	0	4	3	0	0	0	0	20	6
Ambiguous_taxa; JQ977094.1.1439	JQ977094.1.1439	Bacteria; Bacteroidetes; Bacteroidia; Sphingobacteriales; Sphingobacteriaceae; Pedobacter; Ambiguous_taxa	79	0	8	1.46296	1	2.14312	0	0	0	1	1	0	0	1	2	1	1	2	0	3	1	0	0	1	1	0	0	1	1	0	0	0	0	5	0	0	0	1	8	0	0	2	0	6	1	0	6
Ambiguous_taxa; KC110953.1.1439	KC110953.1.1439	Bacteria; Patescibacteria; Saccharimonadia; Saccharimonadales; Ambiguous_taxa; Ambiguous_taxa; Ambiguous_taxa	20	0	3	0.37037	0	0.681184	0	0	0	0	0	0	1	0	0	1	2	0	2	0	0	0	0	0	0	0	1	0	1	0	0	0	2	3	0	1	0	0	1	0	0	0	1	0	1	1	1
Ambiguous_taxa; AB681461.1.1438	AB681461.1.1438	Bacteria; Bacteroidetes; Bacteroidia; Cytophagales; Hymenobacteraceae; Hymenobacter; Ambiguous_taxa	176	0	19	3.25926	1.5	4.12166	9	0	5	1	0	0	8	1	0	4	8	2	5	4	0	2	2	0	3	1	10	1	6	0	3	0	1	1	2	1	1	0	1	0	1	5	4	1	4	1	0
Ambiguous_taxa; AY599653.1.1438	AY599653.1.1438	Bacteria; Bacteroidetes; Bacteroidia; Flavobacteriales; Weeksellaceae; Chryseobacterium; Ambiguous_taxa	98	0	12	1.81481	1	2.77505	0	1	0	0	2	6	0	1	0	0	2	0	0	8	1	1	1	0	0	0	3	1	5	1	1	1	0	0	3	0	0	2	2	0	0	0	2	1	5	0	2
Ambiguous_taxa; EU124562.1.1438	EU124562.1.1438	Bacteria; Actinobacteria; Actinobacteria; Micrococcales; Microbacteriaceae; Microbacterium; Ambiguous_taxa	196	0	13	3.62963	2.5	3.37189	3	9	4	11	13	2	5	3	4	1	6	2	5	0	2	5	0	2	3	1	0	8	10	1	4	5	6	2	1	1	1	1	8	5	1	0	2	1	1	1	0
Ambiguous_taxa; JQ977292.1.1438	JQ977292.1.1438	Bacteria; Actinobacteria; Actinobacteria; Micrococcales; Microbacteriaceae; Clavibacter; Ambiguous_taxa	18	0	10	0.333333	0	1.7266	0	0	0	0	0	0	0	0	0	0	0	0	0	0	0	0	0	0	0	0	0	0	0	0	0	0	0	0	0	0	0	0	0	0	0	0	0	0	0	10	0
Ambiguous_taxa; KF805082.1.1438	KF805082.1.1438	Bacteria; Bacteroidetes; Bacteroidia; Sphingobacteriales; Sphingobacteriaceae; Pedobacter; Ambiguous_taxa	18	0	3	0.333333	0	0.700404	0	1	0	2	0	0	0	0	0	1	0	0	0	0	0	0	0	0	2	0	0	0	0	0	0	0	0	0	1	0	1	0	0	1	0	0	1	0	0	0	2
Ambiguous_taxa; GQ250434.1.1437	GQ250434.1.1437	Bacteria; Actinobacteria; Actinobacteria; Propionibacteriales; Nocardioidaceae; Nocardioides; Ambiguous_taxa	16	0	4	0.296296	0	0.690355	1	0	0	0	0	0	0	1	0	0	1	1	0	0	0	0	0	0	0	0	0	0	1	0	0	0	0	1	0	0	1	1	0	0	0	0	0	2	0	0	0
Ambiguous_taxa; JQ977464.1.1437	JQ977464.1.1437	Bacteria; Actinobacteria; Actinobacteria; Micrococcales; Cellulomonadaceae; Cellulomonas; Ambiguous_taxa	14	0	5	0.259259	0	0.781512	0	0	0	0	0	5	0	0	0	0	1	0	1	0	0	0	0	0	0	0	0	0	0	0	0	2	0	1	0	0	0	0	0	0	0	1	0	0	0	0	0
Uncultured bacterium; KC286898.1.1457	KC286898.1.1457	Bacteria; Patescibacteria; Saccharimonadia; Saccharimonadales; Uncultured bacterium; Uncultured bacterium; Uncultured bacterium	278	0	39	5.14815	4	6.28387	3	1	3	4	1	3	0	39	0	6	7	3	3	2	1	7	0	0	4	1	6	1	3	0	1	4	4	4	15	5	2	4	5	8	5	6	12	4	1	5	9
Ambiguous_taxa; KX538949.1.1437	KX538949.1.1437	Bacteria; Proteobacteria; Gammaproteobacteria; Betaproteobacteriales; Burkholderiaceae; Variovorax; Ambiguous_taxa	83	0	8	1.53704	1	1.88052	1	4	5	0	2	5	2	2	1	3	1	1	7	0	2	2	0	8	0	3	1	0	3	3	2	0	6	0	1	0	0	1	1	0	0	0	2	0	0	1	0
Uncultured bacterium; HM450033.1.1436	HM450033.1.1436	Bacteria; Bacteroidetes; Bacteroidia; Cytophagales; Hymenobacteraceae; Hymenobacter; Uncultured bacterium	32	0	5	0.592593	0	1.03739	0	1	3	1	1	0	3	1	0	1	1	0	1	0	0	0	0	0	0	0	0	0	0	0	0	1	0	0	2	0	0	1	0	0	2	0	1	0	0	3	0
Ambiguous_taxa; JF308484.1.1436	JF308484.1.1436	Bacteria; Proteobacteria; Alphaproteobacteria; Sphingomonadales; Sphingomonadaceae; Sphingomonas; Ambiguous_taxa	50	0	4	0.925926	0	1.21083	1	0	1	0	2	2	2	0	0	2	2	1	1	3	3	3	0	4	0	0	0	0	1	0	1	2	0	0	0	0	0	0	2	0	0	0	3	1	1	0	0
Ambiguous_taxa; KR906224.1.1436	KR906224.1.1436	Bacteria; Actinobacteria; Actinobacteria; Micrococcales; Microbacteriaceae; Microbacterium; Ambiguous_taxa	29	0	3	0.537037	0	0.884093	3	0	0	0	0	0	0	1	0	0	0	0	0	1	2	0	0	0	0	0	0	1	2	0	0	0	3	0	1	0	0	0	1	1	0	0	0	0	0	0	0
Ambiguous_taxa; KX262685.1.1436	KX262685.1.1436	Bacteria; Actinobacteria; Actinobacteria; Micrococcales; Microbacteriaceae; Microbacterium; Ambiguous_taxa	148	0	16	2.74074	1.5	3.31483	2	2	5	8	16	7	6	0	1	2	5	3	5	1	4	2	0	2	1	4	1	4	8	1	3	7	8	1	1	0	0	0	3	1	0	1	0	1	1	3	0
Uncultured bacterium; EU104210.1.1435	EU104210.1.1435	Bacteria; Bacteroidetes; Bacteroidia; Chitinophagales; Chitinophagaceae; Uncultured; Uncultured bacterium	18	0	4	0.333333	0	0.777029	0	0	0	0	0	0	0	1	0	0	0	0	0	0	0	0	0	0	0	0	0	0	0	0	0	0	0	0	1	0	1	0	3	1	0	0	1	4	0	0	0
Nocardioidaceae bacterium VUG-A117; GQ454856.1.1435	GQ454856.1.1435	Bacteria; Actinobacteria; Actinobacteria; Propionibacteriales; Nocardioidaceae; Nocardioides; Nocardioidaceae bacterium VUG-A117	42	0	3	0.777778	0	1.02178	2	0	0	0	2	0	1	0	3	0	3	2	2	0	1	0	0	1	1	0	2	0	3	0	0	1	0	1	1	0	0	0	1	0	0	0	0	3	0	1	2
Uncultured Massilia sp; JF703393.1.1435	JF703393.1.1435	Bacteria; Proteobacteria; Gammaproteobacteria; Betaproteobacteriales; Burkholderiaceae; Massilia; Uncultured Massilia sp	60	0	6	1.11111	0	1.51305	0	2	0	0	0	1	2	0	0	0	1	0	0	1	1	0	0	0	0	0	0	0	0	0	0	0	0	4	1	0	3	0	4	3	3	5	2	6	1	0	2
Ambiguous_taxa; JQ086994.1.1435	JQ086994.1.1435	Bacteria; Actinobacteria; Actinobacteria; Micrococcales; Microbacteriaceae; Uncultured; Ambiguous_taxa	128	0	15	2.37037	1	3.11597	6	1	2	2	1	0	2	1	0	15	4	4	6	4	1	1	3	4	1	0	0	3	5	0	0	1	3	1	0	7	3	0	4	0	0	0	3	0	0	0	1
Ambiguous_taxa; JQ977548.1.1439	JQ977548.1.1439	Bacteria; Bacteroidetes; Bacteroidia; Sphingobacteriales; Sphingobacteriaceae; Pedobacter; Ambiguous_taxa	31	0	4	0.574074	0	0.923526	1	0	1	3	1	0	0	0	0	1	1	0	2	0	2	0	0	1	0	0	0	0	2	0	1	0	1	1	0	0	1	2	0	0	1	0	0	0	0	0	3
Uncultured bacterium; HM066638.1.1441	HM066638.1.1441	Bacteria; Proteobacteria; Alphaproteobacteria; Caulobacterales; Caulobacteraceae; Brevundimonas; Uncultured bacterium	11	0	2	0.203704	0	0.490653	0	0	0	1	1	0	0	0	0	0	1	0	0	0	0	0	0	0	0	0	2	0	1	0	0	0	0	1	1	0	0	0	0	0	0	0	0	0	0	0	0
Ambiguous_taxa; EU834270.1.1436	EU834270.1.1436	Bacteria; Bacteroidetes; Bacteroidia; Flavobacteriales; Weeksellaceae; Chryseobacterium; Ambiguous_taxa	85	0	8	1.57407	1	1.92894	4	0	0	0	2	1	0	3	0	1	0	1	2	2	0	0	0	1	1	0	0	2	1	0	0	1	4	1	0	0	1	1	0	0	0	0	3	2	2	0	0
Ambiguous_taxa; JQ769951.1.1433	JQ769951.1.1433	Bacteria; Proteobacteria; Alphaproteobacteria; Caulobacterales; Caulobacteraceae; Brevundimonas; Ambiguous_taxa	13	0	3	0.240741	0	0.580669	1	0	0	0	0	0	0	0	0	0	0	0	0	0	0	0	0	0	0	0	1	0	0	0	0	0	0	2	0	0	0	0	0	0	0	1	1	0	0	0	0
Ambiguous_taxa; JQ977207.1.1433	JQ977207.1.1433	Bacteria; Actinobacteria; Actinobacteria; Micrococcales; Microbacteriaceae; Leifsonia; Ambiguous_taxa	28	0	4	0.518519	0	0.863095	1	1	0	0	2	4	2	0	0	0	1	2	0	0	0	2	0	0	0	0	0	0	1	0	0	1	2	0	0	0	0	0	0	1	0	2	1	0	1	1	2
Ambiguous_taxa; JQ977320.1.1433	JQ977320.1.1433	Bacteria; Bacteroidetes; Bacteroidia; Sphingobacteriales; Sphingobacteriaceae; Pedobacter; Ambiguous_taxa	132	0	8	2.44444	2	2.23747	3	3	2	4	2	3	3	0	1	0	0	7	6	5	0	8	0	0	0	0	2	2	3	2	3	2	3	3	2	1	2	3	3	1	1	2	2	3	0	3	8
Uncultured alpha proteobacterium; AJ581618.1.1447	AJ581618.1.1447	Bacteria; Proteobacteria; Alphaproteobacteria; Sphingomonadales; Sphingomonadaceae; Sphingomonas; Uncultured alpha proteobacterium	29	0	3	0.537037	0	0.719354	2	1	1	1	0	1	0	3	0	1	0	1	0	0	0	1	0	0	0	0	1	0	0	0	0	0	1	0	0	0	0	0	1	0	1	0	1	0	0	1	0
Ambiguous_taxa; KC778368.1.1431	KC778368.1.1431	Bacteria; Actinobacteria; Actinobacteria; Micrococcales; Micrococcaceae; Pseudarthrobacter; Ambiguous_taxa	21	0	4	0.388889	0	0.762733	2	0	0	0	0	0	0	0	0	1	1	1	0	1	1	0	1	0	0	0	0	2	0	0	0	0	0	1	0	1	0	0	0	0	0	0	0	0	1	0	0
Ambiguous_taxa; KM073967.1.1431	KM073967.1.1431	Bacteria; Bacteroidetes; Bacteroidia; Sphingobacteriales; Sphingobacteriaceae; Pedobacter; Ambiguous_taxa	256	0	33	4.74074	3	6.14659	5	3	0	1	4	1	1	15	2	2	1	3	0	1	1	5	1	0	1	0	5	3	5	0	1	1	0	4	3	1	0	2	11	3	3	4	22	8	2	3	0
Ambiguous_taxa; JN023281.1.1441	JN023281.1.1441	Bacteria; Proteobacteria; Alphaproteobacteria; Sphingomonadales; Sphingomonadaceae; Sphingomonas; Ambiguous_taxa	258	0	35	4.77778	3	5.21126	5	12	7	7	6	3	1	8	0	2	2	2	11	3	10	4	3	4	6	3	1	1	1	2	5	9	6	0	8	1	1	7	3	4	1	0	5	3	2	35	5
Ambiguous_taxa; JQ977167.1.1430	JQ977167.1.1430	Bacteria; Proteobacteria; Gammaproteobacteria; Betaproteobacteriales; Burkholderiaceae; Duganella; Ambiguous_taxa	94	0	7	1.74074	2	1.67315	3	0	4	0	2	2	4	0	2	3	3	0	3	3	0	3	0	1	0	2	3	0	0	0	2	1	1	2	0	4	4	2	7	1	0	1	0	1	6	1	0
Ambiguous_taxa; JQ977403.1.1436	JQ977403.1.1436	Bacteria; Bacteroidetes; Bacteroidia; Flavobacteriales; Weeksellaceae; Chryseobacterium; Ambiguous_taxa	17	0	3	0.314815	0	0.722263	0	0	0	1	0	0	0	1	0	0	1	3	0	0	0	0	0	0	0	0	0	0	0	0	2	2	0	0	1	0	0	0	0	0	0	0	0	0	0	1	0
Ambiguous_taxa; JN090860.1.1429	JN090860.1.1429	Bacteria; Bacteroidetes; Bacteroidia; Cytophagales; Hymenobacteraceae; Hymenobacter; Ambiguous_taxa	17	0	3	0.314815	0	0.608868	0	3	0	0	0	0	1	1	0	0	2	0	1	0	0	0	0	0	0	0	0	0	0	1	1	0	1	0	0	0	0	0	0	0	1	0	0	0	0	1	0
Ambiguous_taxa; JQ977108.1.1434	JQ977108.1.1434	Bacteria; Actinobacteria; Actinobacteria; Micrococcales; Microbacteriaceae; Microbacterium; Ambiguous_taxa	27	0	4	0.5	0	0.863298	0	1	1	0	1	3	2	0	0	0	0	0	0	1	1	1	0	0	0	0	0	0	2	0	0	2	4	0	0	0	0	0	1	1	0	1	0	1	0	0	0
Ambiguous_taxa; KF385115.1.1429	KF385115.1.1429	Bacteria; Actinobacteria; Actinobacteria; Micrococcales; Microbacteriaceae; Ambiguous_taxa; Ambiguous_taxa	129	0	18	2.38889	2	3.06173	3	2	4	2	2	3	2	3	0	7	2	2	0	2	6	4	0	8	2	2	0	2	6	0	3	6	1	2	0	2	0	1	3	0	0	4	7	2	0	7	18
Ambiguous_taxa; EF601823.1.1440	EF601823.1.1440	Bacteria; Bacteroidetes; Bacteroidia; Flavobacteriales; Weeksellaceae; Chryseobacterium; Ambiguous_taxa	217	0	42	4.01852	2	7.81023	19	0	2	1	0	2	0	6	4	0	1	2	8	17	3	0	0	0	0	0	1	4	4	0	6	3	5	2	0	0	2	0	2	0	0	0	0	4	2	0	8
Ambiguous_taxa; KF424286.1.1428	KF424286.1.1428	Bacteria; Bacteroidetes; Bacteroidia; Sphingobacteriales; Sphingobacteriaceae; Pedobacter; Ambiguous_taxa	1012	0	247	18.7407	7	36.4123	6	1	10	6	14	5	13	65	4	15	13	36	2	3	12	14	16	26	6	7	7	13	7	0	7	11	10	14	5	247	18	11	14	5	1	2	2	32	38	3	7
Ambiguous_taxa; AB549434.1.1432	AB549434.1.1432	Bacteria; Proteobacteria; Alphaproteobacteria; Caulobacterales; Caulobacteraceae; Brevundimonas; Ambiguous_taxa	30	0	3	0.555556	0	0.793052	0	1	0	2	1	0	0	0	0	2	1	0	2	0	0	2	0	0	0	0	1	0	0	0	0	0	0	2	0	0	0	0	0	0	0	1	1	1	0	0	1
Antarctic bacterium GA057; EU636044.1.1427	EU636044.1.1427	Bacteria; Proteobacteria; Gammaproteobacteria; Betaproteobacteriales; Burkholderiaceae; Massilia; Antarctic bacterium GA057	26	0	4	0.481481	0	0.884686	0	1	0	0	0	1	0	0	0	2	3	1	0	0	1	0	0	0	0	0	0	0	0	0	0	1	1	2	0	1	2	1	0	2	2	0	0	0	0	1	0
Ambiguous_taxa; GQ157982.1.1427	GQ157982.1.1427	Bacteria; Proteobacteria; Alphaproteobacteria; Sphingomonadales; Sphingomonadaceae; Sphingomonas; Ambiguous_taxa	698	1	39	12.9259	11	9.57956	10	29	22	39	29	9	26	15	14	13	18	14	29	12	27	22	1	13	10	3	3	13	31	1	15	23	28	3	5	2	6	10	11	29	4	21	6	6	2	11	4
Ambiguous_taxa; KJ185032.1.1427	KJ185032.1.1427	Bacteria; Actinobacteria; Actinobacteria; Micrococcales; Microbacteriaceae; Microbacterium; Ambiguous_taxa	56	0	6	1.03704	1	1.41372	1	0	3	3	3	1	2	0	1	1	5	2	3	0	0	1	0	0	1	4	1	1	2	0	0	0	2	1	0	0	0	0	6	0	0	1	0	0	0	1	0
Ambiguous_taxa; JQ236820.1.1427	JQ236820.1.1427	Bacteria; Bacteroidetes; Bacteroidia; Sphingobacteriales; Sphingobacteriaceae; Pedobacter; Ambiguous_taxa	17	0	4	0.314815	0	0.820126	0	0	3	0	0	0	0	0	0	0	0	0	0	0	0	0	0	0	0	1	0	0	0	0	0	1	0	0	4	0	0	1	0	0	1	0	0	0	0	3	0
Ambiguous_taxa; JQ723715.1.1431	JQ723715.1.1431	Bacteria; Proteobacteria; Alphaproteobacteria; Sphingomonadales; Sphingomonadaceae; Sphingomonas; Ambiguous_taxa	23	0	3	0.425926	0	0.689595	0	1	1	1	3	0	1	0	0	1	0	0	0	0	1	1	0	0	1	1	1	0	1	0	2	0	1	0	0	0	0	0	1	0	0	0	0	0	0	2	0
Ambiguous_taxa; JQ977175.1.1429	JQ977175.1.1429	Bacteria; Bacteroidetes; Bacteroidia; Flavobacteriales; Weeksellaceae; Chryseobacterium; Ambiguous_taxa	58	0	12	1.07407	0	2.34603	1	0	1	0	2	0	0	12	0	1	0	4	0	0	0	1	0	0	0	0	0	0	0	0	0	0	1	0	0	11	3	0	0	3	1	0	2	0	0	1	1
Ambiguous_taxa; JQ977695.1.1426	JQ977695.1.1426	Bacteria; Bacteroidetes; Bacteroidia; Flavobacteriales; Flavobacteriaceae; Flavobacterium; Ambiguous_taxa	58	0	11	1.07407	0	2.34603	0	0	0	0	0	2	1	0	1	0	0	1	1	0	0	0	0	1	0	0	1	0	0	0	0	0	0	6	0	0	0	1	6	2	0	0	0	6	9	0	5
Uncultured bacterium; KF611974.1.1426	KF611974.1.1426	Bacteria; Bacteroidetes; Bacteroidia; Flavobacteriales; Flavobacteriaceae; Flavobacterium; Uncultured bacterium	92	0	17	1.7037	1	2.75153	5	0	0	0	1	0	1	5	0	2	0	3	0	1	0	3	3	6	0	0	3	0	1	0	1	1	1	4	0	3	2	1	2	0	0	0	6	1	0	0	0
Ambiguous_taxa; EU834249.1.1425	EU834249.1.1425	Bacteria; Actinobacteria; Actinobacteria; Propionibacteriales; Nocardioidaceae; Aeromicrobium; Ambiguous_taxa	23	0	2	0.425926	0	0.632511	0	0	0	0	1	1	1	1	0	0	0	0	1	0	0	0	0	0	0	0	0	0	0	0	1	0	0	2	0	0	0	0	2	1	0	2	2	1	0	0	0
Uncultured bacterium; JN023355.1.1436	JN023355.1.1436	Bacteria; Proteobacteria; Alphaproteobacteria; Sphingomonadales; Sphingomonadaceae; Sphingomonas; Uncultured bacterium	390	0	26	7.22222	5	5.94842	6	16	18	11	7	0	2	15	3	4	3	12	14	4	10	5	4	10	4	5	1	4	5	0	2	9	8	0	15	3	5	20	3	6	4	0	4	3	2	26	13
Ambiguous_taxa; KF996546.1.1424	KF996546.1.1424	Bacteria; Proteobacteria; Alphaproteobacteria; Rhizobiales; Rhizobiaceae; Allorhizobium-Neorhizobium-Pararhizobium-Rhizobium; Ambiguous_taxa	413	0	43	7.64815	5	7.70728	4	5	10	12	18	2	5	13	4	8	8	8	15	3	7	10	12	17	3	2	4	9	10	1	15	6	18	2	3	1	3	1	43	9	2	2	3	0	4	0	2
Ambiguous_taxa; JN032580.1.1423	JN032580.1.1423	Bacteria; Bacteroidetes; Bacteroidia; Flavobacteriales; Flavobacteriaceae; Flavobacterium; Ambiguous_taxa	72	0	65	1.33333	0	8.83603	0	0	0	0	1	0	0	0	0	0	1	0	0	0	0	1	0	2	0	0	0	0	0	0	0	0	0	1	0	0	0	0	0	0	0	0	1	0	0	0	0
Ambiguous_taxa; JQ977687.1.1435	JQ977687.1.1435	Bacteria; Bacteroidetes; Bacteroidia; Sphingobacteriales; Sphingobacteriaceae; Pedobacter; Ambiguous_taxa	90	0	20	1.66667	0	3.49123	0	0	9	0	0	0	0	0	0	2	1	0	0	0	1	0	0	1	0	0	0	0	0	0	1	0	0	1	2	2	0	0	3	1	6	0	7	0	1	20	0
Ambiguous_taxa; KM073965.1.1432	KM073965.1.1432	Bacteria; Bacteroidetes; Bacteroidia; Sphingobacteriales; Sphingobacteriaceae; Pedobacter; Ambiguous_taxa	78	0	12	1.44444	1	2.19491	0	0	1	1	0	2	0	0	1	1	1	0	2	0	0	0	1	0	0	1	2	1	1	0	1	1	0	2	2	12	2	0	5	3	0	2	9	3	0	0	5
Ambiguous_taxa; LT009499.1.1430	LT009499.1.1430	Bacteria; Proteobacteria; Alphaproteobacteria; Acetobacterales; Acetobacteraceae; Roseomonas; Ambiguous_taxa	21	0	5	0.388889	0	0.855982	0	0	1	1	0	0	0	0	0	0	0	0	1	0	0	0	1	1	0	0	0	0	0	0	1	0	2	0	0	0	0	0	5	0	0	0	1	2	0	0	0
Ambiguous_taxa; GU082327.1.1422	GU082327.1.1422	Bacteria; Proteobacteria; Alphaproteobacteria; Sphingomonadales; Sphingomonadaceae; Sphingomonas; Ambiguous_taxa	4593	8	300	85.0556	69	55.0439	77	118	93	95	124	44	62	132	58	67	84	64	55	57	104	47	13	47	48	48	31	24	50	8	103	64	75	20	185	13	89	91	63	128	41	71	105	63	28	186	110
Ambiguous_taxa; HQ003411.1.1422	HQ003411.1.1422	Bacteria; Proteobacteria; Alphaproteobacteria; Rhizobiales; Rhizobiaceae; Allorhizobium-Neorhizobium-Pararhizobium-Rhizobium; Ambiguous_taxa	517	0	41	9.57407	7.5	8.59267	12	1	8	7	10	15	4	20	5	3	9	8	9	18	11	7	11	7	1	3	18	5	14	2	5	2	13	13	7	3	3	5	19	3	0	7	2	9	1	11	3
Ambiguous_taxa; HQ224659.1.1422	HQ224659.1.1422	Bacteria; Proteobacteria; Gammaproteobacteria; Xanthomonadales; Xanthomonadaceae; Stenotrophomonas; Ambiguous_taxa	10	0	2	0.185185	0	0.478759	0	0	1	0	1	0	0	0	0	0	0	0	2	0	0	0	0	0	0	0	0	0	0	0	0	0	0	0	0	0	0	0	0	1	0	0	0	0	0	0	0
Ambiguous_taxa; JQ977440.1.1441	JQ977440.1.1441	Bacteria; Bacteroidetes; Bacteroidia; Flavobacteriales; Weeksellaceae; Chryseobacterium; Ambiguous_taxa	124	0	18	2.2963	1	3.20748	2	0	1	0	1	1	0	3	0	6	5	2	2	3	2	0	0	0	1	0	3	1	0	0	0	1	1	3	5	2	2	1	1	0	0	1	0	0	4	1	1
Ambiguous_taxa; KM253069.1.1422	KM253069.1.1422	Bacteria; Proteobacteria; Alphaproteobacteria; Caulobacterales; Caulobacteraceae; Caulobacter; Ambiguous_taxa	18	0	3	0.333333	0	0.800943	0	0	0	0	0	0	2	0	0	0	0	1	0	0	0	0	0	1	0	0	0	0	0	0	1	0	0	1	0	0	0	0	3	0	0	3	0	0	0	0	0
Ambiguous_taxa; JQ977018.1.1431	JQ977018.1.1431	Bacteria; Bacteroidetes; Bacteroidia; Sphingobacteriales; Sphingobacteriaceae; Mucilaginibacter; Ambiguous_taxa	322	0	36	5.96296	2.5	7.91932	2	26	36	6	6	10	9	10	1	21	9	6	14	1	7	9	1	15	5	29	1	3	1	1	2	21	10	0	8	0	1	2	0	3	7	1	2	0	0	4	6
Ambiguous_taxa; JQ977622.1.1432	JQ977622.1.1432	Bacteria; Bacteroidetes; Bacteroidia; Sphingobacteriales; Sphingobacteriaceae; Pedobacter; Ambiguous_taxa	875	0	143	16.2037	5	29.5918	5	1	2	3	5	0	2	95	0	10	0	5	1	6	4	4	7	1	0	4	6	3	2	0	0	2	0	8	0	23	1	2	33	6	1	2	3	18	28	43	0
Ambiguous_taxa; KF788221.1.1430	KF788221.1.1430	Bacteria; Actinobacteria; Actinobacteria; Micrococcales; Microbacteriaceae; Microbacterium; Ambiguous_taxa	15	0	3	0.277778	0	0.626962	0	0	0	0	3	0	0	1	0	1	2	0	0	0	0	0	0	0	0	0	0	1	1	0	0	1	1	0	0	0	0	0	0	1	0	0	0	0	0	0	0
Ambiguous_taxa; JQ976993.1.1429	JQ976993.1.1429	Bacteria; Bacteroidetes; Bacteroidia; Sphingobacteriales; Sphingobacteriaceae; Pedobacter; Ambiguous_taxa	88	0	10	1.62963	1	1.98386	1	1	4	3	4	0	3	2	0	3	5	3	0	0	0	1	0	0	3	0	1	1	4	1	2	0	0	1	1	0	0	1	1	2	1	3	10	0	1	0	3
Ambiguous_taxa; JQ977199.1.1427	JQ977199.1.1427	Bacteria; Actinobacteria; Actinobacteria; Micrococcales; Microbacteriaceae; Microbacterium; Ambiguous_taxa	15	0	3	0.277778	0	0.656367	0	0	0	0	0	1	0	0	0	0	2	0	1	1	0	0	0	0	0	0	0	0	0	0	0	3	2	0	0	0	0	0	1	0	0	0	2	0	0	0	0
Ambiguous_taxa; LC269320.1.1420	LC269320.1.1420	Bacteria; Bacteroidetes; Bacteroidia; Cytophagales; Spirosomaceae; Spirosoma; Ambiguous_taxa	77	0	9	1.42593	1	1.98677	0	2	4	7	3	2	6	0	1	0	5	0	3	1	3	2	0	3	2	2	1	1	2	2	9	3	5	0	0	0	0	1	0	1	0	1	0	0	0	0	0
Uncultured bacterium; FM872825.1.1419	FM872825.1.1419	Bacteria; Proteobacteria; Alphaproteobacteria; Rhodobacterales; Rhodobacteraceae; Rubellimicrobium; Uncultured bacterium	12	0	2	0.222222	0	0.50157	0	0	0	0	0	0	1	0	0	0	0	0	1	2	0	0	0	0	0	0	0	0	0	0	0	1	1	0	0	0	1	0	0	0	0	0	0	1	0	0	0
Ambiguous_taxa; JQ977287.1.1418	JQ977287.1.1418	Bacteria; Bacteroidetes; Bacteroidia; Cytophagales; Spirosomaceae; Dyadobacter; Ambiguous_taxa	970	0	92	17.963	14.5	15.6168	31	16	47	20	32	10	11	18	18	13	31	22	30	41	37	17	7	28	3	13	7	6	14	2	16	5	20	1	10	30	3	8	27	6	5	5	1	15	8	9	30
Flavobacterium noncentrifugens; FNEZ01000013.1.1432	FNEZ01000013.1.1432	Bacteria; Bacteroidetes; Bacteroidia; Flavobacteriales; Flavobacteriaceae; Flavobacterium; Flavobacterium noncentrifugens	62	0	6	1.14815	1	1.3928	1	1	0	1	0	0	1	0	2	0	4	0	0	3	3	2	0	3	1	0	1	0	2	0	2	2	5	2	1	0	0	1	6	0	0	1	0	0	2	1	3
Ambiguous_taxa; KF424280.1.1417	KF424280.1.1417	Bacteria; Bacteroidetes; Bacteroidia; Flavobacteriales; Flavobacteriaceae; Flavobacterium; Ambiguous_taxa	43	0	4	0.796296	0	1.15546	0	0	0	0	0	1	0	0	0	0	2	2	0	0	0	0	0	1	0	0	0	1	1	0	0	0	1	4	0	0	2	1	2	0	0	2	1	2	4	0	0
Ambiguous_taxa; KU560304.1.1436	KU560304.1.1436	Bacteria; Actinobacteria; Actinobacteria; Corynebacteriales; Nocardiaceae; Rhodococcus; Ambiguous_taxa	43	0	7	0.796296	0	1.23441	0	0	0	0	3	0	0	0	0	0	1	2	7	1	0	0	0	2	0	2	1	1	2	0	0	2	0	0	1	1	0	0	0	0	0	2	2	0	0	0	2
Ambiguous_taxa; AB697158.1.1416	AB697158.1.1416	Bacteria; Proteobacteria; Alphaproteobacteria; Rhizobiales; Beijerinckiaceae; Methylobacterium; Ambiguous_taxa	553	0	41	10.2407	4	11.4495	2	29	41	18	19	15	40	13	4	18	11	18	18	1	28	23	2	40	6	11	4	7	15	5	19	21	37	3	0	1	0	2	4	9	5	1	1	0	2	15	3
Ambiguous_taxa; KF733311.1.1416	KF733311.1.1416	Bacteria; Actinobacteria; Actinobacteria; Micrococcales; Microbacteriaceae; Ambiguous_taxa; Ambiguous_taxa	35	0	10	0.648148	0	1.65013	0	0	0	0	0	0	0	2	0	0	0	0	0	0	1	1	1	0	0	0	0	0	0	0	0	0	0	0	0	0	0	0	10	0	0	1	1	0	1	0	0
Ambiguous_taxa; FM958423.1.1415	FM958423.1.1415	Bacteria; Proteobacteria; Alphaproteobacteria; Sphingomonadales; Sphingomonadaceae; Sphingomonas; Ambiguous_taxa	54	0	9	1	0	1.84289	0	4	6	0	0	1	9	0	2	2	0	2	0	0	4	2	0	0	0	2	0	1	1	1	0	5	3	0	0	0	0	0	0	0	0	0	0	0	0	4	0
Ambiguous_taxa; HQ003421.1.1420	HQ003421.1.1420	Bacteria; Proteobacteria; Alphaproteobacteria; Rhizobiales; Beijerinckiaceae; Bosea; Ambiguous_taxa	16	0	2	0.296296	0	0.500175	1	0	0	0	1	0	0	0	0	1	0	1	1	2	0	0	0	1	0	0	0	0	0	0	0	1	0	0	0	0	0	0	1	0	0	0	0	1	0	0	0
Ambiguous_taxa; JX005883.1.1481	JX005883.1.1481	Bacteria; Proteobacteria; Alphaproteobacteria; Caulobacterales; Caulobacteraceae; Brevundimonas; Ambiguous_taxa	78	0	11	1.44444	1	2.28751	5	1	4	1	0	0	0	0	0	0	1	0	1	1	2	1	0	0	0	0	1	0	1	1	1	0	2	9	1	0	1	0	6	1	0	2	1	11	0	0	0
Uncultured bacterium; DQ521559.1.1414	DQ521559.1.1414	Bacteria; Patescibacteria; Saccharimonadia; Saccharimonadales; Saccharimonadaceae; Uncultured bacterium; Uncultured bacterium	32	0	4	0.592593	0	0.981307	1	0	0	0	0	1	2	2	0	3	2	0	1	0	0	2	2	0	0	0	0	1	2	0	0	0	0	0	0	0	0	4	0	0	0	1	1	0	0	0	2
Sphingomonas kyungheensis; JN196137.1.1414	JN196137.1.1414	Bacteria; Proteobacteria; Alphaproteobacteria; Sphingomonadales; Sphingomonadaceae; Sphingomonas; Sphingomonas kyungheensis	44	0	8	0.814815	0	1.7274	0	0	0	0	2	0	3	1	0	0	0	1	0	1	0	0	0	0	0	1	0	1	2	0	0	0	0	0	0	0	0	0	7	0	0	0	4	0	0	0	0
Ambiguous_taxa; KJ810594.1.1414	KJ810594.1.1414	Bacteria; Bacteroidetes; Bacteroidia; Sphingobacteriales; Sphingobacteriaceae; Pedobacter; Ambiguous_taxa	45	0	12	0.833333	0	2.04432	0	1	2	6	0	0	1	0	0	0	0	0	1	0	1	0	0	0	0	3	0	0	0	1	0	0	1	0	7	1	0	0	0	0	1	0	0	0	0	0	0
Ambiguous_taxa; JQ977445.1.1429	JQ977445.1.1429	Bacteria; Actinobacteria; Actinobacteria; Propionibacteriales; Nocardioidaceae; Nocardioides; Ambiguous_taxa	10	0	2	0.185185	0	0.437578	0	0	0	0	1	2	0	0	0	0	0	0	0	0	1	0	0	0	1	0	0	0	0	0	0	1	0	1	1	0	0	0	0	0	0	0	1	1	0	0	0
Ambiguous_taxa; HQ224600.1.1411	HQ224600.1.1411	Bacteria; Proteobacteria; Gammaproteobacteria; Enterobacteriales; Enterobacteriaceae; Erwinia; Ambiguous_taxa	21	0	16	0.388889	0	2.23536	0	0	0	0	0	0	0	16	0	1	0	0	0	0	0	0	0	0	0	0	0	0	0	0	0	0	0	0	0	0	0	0	0	0	4	0	0	0	0	0	0
Uncultured bacterium; EF154093.1.1410	EF154093.1.1410	Bacteria; Actinobacteria; Actinobacteria; Micrococcales; Microbacteriaceae; Curtobacterium; Uncultured bacterium	27	0	4	0.5	0	0.946692	0	1	3	0	1	0	1	0	0	0	1	0	2	0	1	1	0	0	1	0	0	0	0	0	1	0	2	0	0	0	0	0	0	4	1	0	1	0	0	0	0
Ambiguous_taxa; EF154120.1.1410	EF154120.1.1410	Bacteria; Actinobacteria; Actinobacteria; Corynebacteriales; Nocardiaceae; Rhodococcus; Ambiguous_taxa	35	0	10	0.648148	0	1.88497	0	0	0	1	0	0	0	0	0	0	0	4	1	0	0	0	0	1	0	1	0	0	1	0	0	0	0	2	0	0	0	0	0	1	0	0	0	0	1	0	0
Ambiguous_taxa; JQ977172.1.1406	JQ977172.1.1406	Bacteria; Proteobacteria; Alphaproteobacteria; Sphingomonadales; Sphingomonadaceae; Sphingomonas; Ambiguous_taxa	14085	41	941	260.833	225	171.721	290	544	691	344	351	280	213	458	135	244	199	258	456	212	462	244	102	353	152	352	95	77	178	41	192	276	259	41	436	98	114	296	154	180	147	99	112	71	95	941	433
Ambiguous_taxa; KF999706.1.1405	KF999706.1.1405	Bacteria; Actinobacteria; Actinobacteria; Micrococcales; Intrasporangiaceae; Phycicoccus; Ambiguous_taxa	17	0	2	0.314815	0	0.608868	0	0	0	1	0	1	0	0	0	0	1	0	0	1	2	0	0	0	0	1	0	0	0	0	0	0	2	0	0	0	1	0	1	0	0	0	0	1	0	0	0
Ambiguous_taxa; KJ009397.1.1405	KJ009397.1.1405	Bacteria; Bacteroidetes; Bacteroidia; Cytophagales; Hymenobacteraceae; Hymenobacter; Ambiguous_taxa	36	0	4	0.666667	0	1.09888	1	0	2	0	0	0	0	0	0	0	2	0	3	0	0	1	0	0	1	0	0	0	2	0	0	0	1	2	1	0	0	0	3	0	0	0	1	1	0	0	0
Ambiguous_taxa; HM996832.1.1404	HM996832.1.1404	Bacteria; Proteobacteria; Alphaproteobacteria; Rhizobiales; Devosiaceae; Devosia; Ambiguous_taxa	18	0	2	0.333333	0	0.614295	0	0	0	0	1	1	0	0	0	1	0	0	0	0	0	1	0	0	0	0	0	0	2	0	0	0	0	0	1	0	1	0	0	0	0	0	0	1	0	0	0
Uncultured bacterium; AM991176.1.1402	AM991176.1.1402	Bacteria; Patescibacteria; Saccharimonadia; Saccharimonadales; Uncultured bacterium; Uncultured bacterium; Uncultured bacterium	18	0	4	0.333333	0	0.824163	0	0	0	0	0	0	0	0	0	0	0	1	1	0	0	0	1	1	0	0	0	0	0	0	0	0	0	0	0	0	0	0	0	0	0	0	0	4	0	0	0
Ambiguous_taxa; HJ352608.1.1402	HJ352608.1.1402	Bacteria; Proteobacteria; Deltaproteobacteria; Bdellovibrionales; Bdellovibrionaceae; Bdellovibrio; Ambiguous_taxa	38	0	3	0.703704	0	0.882313	0	1	0	0	0	1	0	0	0	0	0	0	1	0	0	1	0	1	0	0	2	0	3	0	2	0	1	1	1	0	1	1	3	0	0	1	0	3	0	0	2
Ambiguous_taxa; JN082747.1.1402	JN082747.1.1402	Bacteria; Proteobacteria; Alphaproteobacteria; Sphingomonadales; Sphingomonadaceae; Novosphingobium; Ambiguous_taxa	37	0	11	0.685185	0	1.69153	0	1	1	2	0	1	1	1	0	0	0	1	0	0	1	0	2	0	1	1	0	0	0	0	0	0	0	4	0	0	0	0	11	0	0	0	0	0	0	0	0
Ambiguous_taxa; JQ977210.1.1402	JQ977210.1.1402	Bacteria; Proteobacteria; Alphaproteobacteria; Rhizobiales; Beijerinckiaceae; Methylobacterium; Ambiguous_taxa	176	0	12	3.25926	2	2.90858	3	9	8	1	6	4	12	4	1	1	3	5	11	2	8	5	1	5	6	3	1	1	4	1	7	8	2	0	1	0	0	3	7	3	1	3	0	2	1	2	2
Amnibacterium sp; KX858535.1.1402	KX858535.1.1402	Bacteria; Actinobacteria; Actinobacteria; Micrococcales; Microbacteriaceae; Frigoribacterium; Amnibacterium sp	11	0	2	0.203704	0	0.490653	0	0	2	0	0	0	0	0	0	0	0	1	0	0	0	0	0	0	0	1	0	0	0	1	0	0	1	0	0	0	0	0	0	0	0	0	0	0	0	0	0
Ambiguous_taxa; FN421963.1.1401	FN421963.1.1401	Bacteria; Bacteroidetes; Bacteroidia; Chitinophagales; Chitinophagaceae; Uncultured; Ambiguous_taxa	13	0	5	0.240741	0	0.775453	1	0	0	0	0	0	1	0	0	5	1	0	0	0	0	1	0	0	0	0	0	0	1	0	0	0	2	0	0	0	0	0	1	0	0	0	0	0	0	0	0
Ambiguous_taxa; JN377659.1.1470	JN377659.1.1470	Bacteria; Proteobacteria; Alphaproteobacteria; Caulobacterales; Caulobacteraceae; Brevundimonas; Ambiguous_taxa	41	0	5	0.759259	0	1.33084	0	0	0	0	0	0	0	0	0	1	1	0	1	0	0	0	1	0	0	0	0	0	0	0	0	1	0	2	0	0	4	0	5	0	0	3	1	5	0	0	1
Ambiguous_taxa; JX097011.1.1413	JX097011.1.1413	Bacteria; Proteobacteria; Alphaproteobacteria; Caulobacterales; Caulobacteraceae; Brevundimonas; Ambiguous_taxa	179	0	17	3.31481	2	4.12916	4	2	0	1	4	1	0	2	2	5	3	2	4	4	1	2	1	4	1	0	1	1	11	0	2	3	2	17	2	1	0	1	14	0	0	4	4	13	0	0	1
Ambiguous_taxa; JQ977308.1.1399	JQ977308.1.1399	Bacteria; Proteobacteria; Alphaproteobacteria; Sphingomonadales; Sphingomonadaceae; Sphingomonas; Ambiguous_taxa	644	0	49	11.9259	9	10.7367	8	40	15	19	16	13	28	32	8	10	12	9	16	2	37	16	0	19	13	15	1	6	9	1	8	21	20	1	30	0	6	15	2	8	8	12	5	2	2	19	15
Uncultured bacterium; DQ521555.1.1398	DQ521555.1.1398	Bacteria; Patescibacteria; Saccharimonadia; Saccharimonadales; Uncultured bacterium; Uncultured bacterium; Uncultured bacterium	40	0	10	0.740741	0	2.0391	0	2	0	0	1	0	2	1	0	0	0	1	0	0	0	0	1	0	0	0	0	0	0	0	0	0	0	0	0	0	0	0	9	0	1	0	0	0	0	0	4
Brevundimonas sp. NBGD9; HQ003424.1.1407	HQ003424.1.1407	Bacteria; Proteobacteria; Alphaproteobacteria; Caulobacterales; Caulobacteraceae; Brevundimonas; Brevundimonas sp. NBGD9	19	0	2	0.351852	0	0.587846	1	0	0	1	1	0	0	0	0	1	1	0	0	1	0	0	0	0	0	0	0	0	0	0	0	0	0	1	0	1	0	0	0	2	0	0	1	2	0	0	0
Ambiguous_taxa; JQ977617.1.1397	JQ977617.1.1397	Bacteria; Proteobacteria; Alphaproteobacteria; Rhizobiales; Rhizobiaceae; Allorhizobium-Neorhizobium-Pararhizobium-Rhizobium; Ambiguous_taxa	121	0	13	2.24074	1	3.0402	0	0	0	3	1	0	1	4	0	4	4	0	0	1	1	3	11	3	1	0	2	2	0	0	1	2	0	1	3	1	1	0	6	3	0	1	1	0	0	2	2
Ambiguous_taxa; KR051037.1.1397	KR051037.1.1397	Bacteria; Proteobacteria; Alphaproteobacteria; Rhizobiales; Rhizobiaceae; Allorhizobium-Neorhizobium-Pararhizobium-Rhizobium; Ambiguous_taxa	45	0	18	0.833333	0	2.81338	3	0	0	0	1	0	0	0	0	8	0	1	0	0	1	0	0	1	0	1	0	0	0	0	0	0	0	0	0	0	0	0	0	0	0	0	1	0	0	0	0
Uncultured bacterium; AB476245.1.1396	AB476245.1.1396	Bacteria; Patescibacteria; Saccharimonadia; Saccharimonadales; Uncultured bacterium; Uncultured bacterium; Uncultured bacterium	14	0	2	0.259259	0	0.483118	0	0	1	0	0	2	1	0	0	0	0	0	0	1	1	0	0	1	0	0	1	0	0	0	0	0	0	0	0	0	0	1	0	1	0	0	0	0	0	0	1
Uncultured bacterium; EF516507.1.1395	EF516507.1.1395	Bacteria; Bacteroidetes; Bacteroidia; Flavobacteriales; Flavobacteriaceae; Flavobacterium; Uncultured bacterium	40	0	13	0.740741	0	2.4739	0	0	0	0	0	1	0	0	0	0	0	1	1	0	0	0	0	1	1	0	0	0	0	0	1	13	0	1	0	0	1	0	13	0	2	1	0	0	1	0	0
Uncultured bacterium; FN421990.1.1394	FN421990.1.1394	Bacteria; Bacteroidetes; Bacteroidia; Flavobacteriales; Flavobacteriaceae; Flavobacterium; Uncultured bacterium	262	0	50	4.85185	2	8.21275	2	0	4	4	3	0	0	4	1	0	3	1	1	1	7	0	3	2	0	0	3	1	2	0	0	0	0	11	2	3	1	1	15	0	0	2	1	10	7	4	1
Uncultured bacterium; FN421993.1.1402	FN421993.1.1402	Bacteria; Bacteroidetes; Bacteroidia; Flavobacteriales; Weeksellaceae; Chryseobacterium; Uncultured bacterium	159	0	30	2.94444	1	4.94657	2	2	1	1	1	1	0	15	2	2	6	1	0	2	2	1	1	0	0	1	2	3	2	0	0	0	0	6	8	1	1	2	5	0	1	1	1	2	7	1	1
Ambiguous_taxa; KP645131.1.1394	KP645131.1.1394	Bacteria; Proteobacteria; Alphaproteobacteria; Sphingomonadales; Sphingomonadaceae; Sphingobium; Ambiguous_taxa	130	0	12	2.40741	2	2.47644	1	2	5	2	6	2	1	0	2	6	1	0	2	4	0	2	1	3	2	1	1	0	5	0	3	3	3	2	6	0	1	1	2	2	0	3	1	2	0	0	12
Uncultured bacterium; FN421900.1.1393	FN421900.1.1393	Bacteria; Bacteroidetes; Bacteroidia; Cytophagales; Spirosomaceae; Fibrella; Uncultured bacterium	11	0	4	0.203704	0	0.683488	0	0	0	4	0	0	0	0	0	1	1	0	0	0	0	0	0	0	0	0	0	0	2	1	0	0	0	0	0	0	0	0	0	0	0	0	0	0	0	0	0
Ambiguous_taxa; JQ977411.1.1392	JQ977411.1.1392	Bacteria; Proteobacteria; Alphaproteobacteria; Rhizobiales; Devosiaceae; Devosia; Ambiguous_taxa	465	0	21	8.61111	7.5	5.66158	16	6	12	13	7	4	10	8	9	13	13	5	13	12	8	8	7	19	8	3	7	5	21	3	11	15	20	6	6	7	2	2	9	0	2	7	9	20	1	1	5
Pedobacter sp. HME6451; HQ714329.1.1391	HQ714329.1.1391	Bacteria; Bacteroidetes; Bacteroidia; Sphingobacteriales; Sphingobacteriaceae; Pedobacter; Pedobacter sp. HME6451	30	0	8	0.555556	0	1.46231	0	0	0	0	0	0	0	0	0	0	0	0	0	1	0	0	1	1	0	0	0	1	0	0	0	0	0	1	0	0	0	0	2	0	0	0	0	0	0	0	0
Uncultured bacterium; FN421739.1.1390	FN421739.1.1390	Bacteria; Bacteroidetes; Bacteroidia; Cytophagales; Hymenobacteraceae; Hymenobacter; Uncultured bacterium	327	0	32	6.05556	4	6.47322	3	2	11	8	14	2	13	7	2	7	4	13	6	7	7	8	2	0	2	11	1	4	4	3	10	4	2	1	10	0	3	2	1	10	0	6	1	1	7	9	1
Ambiguous_taxa; KT766074.1.1390	KT766074.1.1390	Bacteria; Proteobacteria; Alphaproteobacteria; Sphingomonadales; Sphingomonadaceae; Novosphingobium; Ambiguous_taxa	42	0	14	0.777778	0	2.35257	0	0	0	1	0	0	0	0	0	0	0	0	0	0	1	0	0	0	0	0	0	1	0	1	1	0	1	8	0	0	0	0	0	0	1	0	0	0	7	0	0
Ambiguous_taxa; KX097061.1.1388	KX097061.1.1388	Bacteria; Proteobacteria; Alphaproteobacteria; Rhodobacterales; Rhodobacteraceae; Falsirhodobacter; Ambiguous_taxa	18	0	6	0.333333	0	1.18162	0	0	0	0	0	0	0	0	0	0	0	0	0	0	1	0	0	0	0	0	0	0	0	0	0	0	0	0	0	0	0	0	6	0	0	1	0	0	0	0	0
Ambiguous_taxa; EF018740.1.1387	EF018740.1.1387	Bacteria; Bacteroidetes; Bacteroidia; Chitinophagales; Chitinophagaceae; Flavitalea; Ambiguous_taxa	12	0	2	0.222222	0	0.462425	0	0	0	0	0	1	0	0	0	0	0	1	0	0	0	0	0	0	0	0	1	0	1	0	0	0	1	1	0	0	0	0	0	0	0	1	1	0	0	0	0
Uncultured bacterium; HM274142.1.1387	HM274142.1.1387	Bacteria; Verrucomicrobia; Verrucomicrobiae; Chthoniobacterales; Chthoniobacteraceae; Chthoniobacter; Uncultured bacterium	12	0	2	0.222222	0	0.462425	0	0	0	0	0	0	0	0	0	0	0	1	0	0	0	1	0	0	0	0	0	0	0	0	1	0	0	0	1	0	0	0	0	1	0	0	0	1	0	0	1
Uncultured bacterium; JF149880.1.1387	JF149880.1.1387	Bacteria; Verrucomicrobia; Verrucomicrobiae; Chthoniobacterales; Chthoniobacteraceae; Chthoniobacter; Uncultured bacterium	72	0	10	1.33333	0.5	2.15442	0	0	0	1	1	0	0	0	0	1	0	0	0	1	0	2	0	0	0	0	0	0	1	0	0	2	0	3	2	0	2	1	2	2	1	0	3	3	1	0	4
Ambiguous_taxa; JQ977542.1.1392	JQ977542.1.1392	Bacteria; Proteobacteria; Alphaproteobacteria; Caulobacterales; Caulobacteraceae; Brevundimonas; Ambiguous_taxa	138	0	11	2.55556	2	2.66116	6	1	3	4	1	1	1	0	3	2	4	4	3	5	1	0	0	0	1	0	3	0	5	1	1	1	2	2	2	1	4	2	5	1	0	2	2	11	1	0	5
Uncultured bacterium; FN421583.1.1384	FN421583.1.1384	Bacteria; Bacteroidetes; Bacteroidia; Cytophagales; Hymenobacteraceae; Hymenobacter; Uncultured bacterium	13	0	3	0.240741	0	0.671107	0	0	0	0	0	0	0	1	0	0	0	2	0	0	0	0	0	0	0	0	0	0	0	0	0	0	0	0	0	2	0	0	0	0	0	0	0	0	1	3	0
Uncultured bacterium; FN421884.1.1383	FN421884.1.1383	Bacteria; Bacteroidetes; Bacteroidia; Cytophagales; Spirosomaceae; Uncultured; Uncultured bacterium	31	0	6	0.574074	0	1.19119	0	0	0	0	0	0	1	0	0	6	0	0	0	0	0	0	0	0	3	2	0	0	2	0	0	0	1	0	1	0	0	2	3	0	0	2	1	0	0	3	0
Uncultured bacterium; EF154142.1.1382	EF154142.1.1382	Bacteria; Bacteroidetes; Bacteroidia; Sphingobacteriales; Sphingobacteriaceae; Pedobacter; Uncultured bacterium	35	0	5	0.648148	0	1.15182	0	0	0	0	0	0	0	2	1	3	0	0	0	0	0	0	0	0	0	0	0	0	1	0	0	0	0	0	0	0	0	0	1	0	0	0	0	0	2	0	0
Uncultured bacterium; HM274329.1.1382	HM274329.1.1382	Bacteria; Verrucomicrobia; Verrucomicrobiae; Verrucomicrobiales; Verrucomicrobiaceae; Uncultured; Uncultured bacterium	26	0	6	0.481481	0	1.17747	0	0	0	0	0	0	0	0	0	0	0	1	0	0	0	0	0	0	0	0	0	0	2	0	0	0	0	0	1	0	0	0	2	1	0	0	1	0	0	0	1
Ambiguous_taxa; JQ977200.1.1378	JQ977200.1.1378	Bacteria; Proteobacteria; Alphaproteobacteria; Caulobacterales; Caulobacteraceae; Brevundimonas; Ambiguous_taxa	260	0	35	4.81481	3	6.85448	14	3	14	2	5	3	2	8	2	8	6	9	3	3	1	9	4	13	4	0	3	5	7	0	0	7	9	9	2	1	0	0	3	0	0	0	2	7	2	2	4
Ambiguous_taxa; KR107523.1.1376	KR107523.1.1376	Bacteria; Proteobacteria; Alphaproteobacteria; Rhizobiales; Rhizobiaceae; Neorhizobium; Ambiguous_taxa	10	0	2	0.185185	0	0.437578	0	0	0	0	0	0	0	0	0	1	0	0	0	1	0	0	2	0	0	0	0	0	0	0	0	0	0	0	0	0	0	0	0	0	0	0	1	1	0	0	0
Flavobacterium arsenatis; KJ205533.1.1374	KJ205533.1.1374	Bacteria; Bacteroidetes; Bacteroidia; Flavobacteriales; Flavobacteriaceae; Flavobacterium; Flavobacterium arsenatis	17	0	4	0.314815	0	0.722263	0	0	0	0	0	0	0	0	0	0	1	0	0	0	0	0	0	0	0	0	0	0	0	0	0	0	0	2	0	1	1	0	1	1	0	0	0	4	1	0	0
Uncultured bacterium; FN421505.1.1373	FN421505.1.1373	Bacteria; Actinobacteria; Actinobacteria; Kineosporiales; Kineosporiaceae; Quadrisphaera; Uncultured bacterium	17	0	3	0.314815	0	0.796788	0	0	1	0	0	0	0	0	3	0	2	0	0	0	0	0	0	0	0	0	0	1	0	0	0	0	0	0	0	0	0	0	0	0	0	0	0	0	0	2	0
Uncultured bacterium; FN421524.1.1373	FN421524.1.1373	Bacteria; Proteobacteria; Alphaproteobacteria; Rhizobiales; Rhizobiaceae; Allorhizobium-Neorhizobium-Pararhizobium-Rhizobium; Uncultured bacterium	46	0	5	0.851852	0	1.309	1	0	4	0	2	0	0	3	0	1	0	1	4	0	0	1	0	0	0	2	0	0	0	0	0	0	1	1	0	1	0	0	3	0	0	1	0	2	0	0	0
Uncultured Bacteroidetes bacterium; JQ627502.1.1373	JQ627502.1.1373	Bacteria; Bacteroidetes; Bacteroidia; Cytophagales; Hymenobacteraceae; Hymenobacter; Uncultured Bacteroidetes bacterium	40	0	4	0.740741	0	1.03131	0	1	1	2	1	2	1	0	1	0	0	0	2	1	1	1	0	0	1	0	1	0	2	0	0	0	0	0	3	1	0	0	0	1	0	4	0	0	0	4	1
Ambiguous_taxa; GQ288920.1.1371	GQ288920.1.1371	Bacteria; Actinobacteria; Actinobacteria; Frankiales; Nakamurellaceae; Nakamurella; Ambiguous_taxa	57	0	5	1.05556	0.5	1.35168	3	2	2	2	4	2	2	2	1	3	3	1	0	1	0	2	0	1	2	3	0	0	5	0	3	1	5	1	0	0	1	0	0	0	0	0	0	0	0	0	0
Uncultured Bacteroidetes bacterium; JQ627494.1.1371	JQ627494.1.1371	Bacteria; Bacteroidetes; Bacteroidia; Cytophagales; Hymenobacteraceae; Hymenobacter; Uncultured Bacteroidetes bacterium	26	0	3	0.481481	0	0.884686	0	0	0	3	0	0	1	3	0	0	1	0	2	0	0	0	0	0	1	0	0	0	0	0	0	1	0	1	0	2	0	0	0	1	0	0	0	0	1	3	0
Ambiguous_taxa; FN421489.1.1370	FN421489.1.1370	Bacteria; FBP; Ambiguous_taxa; Ambiguous_taxa; Ambiguous_taxa; Ambiguous_taxa; Ambiguous_taxa	11	0	5	0.203704	0	0.736633	0	0	0	0	0	0	1	0	1	0	0	0	0	0	0	0	0	0	0	0	0	0	0	0	0	0	0	0	1	0	0	0	0	0	0	1	0	0	0	0	0
Uncultured bacterium; FN421791.1.1370	FN421791.1.1370	Bacteria; Bacteroidetes; Bacteroidia; Sphingobacteriales; Sphingobacteriaceae; Pedobacter; Uncultured bacterium	16	0	2	0.296296	0	0.570654	1	0	1	0	0	0	0	0	0	1	0	0	0	0	0	0	0	2	0	0	0	0	0	0	1	2	0	0	2	0	0	0	1	0	0	0	0	0	0	1	0
Uncultured bacterium; FN421569.1.1369	FN421569.1.1369	Bacteria; Proteobacteria; Alphaproteobacteria; Sphingomonadales; Sphingomonadaceae; Sphingomonas; Uncultured bacterium	28	0	4	0.518519	0	0.946508	1	2	4	0	0	0	0	0	1	0	0	1	0	0	2	1	0	0	1	1	0	0	1	0	0	0	2	0	0	0	0	0	0	4	1	0	0	0	0	1	2
Uncultured bacterium; FN421904.1.1369	FN421904.1.1369	Bacteria; Proteobacteria; Alphaproteobacteria; Sphingomonadales; Sphingomonadaceae; Sphingomonas; Uncultured bacterium	23	0	4	0.425926	0	0.837829	0	0	1	0	0	0	0	0	1	0	3	0	0	0	0	1	0	0	1	0	0	1	2	0	2	1	0	0	1	1	0	0	2	0	0	0	0	0	0	1	0
Ambiguous_taxa; JQ236847.1.1369	JQ236847.1.1369	Bacteria; Proteobacteria; Alphaproteobacteria; Caulobacterales; Caulobacteraceae; Brevundimonas; Ambiguous_taxa	29	0	8	0.537037	0	1.3134	0	0	0	0	1	0	0	0	0	1	1	0	0	3	0	0	0	0	0	0	0	0	1	0	0	0	0	0	0	0	0	1	3	0	0	1	0	8	0	0	1
Uncultured planctomycete; DQ450803.1.1368	DQ450803.1.1368	Bacteria; Planctomycetes; Phycisphaerae; Tepidisphaerales; Tepidisphaeraceae; Uncultured planctomycete; Uncultured planctomycete	12	0	4	0.222222	0	0.634441	0	0	0	0	0	0	1	0	0	1	0	0	0	0	0	0	0	0	0	0	0	0	0	0	0	0	0	0	0	1	0	0	0	0	0	1	0	0	0	0	0
Uncultured bacterium; FN421860.1.1368	FN421860.1.1368	Bacteria; Proteobacteria; Alphaproteobacteria; Sphingomonadales; Sphingomonadaceae; Sphingomonas; Uncultured bacterium	262	0	21	4.85185	3	4.43148	8	2	4	2	11	4	2	10	3	2	2	6	2	3	6	0	0	2	3	3	0	1	2	0	5	2	1	1	17	1	2	6	2	10	1	3	3	5	6	21	9
Uncultured bacterium; FN421556.1.1367	FN421556.1.1367	Bacteria; Proteobacteria; Alphaproteobacteria; Sphingomonadales; Sphingomonadaceae; Sphingomonas; Uncultured bacterium	134	0	12	2.48148	2	2.21266	3	0	2	2	1	3	2	2	0	1	2	5	5	2	1	0	0	2	2	0	1	1	3	0	3	2	4	2	6	0	3	6	2	2	3	0	1	3	0	12	8
Ambiguous_taxa; FN421801.1.1367	FN421801.1.1367	Bacteria; Proteobacteria; Alphaproteobacteria; Rhizobiales; Rhizobiaceae; Aureimonas; Ambiguous_taxa	136	0	11	2.51852	1	3.05757	5	3	11	9	6	4	3	2	4	1	9	3	7	3	0	3	2	6	1	3	0	0	7	0	2	0	1	1	0	0	1	1	1	2	0	3	0	0	0	3	0
Ambiguous_taxa; FN421978.1.1367	FN421978.1.1367	Bacteria; Proteobacteria; Alphaproteobacteria; Sphingomonadales; Sphingomonadaceae; Sphingomonas; Ambiguous_taxa	106	0	9	1.96296	2	1.82191	4	2	5	5	2	3	2	3	0	3	3	1	3	2	6	1	2	2	0	2	0	0	0	0	3	2	1	0	9	0	0	4	1	2	0	2	0	0	0	5	3
Uncultured bacterium; FN421992.1.1367	FN421992.1.1367	Bacteria; Proteobacteria; Alphaproteobacteria; Sphingomonadales; Sphingomonadaceae; Sphingomonas; Uncultured bacterium	68	0	5	1.25926	1	1.50703	0	0	5	0	0	0	0	2	4	1	2	2	1	4	2	1	1	0	1	1	0	1	3	0	2	1	5	0	0	0	0	0	1	2	0	0	0	1	1	0	0
Uncultured bacterium; JF178540.1.1361	JF178540.1.1361	Bacteria; Proteobacteria; Gammaproteobacteria; Betaproteobacteriales; Neisseriaceae; Uncultured; Uncultured bacterium	11	0	5	0.203704	0	0.786193	0	0	0	0	0	0	0	0	0	0	0	0	0	0	0	0	0	2	0	0	0	0	0	0	0	0	0	0	0	0	0	0	1	0	0	0	0	0	0	0	0
Ambiguous_taxa; FPLS01016315.2.1361	FPLS01016315.2.1361	Bacteria; Proteobacteria; Alphaproteobacteria; Sphingomonadales; Sphingomonadaceae; Sphingomonas; Ambiguous_taxa	13	0	1	0.240741	0	0.431548	0	0	0	0	1	0	1	0	0	0	0	1	0	0	1	1	0	1	0	0	0	0	0	0	0	1	1	0	0	0	1	0	0	0	0	1	0	0	0	0	1
Uncultured bacterium; HM251341.1.1359	HM251341.1.1359	Bacteria; Bacteroidetes; Bacteroidia; Chitinophagales; Chitinophagaceae; Ferruginibacter; Uncultured bacterium	373	0	23	6.90741	5	5.86087	4	11	12	17	17	5	16	5	4	7	12	11	17	8	15	10	2	9	5	11	4	11	13	4	13	11	23	3	5	1	0	2	1	5	0	5	0	0	2	8	1
Uncultured bacterium; HM267229.1.1359	HM267229.1.1359	Bacteria; Proteobacteria; Deltaproteobacteria; Myxococcales; Blfdi19; Uncultured bacterium; Uncultured bacterium	16	0	3	0.296296	0	0.717165	0	0	0	0	0	0	0	0	0	0	0	0	0	0	0	0	0	0	0	0	0	0	1	0	0	0	0	0	1	0	0	0	2	0	0	3	0	0	0	0	0
Uncultured bacterium; JF176762.1.1359	JF176762.1.1359	Bacteria; Bacteroidetes; Bacteroidia; Chitinophagales; Chitinophagaceae; Uncultured; Uncultured bacterium	99	0	8	1.83333	1	1.74561	3	2	0	1	4	0	1	1	1	2	0	2	1	4	0	2	0	2	0	1	1	0	5	0	3	1	1	3	2	1	0	1	6	1	1	2	4	0	0	3	2
Ambiguous_taxa; KM253166.1.1359	KM253166.1.1359	Bacteria; Proteobacteria; Alphaproteobacteria; Rhizobiales; Rhizobiaceae; Allorhizobium-Neorhizobium-Pararhizobium-Rhizobium; Ambiguous_taxa	16	0	2	0.296296	0	0.570654	0	0	1	1	0	1	1	0	2	0	0	0	1	0	0	1	0	0	0	0	0	1	0	0	0	0	2	2	0	0	0	0	0	0	0	1	0	1	0	0	0
Uncultured bacterium; GQ043454.1.1357	GQ043454.1.1357	Bacteria; Bacteroidetes; Bacteroidia; Chitinophagales; Chitinophagaceae; Uncultured; Uncultured bacterium	11	0	2	0.203704	0	0.450561	0	0	0	1	2	1	0	0	0	0	0	1	1	0	0	0	0	0	0	0	0	0	1	0	0	0	0	0	1	0	0	0	1	0	0	0	1	0	0	0	0
Uncultured bacterium; HM336217.1.1357	HM336217.1.1357	Bacteria; Bacteroidetes; Bacteroidia; Chitinophagales; Chitinophagaceae; Uncultured; Uncultured bacterium	41	0	6	0.759259	0	1.45285	0	0	5	0	2	0	0	0	0	1	0	0	0	0	0	0	0	0	1	0	1	0	6	0	0	1	0	0	0	1	0	2	0	0	0	1	0	1	0	1	0
Uncultured bacterium; JF180716.1.1357	JF180716.1.1357	Bacteria; Bacteroidetes; Bacteroidia; Chitinophagales; Chitinophagaceae; Uncultured; Uncultured bacterium	28	0	3	0.518519	0	0.818207	2	1	0	1	0	0	1	1	0	0	0	0	0	1	1	0	0	0	0	0	0	0	0	0	2	0	1	1	3	0	0	0	2	0	0	2	0	2	0	0	0
Ambiguous_taxa; GQ066930.1.1356	GQ066930.1.1356	Bacteria; Proteobacteria; Gammaproteobacteria; Betaproteobacteriales; Burkholderiaceae; Xenophilus; Ambiguous_taxa	17	0	4	0.314815	0	0.820126	2	0	0	0	1	0	0	0	0	0	0	0	0	4	0	0	0	0	0	0	0	0	0	0	0	0	0	1	0	0	0	0	1	0	0	0	0	0	0	0	0
Uncultured bacterium; HM262192.1.1356	HM262192.1.1356	Bacteria; Actinobacteria; Actinobacteria; Propionibacteriales; Nocardioidaceae; Nocardioides; Uncultured bacterium	34	0	5	0.62963	0	1.13763	2	1	2	2	1	2	1	0	0	1	1	1	5	1	1	5	0	1	0	0	0	0	3	0	0	0	1	0	0	0	0	0	0	0	0	0	0	0	0	2	0
Uncultured bacterium; HM273920.1.1355	HM273920.1.1355	Bacteria; Actinobacteria; Actinobacteria; Propionibacteriales; Nocardioidaceae; Nocardioides; Uncultured bacterium	10	0	2	0.185185	0	0.478759	0	0	0	0	0	0	0	0	0	0	0	0	0	0	0	0	1	0	0	0	0	0	2	0	0	0	0	0	0	0	0	0	0	0	0	0	0	0	0	0	0
Uncultured bacterium; HM274460.1.1355	HM274460.1.1355	Bacteria; Proteobacteria; Deltaproteobacteria; Oligoflexales; Oligoflexaceae; Oligoflexus; Uncultured bacterium	39	0	5	0.722222	0	1.08882	2	1	0	0	0	0	1	3	2	0	0	1	0	0	0	1	0	0	0	0	0	0	1	0	0	0	0	0	1	1	1	1	2	1	0	3	0	2	1	0	0
Uncultured bacterium; HM274085.1.1354	HM274085.1.1354	Bacteria; Actinobacteria; Actinobacteria; Propionibacteriales; Nocardioidaceae; Nocardioides; Uncultured bacterium	10	0	3	0.185185	0	0.55198	0	0	0	0	0	0	0	0	0	0	0	0	0	0	0	0	0	0	0	0	0	0	1	0	0	0	0	0	0	0	0	0	1	0	0	0	0	0	0	0	0
Uncultured bacterium; JF116935.1.1353	JF116935.1.1353	Bacteria; Proteobacteria; Deltaproteobacteria; Oligoflexales; Oligoflexaceae; Oligoflexus; Uncultured bacterium	16	0	4	0.296296	0	0.717165	0	0	0	0	1	0	0	0	0	0	0	0	0	0	0	0	0	0	0	0	0	0	0	0	0	0	0	0	0	0	0	0	1	2	0	0	0	1	1	0	0
Uncultured bacterium; JF222494.1.1353	JF222494.1.1353	Bacteria; Bacteroidetes; Bacteroidia; Chitinophagales; Chitinophagaceae; Uncultured; Uncultured bacterium	70	0	6	1.2963	1	1.58566	1	4	3	2	3	2	1	0	1	2	1	3	2	0	4	0	0	1	6	0	0	1	4	1	2	3	2	0	4	0	0	1	1	0	0	1	0	0	0	4	3
Uncultured bacterium; HM319132.1.1352	HM319132.1.1352	Bacteria; Bacteroidetes; Bacteroidia; Sphingobacteriales; Sphingobacteriaceae; Mucilaginibacter; Uncultured bacterium	76	0	12	1.40741	0.5	2.32719	0	10	3	0	1	1	1	3	1	4	1	1	4	0	2	0	1	0	1	12	0	0	0	2	0	2	4	0	2	0	0	1	0	3	0	0	0	0	0	0	2
Uncultured bacterium; JF237760.1.1351	JF237760.1.1351	Bacteria; Bacteroidetes; Bacteroidia; Sphingobacteriales; Sphingobacteriaceae; Pedobacter; Uncultured bacterium	3891	7	167	72.0556	61.5	37.086	93	83	161	98	80	38	54	99	51	90	88	68	88	97	94	61	34	97	25	41	49	49	59	7	52	61	64	38	47	28	32	34	94	28	36	54	36	141	13	105	62
Uncultured bacterium; HM277690.1.1350	HM277690.1.1350	Bacteria; Bacteroidetes; Bacteroidia; Sphingobacteriales; Sphingobacteriaceae; Pedobacter; Uncultured bacterium	14	0	8	0.259259	0	1.15228	0	0	0	0	0	0	0	0	0	0	0	0	0	0	0	0	8	0	0	0	2	0	0	0	0	0	0	0	0	0	0	0	2	0	0	0	0	0	0	0	1
Uncultured bacterium; JF228247.1.1349	JF228247.1.1349	Bacteria; Actinobacteria; Actinobacteria; Micrococcales; Microbacteriaceae; Uncultured; Uncultured bacterium	10	0	2	0.185185	0	0.478759	0	0	0	0	2	0	0	1	0	0	1	1	0	0	0	0	0	0	1	0	0	0	0	0	0	0	1	0	0	0	0	0	2	0	0	0	0	0	0	0	0
Uncultured bacterium; HM263481.1.1348	HM263481.1.1348	Bacteria; Bacteroidetes; Bacteroidia; Flavobacteriales; Flavobacteriaceae; Flavobacterium; Uncultured bacterium	163	0	20	3.01852	2	3.45587	0	3	1	6	6	0	1	1	2	3	1	2	0	2	4	5	0	9	5	0	3	1	3	1	1	3	2	9	7	2	0	7	3	4	2	0	6	4	0	5	20
Uncultured bacterium; HM269093.1.1347	HM269093.1.1347	Bacteria; FBP; Uncultured bacterium; Uncultured bacterium; Uncultured bacterium; Uncultured bacterium; Uncultured bacterium	24	0	4	0.444444	0	0.816497	0	0	0	2	1	0	2	0	0	0	1	0	0	2	0	1	0	0	0	0	1	0	1	0	0	0	0	0	0	0	0	0	4	0	0	2	0	0	0	0	0
Uncultured bacterium; JF215085.1.1346	JF215085.1.1346	Bacteria; Bacteroidetes; Bacteroidia; Flavobacteriales; Flavobacteriaceae; Flavobacterium; Uncultured bacterium	20	0	4	0.37037	0	0.830919	0	1	0	0	0	0	0	1	4	0	0	0	0	0	0	0	0	0	0	0	0	0	1	0	0	0	0	0	0	0	0	0	1	0	3	0	0	1	0	2	2
Uncultured bacterium; JF237127.1.1346	JF237127.1.1346	Bacteria; Bacteroidetes; Bacteroidia; Flavobacteriales; Flavobacteriaceae; Flavobacterium; Uncultured bacterium	33	0	8	0.611111	0	1.39293	0	0	0	0	0	0	0	0	0	1	2	1	0	0	0	0	0	0	0	0	0	0	0	0	0	0	1	0	3	0	1	0	8	0	0	0	1	1	0	0	2
Uncultured bacterium; HM267236.1.1345	HM267236.1.1345	Bacteria; Bacteroidetes; Bacteroidia; Chitinophagales; Chitinophagaceae; Uncultured; Uncultured bacterium	18	0	3	0.333333	0	0.752355	1	0	3	0	0	0	3	0	0	0	0	0	1	0	1	0	0	0	0	3	0	0	0	0	1	1	0	0	1	1	0	0	0	0	0	0	0	0	0	1	0
Ambiguous_taxa; HM270712.1.1345	HM270712.1.1345	Bacteria; Bacteroidetes; Bacteroidia; Flavobacteriales; Weeksellaceae; Chryseobacterium; Ambiguous_taxa	115	0	19	2.12963	1	3.53445	4	0	1	0	1	1	0	0	0	2	1	3	1	6	1	0	0	0	2	0	0	1	7	0	1	0	0	7	4	0	0	1	4	1	1	0	1	19	0	0	2
Uncultured bacterium; HM278658.1.1345	HM278658.1.1345	Bacteria; Bacteroidetes; Bacteroidia; Flavobacteriales; Weeksellaceae; Chryseobacterium; Uncultured bacterium	33	0	32	0.611111	0	4.35421	0	0	0	0	0	0	0	0	0	0	0	0	0	0	0	0	0	0	0	0	0	0	0	0	0	0	0	0	0	0	0	0	0	0	0	0	0	0	0	0	0
Ambiguous_taxa; JF177325.1.1345	JF177325.1.1345	Bacteria; Bacteroidetes; Bacteroidia; Flavobacteriales; Weeksellaceae; Chryseobacterium; Ambiguous_taxa	13	0	4	0.240741	0	0.775453	0	0	0	0	1	0	0	0	0	0	4	0	2	0	0	0	0	1	0	0	0	0	0	0	0	0	0	0	0	0	0	0	0	0	0	0	0	0	0	0	0
Nakamurella sp. S20-107; KP899234.1.1344	KP899234.1.1344	Bacteria; Actinobacteria; Actinobacteria; Frankiales; Nakamurellaceae; Nakamurella; Nakamurella sp. S20-107	65	0	9	1.2037	1	1.77381	0	1	1	1	1	0	1	0	1	1	0	0	3	1	2	3	1	0	0	0	0	0	9	0	0	2	4	0	0	2	0	1	1	0	0	1	1	2	0	2	4
Uncultured bacterium; LN564828.1.1344	LN564828.1.1344	Bacteria; Planctomycetes; Phycisphaerae; Tepidisphaerales; Tepidisphaeraceae; Uncultured bacterium; Uncultured bacterium	37	0	7	0.685185	0	1.34338	0	0	0	1	0	1	2	0	0	0	1	0	0	0	0	2	0	1	0	0	0	0	1	0	0	1	0	2	1	0	0	0	5	0	0	0	0	2	1	0	0
Uncultured bacterium; HM340945.1.1343	HM340945.1.1343	Bacteria; Bacteroidetes; Bacteroidia; Cytophagales; Hymenobacteraceae; Hymenobacter; Uncultured bacterium	17	0	3	0.314815	0	0.772745	0	0	0	0	0	0	0	0	1	1	0	0	0	0	0	0	0	0	0	0	0	0	3	0	0	0	0	0	0	0	0	0	0	0	0	2	0	0	0	3	0
Uncultured bacterium; HM262847.1.1342	HM262847.1.1342	Bacteria; Bacteroidetes; Bacteroidia; Cytophagales; Hymenobacteraceae; Hymenobacter; Uncultured bacterium	18	0	1	0.333333	0	0.475831	1	1	0	1	0	0	0	1	0	0	0	1	1	0	0	0	0	0	0	1	0	0	0	1	0	0	1	0	0	0	0	0	0	1	0	1	1	0	0	1	1
Uncultured bacterium; HM266852.1.1342	HM266852.1.1342	Bacteria; Actinobacteria; Acidimicrobiia; Microtrichales; Ilumatobacteraceae; CL500-29 marine group; Uncultured bacterium	44	0	4	0.814815	1	0.972724	0	0	1	1	1	1	2	0	1	1	3	1	1	0	0	1	0	2	1	0	0	0	1	0	2	1	2	0	1	0	0	1	3	2	0	1	0	0	0	1	2
Ambiguous_taxa; JN585669.1.1357	JN585669.1.1357	Bacteria; Proteobacteria; Alphaproteobacteria; Rhizobiales; Beijerinckiaceae; Bosea; Ambiguous_taxa	14	0	3	0.259259	0	0.619957	1	0	0	0	0	0	0	0	0	0	1	1	0	2	0	0	0	0	0	0	0	0	0	0	0	0	1	0	0	0	1	0	2	0	0	1	0	0	0	0	0
Uncultured bacterium; JF176713.1.1341	JF176713.1.1341	Bacteria; Bacteroidetes; Bacteroidia; Cytophagales; Spirosomaceae; Dyadobacter; Uncultured bacterium	43	0	5	0.796296	0	1.15546	1	0	0	0	0	0	0	1	2	0	1	0	0	1	0	0	0	1	1	1	0	1	1	0	0	0	1	0	4	2	0	0	3	0	2	0	1	2	1	0	0
Uncultured bacterium; GQ039893.1.1339	GQ039893.1.1339	Bacteria; Proteobacteria; Deltaproteobacteria; Bdellovibrionales; Bdellovibrionaceae; Bdellovibrio; Uncultured bacterium	13	0	3	0.240741	0	0.612301	0	0	1	1	1	0	0	0	0	0	1	0	0	0	2	0	0	0	0	0	0	0	0	0	1	3	2	1	0	0	0	0	0	0	0	0	0	0	0	0	0
Uncultured bacterium; HM312969.1.1338	HM312969.1.1338	Bacteria; Planctomycetes; Planctomycetacia; Isosphaerales; Isosphaeraceae; Singulisphaera; Uncultured bacterium	49	0	5	0.907407	1	1.03283	1	2	0	2	2	0	1	0	0	1	0	1	0	0	1	0	0	1	0	1	1	0	1	0	1	2	2	1	0	0	0	0	5	2	1	2	1	0	0	1	1
Uncultured bacterium; JF143303.1.1338	JF143303.1.1338	Bacteria; Actinobacteria; Actinobacteria; Propionibacteriales; Propionibacteriaceae; Friedmanniella; Uncultured bacterium	122	0	14	2.25926	1	3.39914	1	4	14	4	3	6	5	4	2	3	6	2	12	0	5	2	0	6	2	7	1	3	6	1	1	3	14	0	1	0	0	0	1	0	0	0	0	0	1	0	0
Uncultured bacterium; GQ008023.1.1336	GQ008023.1.1336	Bacteria; FBP; Uncultured bacterium; Uncultured bacterium; Uncultured bacterium; Uncultured bacterium; Uncultured bacterium	49	0	5	0.907407	1	1.06874	0	0	2	1	3	1	1	2	0	0	2	2	2	0	1	2	0	2	2	2	0	2	2	0	1	2	1	0	0	0	0	1	5	2	0	1	2	0	0	1	1
Uncultured bacterium; JF222300.1.1335	JF222300.1.1335	Bacteria; Planctomycetes; Phycisphaerae; Tepidisphaerales; Tepidisphaeraceae; Tepidisphaera; Uncultured bacterium	13	0	3	0.240741	0	0.671107	0	0	0	0	0	0	0	1	0	0	0	0	0	0	0	0	0	0	0	0	2	0	0	0	0	0	0	0	0	0	0	0	0	0	0	1	0	0	0	0	0
Ambiguous_taxa; DQ270678.1.1334	DQ270678.1.1334	Bacteria; Proteobacteria; Alphaproteobacteria; Rhodobacterales; Rhodobacteraceae; Paracoccus; Ambiguous_taxa	15	0	5	0.277778	0	0.810699	2	0	0	0	1	0	0	0	0	0	1	1	0	1	0	0	0	0	0	0	0	0	0	0	0	0	0	0	0	0	0	0	0	0	0	0	0	0	0	0	0
Uncultured bacterium; JF168907.1.1331	JF168907.1.1331	Bacteria; Armatimonadetes; Armatimonadia; Armatimonadales; Uncultured bacterium; Uncultured bacterium; Uncultured bacterium	24	0	4	0.444444	0	0.964789	1	0	0	1	0	0	0	0	0	0	1	0	1	0	0	0	0	0	1	0	0	0	0	0	0	0	1	0	0	0	0	0	3	0	0	3	0	0	0	0	0
Ambiguous_taxa; FJ790619.1.1330	FJ790619.1.1330	Bacteria; FBP; Ambiguous_taxa; Ambiguous_taxa; Ambiguous_taxa; Ambiguous_taxa; Ambiguous_taxa	83	0	6	1.53704	1	1.64504	0	1	0	1	1	0	0	0	1	1	1	3	3	0	4	1	0	3	4	0	1	0	0	0	0	1	2	4	1	0	1	1	5	2	1	3	2	6	2	0	1
Uncultured bacterium; JF167832.1.1330	JF167832.1.1330	Bacteria; FBP; Uncultured bacterium; Uncultured bacterium; Uncultured bacterium; Uncultured bacterium; Uncultured bacterium	56	0	5	1.03704	0.5	1.30258	0	0	2	3	3	0	0	0	0	1	3	0	3	0	1	1	0	1	0	1	2	3	0	0	1	3	2	1	4	0	0	0	0	2	0	0	1	2	0	5	1
Uncultured bacterium; JF181172.1.1330	JF181172.1.1330	Bacteria; FBP; Uncultured bacterium; Uncultured bacterium; Uncultured bacterium; Uncultured bacterium; Uncultured bacterium	91	0	10	1.68519	1	2.0725	2	3	2	0	3	3	2	1	3	0	2	2	10	3	2	1	0	3	7	3	1	0	4	1	5	7	4	1	1	1	0	0	0	0	0	0	0	1	0	0	2
Uncultured bacterium; JF174680.1.1329	JF174680.1.1329	Bacteria; FBP; Uncultured bacterium; Uncultured bacterium; Uncultured bacterium; Uncultured bacterium; Uncultured bacterium	23	0	3	0.425926	0	0.716434	2	0	2	0	1	1	0	0	0	0	1	1	1	0	0	1	0	1	1	0	0	0	0	0	1	2	1	0	0	0	0	1	3	0	0	0	0	0	0	0	0
Uncultured bacterium; HM298801.1.1327	HM298801.1.1327	Bacteria; FBP; Uncultured bacterium; Uncultured bacterium; Uncultured bacterium; Uncultured bacterium; Uncultured bacterium	39	0	9	0.722222	0	1.4461	0	0	1	1	0	0	1	0	0	0	1	0	1	1	0	0	0	0	0	1	1	0	4	0	0	0	1	0	1	0	0	0	2	1	0	0	0	1	0	0	0
Ambiguous_taxa; KF071103.1.1321	KF071103.1.1321	Bacteria; Proteobacteria; Alphaproteobacteria; Rhizobiales; Rhizobiaceae; Ambiguous_taxa; Ambiguous_taxa	18	0	4	0.333333	0	0.726844	0	0	0	1	2	0	0	0	0	0	0	1	0	0	0	0	0	0	0	0	0	0	4	0	1	1	0	0	0	0	0	0	1	0	0	2	1	0	0	0	0
Uncultured bacterium; CU922789.1.1314	CU922789.1.1314	Bacteria; Patescibacteria; Saccharimonadia; Saccharimonadales; Uncultured bacterium; Uncultured bacterium; Uncultured bacterium	26	0	2	0.481481	0	0.665618	0	1	2	0	0	0	1	0	0	2	1	0	0	0	0	0	1	1	0	0	0	0	0	0	2	1	1	1	1	0	0	2	0	0	2	0	0	1	0	0	1
Uncultured bacterium; HM339868.1.1313	HM339868.1.1313	Bacteria; Patescibacteria; Saccharimonadia; Saccharimonadales; Uncultured bacterium; Uncultured bacterium; Uncultured bacterium	12	0	2	0.222222	0	0.537874	0	0	0	0	0	0	0	0	0	0	0	0	0	0	0	0	1	0	0	0	0	0	0	0	0	0	0	1	0	0	0	0	1	0	0	0	2	0	0	0	1
Uncultured bacterium; HM290044.1.1312	HM290044.1.1312	Bacteria; Patescibacteria; Saccharimonadia; Saccharimonadales; Uncultured bacterium; Uncultured bacterium; Uncultured bacterium	15	0	3	0.277778	0	0.68451	0	0	2	1	0	0	0	0	0	0	0	1	2	1	3	0	0	2	0	0	0	0	0	0	2	0	0	0	0	0	0	0	0	0	0	0	0	0	0	0	1
Uncultured bacterium; HM337975.1.1308	HM337975.1.1308	Bacteria; Proteobacteria; Alphaproteobacteria; Rhizobiales; Beijerinckiaceae; Methylobacterium; Uncultured bacterium	163	0	11	3.01852	2	2.6242	2	7	5	2	3	2	4	3	2	8	2	9	4	0	2	5	0	4	1	2	3	0	6	1	5	5	5	5	0	1	1	1	1	7	3	3	2	1	1	10	0
Ambiguous_taxa; JF198694.1.1308	JF198694.1.1308	Bacteria; Proteobacteria; Alphaproteobacteria; Rhizobiales; Beijerinckiaceae; Methylorosula; Ambiguous_taxa	20	0	3	0.37037	0	0.708341	2	1	1	0	1	3	0	0	0	0	0	0	0	0	0	0	0	0	0	0	0	0	1	0	2	1	1	0	0	0	1	0	0	0	0	2	0	0	0	0	1
Uncultured bacterium; JF028044.1.1271	JF028044.1.1271	Bacteria; Patescibacteria; Saccharimonadia; Saccharimonadales; Uncultured bacterium; Uncultured bacterium; Uncultured bacterium	10	0	3	0.185185	0	0.55198	0	0	0	1	0	0	0	0	0	0	1	0	0	0	0	0	0	0	0	0	0	0	0	0	0	0	0	0	0	0	1	0	0	0	0	0	0	0	0	0	0
Uncultured bacterium; HM299053.1.1267	HM299053.1.1267	Bacteria; Patescibacteria; Saccharimonadia; Saccharimonadales; Uncultured bacterium; Uncultured bacterium; Uncultured bacterium	30	0	6	0.555556	0	1.17629	0	2	0	0	1	1	1	0	0	0	0	1	4	0	0	3	0	0	0	1	1	0	3	0	0	6	1	0	2	0	0	2	0	0	0	0	0	0	0	0	0
Pantoea sp. FL9; DQ311006.1.1254	DQ311006.1.1254	Bacteria; Proteobacteria; Gammaproteobacteria; Enterobacteriales; Enterobacteriaceae; Pantoea; Pantoea sp. FL9	26	0	5	0.481481	0	0.840951	1	0	0	1	1	1	0	0	0	1	1	0	2	0	0	0	2	1	0	1	1	0	0	1	1	1	0	0	0	0	0	0	1	1	0	0	0	1	0	0	0
Methylobacterium sp. LR-2006a; EF138946.1.1235	EF138946.1.1235	Bacteria; Proteobacteria; Alphaproteobacteria; Rhizobiales; Beijerinckiaceae; Methylobacterium; Methylobacterium sp. LR-2006a	23	0	3	0.425926	0	0.689595	0	0	1	1	0	1	2	1	0	1	0	0	0	0	3	0	0	1	0	1	0	0	0	1	2	0	1	0	0	0	0	1	1	0	0	0	2	0	0	0	0
Ambiguous_taxa; OTU-00002	OTU-00002	Bacteria; Bacteroidetes; Bacteroidia; Sphingobacteriales; Sphingobacteriaceae; Pedobacter; Ambiguous_taxa	174	0	12	3.22222	3	2.6753	5	3	1	2	2	1	1	7	0	3	2	3	2	3	3	1	0	0	0	1	1	2	1	0	1	2	2	3	4	4	2	1	7	1	3	3	3	8	0	8	3
Uncultured bacterium; OTU-00003	OTU-00003	Bacteria; Bacteroidetes; Bacteroidia; Sphingobacteriales; Sphingobacteriaceae; Pedobacter; Uncultured bacterium	330	0	15	6.11111	6	3.20181	8	6	10	8	6	5	10	5	3	7	12	7	6	4	9	9	2	9	4	1	3	5	6	0	6	7	7	1	4	1	3	7	7	3	4	6	5	15	2	6	7
Ambiguous_taxa; OTU-00007	OTU-00007	Bacteria; Bacteroidetes; Bacteroidia; Sphingobacteriales; Sphingobacteriaceae; Pedobacter; Ambiguous_taxa	56	0	14	1.03704	0	2.86134	0	0	0	1	2	0	1	2	0	1	0	0	0	0	1	0	0	1	0	0	0	0	0	0	0	1	0	0	1	2	0	0	0	0	0	0	0	0	1	3	12
Ambiguous_taxa; OTU-00008	OTU-00008	Bacteria; Proteobacteria; Alphaproteobacteria; Rhizobiales; Devosiaceae; Devosia; Ambiguous_taxa	15	0	2	0.277778	0	0.492076	0	0	1	0	0	0	0	0	0	1	0	0	0	0	0	0	1	0	0	0	0	0	0	0	0	0	0	0	1	0	1	1	0	0	0	0	2	1	0	0	0
Ambiguous_taxa; OTU-00009	OTU-00009	Bacteria; Bacteroidetes; Bacteroidia; Sphingobacteriales; Sphingobacteriaceae; Pedobacter; Ambiguous_taxa	16	0	13	0.296296	0	1.78706	0	0	0	0	0	0	0	0	0	0	0	0	0	0	0	0	0	0	0	0	0	0	0	0	0	0	0	0	0	1	0	0	0	0	0	0	0	0	0	0	13
Ambiguous_taxa; OTU-00010	OTU-00010	Bacteria; Proteobacteria; Alphaproteobacteria; Rhizobiales; Beijerinckiaceae; Methylobacterium; Ambiguous_taxa	10	0	1	0.185185	0	0.392095	0	1	0	0	1	1	0	0	0	0	0	1	0	0	1	0	0	0	0	1	0	0	0	0	0	0	1	1	0	1	0	0	0	0	0	0	0	0	0	0	0
Ambiguous_taxa; OTU-00013	OTU-00013	Bacteria; Bacteroidetes; Bacteroidia; Sphingobacteriales; Sphingobacteriaceae; Pedobacter; Ambiguous_taxa	106	0	9	1.96296	1	2.17154	3	0	1	1	1	1	0	1	3	3	3	2	0	2	1	0	1	0	0	0	0	0	0	0	0	1	0	3	2	6	1	2	0	0	2	1	4	5	2	2	1
Uncultured bacterium; OTU-00014	OTU-00014	Bacteria; Proteobacteria; Alphaproteobacteria; Sphingomonadales; Sphingomonadaceae; Altererythrobacter; Uncultured bacterium	431	0	27	7.98148	7	6.50541	19	3	8	6	10	1	7	2	10	4	5	9	2	8	7	4	4	4	3	0	5	7	9	2	4	10	8	7	12	3	11	9	17	1	3	10	12	18	3	3	15
Uncultured bacterium; OTU-00016	OTU-00016	Bacteria; Bacteroidetes; Bacteroidia; Chitinophagales; Chitinophagaceae; Segetibacter; Uncultured bacterium	140	0	8	2.59259	2	2.30273	3	1	2	3	7	3	8	2	2	3	4	6	6	0	3	3	1	0	1	0	3	3	6	2	8	6	8	1	1	0	4	1	3	1	0	1	1	2	0	2	1
Ambiguous_taxa; OTU-00018	OTU-00018	Bacteria; Bacteroidetes; Bacteroidia; Sphingobacteriales; Sphingobacteriaceae; Pedobacter; Ambiguous_taxa	133	0	28	2.46296	1	4.68121	3	0	0	0	1	0	0	8	0	4	0	0	0	2	0	1	0	0	0	0	0	1	0	0	2	0	0	1	1	5	1	0	3	0	0	0	0	3	2	5	0
Uncultured bacterium; OTU-00024	OTU-00024	Bacteria; Bacteroidetes; Bacteroidia; Sphingobacteriales; Sphingobacteriaceae; Mucilaginibacter; Uncultured bacterium	14	0	3	0.259259	0	0.588737	1	0	0	0	0	0	0	0	0	0	0	0	0	0	0	1	1	0	0	0	0	0	0	0	1	0	0	0	1	2	0	0	0	0	1	1	0	0	0	3	0
Ambiguous_taxa; OTU-00032	OTU-00032	Bacteria; Proteobacteria; Alphaproteobacteria; Rhizobiales; Rhizobiaceae; Allorhizobium-Neorhizobium-Pararhizobium-Rhizobium; Ambiguous_taxa	51	0	7	0.944444	0	1.52237	0	3	0	0	3	1	0	1	2	0	0	0	0	0	2	0	2	0	0	0	1	0	5	2	1	0	0	2	0	0	0	0	3	0	0	0	7	1	0	0	0
Metagenome; OTU-00036	OTU-00036	Bacteria; Proteobacteria; Alphaproteobacteria; Sphingomonadales; Sphingomonadaceae; Sphingomonas; Metagenome	167	0	11	3.09259	2.5	2.86994	3	9	9	3	4	2	10	2	5	3	2	3	8	1	8	4	0	1	3	2	1	0	1	2	3	5	6	0	2	1	3	2	0	4	3	4	5	0	2	0	2
Uncultured bacterium; OTU-00038	OTU-00038	Bacteria; Bacteroidetes; Bacteroidia; Cytophagales; Hymenobacteraceae; Hymenobacter; Uncultured bacterium	35	0	5	0.648148	0	0.914401	1	0	1	0	0	0	0	2	0	1	1	2	1	0	0	0	0	0	0	2	0	0	0	0	1	0	0	0	1	1	0	0	0	2	0	2	1	1	1	5	1
Luteimonas; OTU-00040	OTU-00040	Bacteria; Proteobacteria; Gammaproteobacteria; Xanthomonadales; Xanthomonadaceae; Luteimonas;	15	0	3	0.277778	0	0.737581	0	0	0	0	2	1	0	0	0	0	0	2	0	0	0	0	0	1	0	0	0	0	0	0	0	0	0	0	0	0	0	0	3	0	0	0	0	0	0	0	0
Ambiguous_taxa; OTU-00042	OTU-00042	Bacteria; Actinobacteria; Actinobacteria; Micrococcales; Sanguibacteraceae; Sanguibacter; Ambiguous_taxa	15	0	3	0.277778	0	0.626962	0	0	0	0	2	0	0	1	0	0	2	0	0	0	0	1	0	0	0	0	0	0	0	0	0	0	0	0	0	1	0	0	0	0	0	0	0	1	0	0	0
Ambiguous_taxa; OTU-00043	OTU-00043	Bacteria; Bacteroidetes; Bacteroidia; Sphingobacteriales; Sphingobacteriaceae; Pedobacter; Ambiguous_taxa	61	0	13	1.12963	0	2.15482	0	1	0	1	1	0	1	0	0	0	0	0	0	1	1	1	2	0	1	0	0	1	0	0	0	0	1	7	2	0	0	4	4	0	0	1	4	1	0	0	2
Uncultured bacterium; OTU-00046	OTU-00046	Bacteria; Verrucomicrobia; Verrucomicrobiae; Verrucomicrobiales; Rubritaleaceae; Luteolibacter; Uncultured bacterium	100	0	11	1.85185	1	2.4756	1	2	0	0	0	0	1	0	0	0	0	2	0	0	0	4	3	3	0	0	0	0	0	0	0	2	2	3	3	2	0	2	5	0	3	1	2	0	3	2	3
Uncultured bacterium; OTU-00052	OTU-00052	Bacteria; Verrucomicrobia; Verrucomicrobiae; Chthoniobacterales; Chthoniobacteraceae; Chthoniobacter; Uncultured bacterium	115	0	12	2.12963	1	2.58476	2	2	7	2	3	2	0	1	1	2	3	4	2	0	2	3	0	2	0	0	1	0	3	1	1	2	1	1	1	0	1	1	12	2	0	1	8	1	0	1	3
Uncultured Acidobacteria bacterium; OTU-00053	OTU-00053	Bacteria; Acidobacteria; Blastocatellia (Subgroup 4); Blastocatellales; Blastocatellaceae; Blastocatella; Uncultured Acidobacteria bacterium	66	0	6	1.22222	1	1.67857	0	0	3	4	6	3	0	0	0	0	6	3	1	1	1	3	1	3	2	0	1	1	6	1	2	1	5	1	0	0	0	0	0	1	0	1	0	0	1	2	0
Rhodovastum atsumiense; OTU-00060	OTU-00060	Bacteria; Proteobacteria; Alphaproteobacteria; Acetobacterales; Acetobacteraceae; Uncultured; Rhodovastum atsumiense	16	0	3	0.296296	0	0.662461	1	1	0	0	0	0	0	0	0	1	0	2	2	0	1	1	0	2	0	0	0	0	0	0	1	1	3	0	0	0	0	0	0	0	0	0	0	0	0	0	0
Uncultured bacterium; OTU-00065	OTU-00065	Bacteria; Bacteroidetes; Bacteroidia; Chitinophagales; Chitinophagaceae; Uncultured; Uncultured bacterium	12	0	3	0.222222	0	0.60397	0	0	0	0	0	0	1	0	0	0	0	0	0	0	0	0	0	0	0	0	0	0	2	0	0	0	0	0	0	1	0	0	0	1	0	0	0	0	0	0	0
Uncultured bacterium; OTU-00066	OTU-00066	Bacteria; Bacteroidetes; Bacteroidia; Flavobacteriales; Flavobacteriaceae; Flavobacterium; Uncultured bacterium	38	0	6	0.703704	0	1.17569	0	0	1	1	2	0	0	2	0	0	1	2	1	0	0	0	0	0	1	0	0	0	1	0	0	0	0	0	0	0	0	0	6	0	0	0	0	1	1	0	0
Ambiguous_taxa; OTU-00073	OTU-00073	Bacteria; Bacteroidetes; Bacteroidia; Chitinophagales; Chitinophagaceae; Taibaiella; Ambiguous_taxa	61	0	6	1.12963	1	1.41483	0	3	2	2	1	0	1	0	0	2	0	0	0	1	0	2	0	6	0	0	0	0	4	0	1	2	2	1	0	0	0	0	5	0	1	2	3	0	0	0	2
Uncultured bacterium; OTU-00075	OTU-00075	Bacteria; Patescibacteria; Saccharimonadia; Saccharimonadales; Uncultured bacterium; Uncultured bacterium; Uncultured bacterium	10	0	5	0.185185	0	0.728764	0	0	0	1	0	0	0	0	0	0	0	0	0	0	0	0	0	0	0	0	0	0	1	0	0	0	0	0	1	0	0	0	1	0	0	0	0	0	0	0	0
Sphingomonas sp. S5-249; OTU-00077	OTU-00077	Bacteria; Proteobacteria; Alphaproteobacteria; Sphingomonadales; Sphingomonadaceae; Sphingomonas; Sphingomonas sp. S5-249	27	0	3	0.5	0	0.795032	1	0	0	0	1	0	0	0	1	0	0	1	0	2	0	0	0	0	0	0	0	1	3	0	1	0	1	0	0	0	0	1	2	1	1	0	0	0	0	0	0
Uncultured Propionibacterineae bacterium; OTU-00087	OTU-00087	Bacteria; Actinobacteria; Actinobacteria; Propionibacteriales; Nocardioidaceae; Nocardioides; Uncultured Propionibacterineae bacterium	16	0	3	0.296296	0	0.662461	0	2	0	3	0	0	1	0	1	1	0	0	1	0	1	2	0	0	0	0	0	1	0	0	1	0	2	0	0	0	0	0	0	0	0	0	0	0	0	0	0
Uncultured bacterium; OTU-00090	OTU-00090	Bacteria; Bacteroidetes; Bacteroidia; Chitinophagales; Chitinophagaceae; Terrimonas; Uncultured bacterium	10	0	2	0.185185	0	0.437578	0	0	1	0	0	0	0	1	1	0	1	0	0	0	0	0	0	1	0	0	0	0	0	0	0	0	0	0	0	0	0	0	0	0	0	0	0	0	0	0	0
Uncultured bacterium; OTU-00091	OTU-00091	Bacteria; Patescibacteria; Parcubacteria; Candidatus Nomurabacteria; Uncultured bacterium; Uncultured bacterium; Uncultured bacterium	12	0	7	0.222222	0	0.984151	0	0	0	0	0	0	0	0	0	0	0	0	0	0	0	0	0	0	0	0	0	0	0	0	0	0	0	0	0	0	0	0	1	0	0	0	1	0	0	0	0
Ambiguous_taxa; OTU-00095	OTU-00095	Bacteria; Proteobacteria; Alphaproteobacteria; Rhizobiales; Rhizobiaceae; Ambiguous_taxa; Ambiguous_taxa	12	0	2	0.222222	0	0.50157	1	1	1	0	1	0	0	0	0	0	0	0	1	0	0	0	0	0	0	0	0	0	0	0	0	0	0	0	0	0	0	0	0	2	0	0	0	0	0	0	0
Uncultured bacterium; OTU-00096	OTU-00096	Bacteria; Verrucomicrobia; Verrucomicrobiae; Chthoniobacterales; Chthoniobacteraceae; Chthoniobacter; Uncultured bacterium	26	0	3	0.481481	0	0.720082	0	1	1	1	0	0	1	0	0	0	0	1	0	0	0	1	0	0	0	0	0	0	0	0	1	0	0	0	1	0	1	1	2	1	0	0	0	1	0	3	1
Ambiguous_taxa; OTU-00106	OTU-00106	Bacteria; Bacteroidetes; Bacteroidia; Flavobacteriales; Flavobacteriaceae; Flavobacterium; Ambiguous_taxa	14	0	4	0.259259	0	0.731635	0	0	0	0	1	0	0	0	0	0	1	0	0	0	0	0	0	0	0	0	0	0	0	0	0	1	0	0	2	0	0	0	2	0	0	0	0	0	0	0	0
Uncultured bacterium; OTU-00116	OTU-00116	Bacteria; Verrucomicrobia; Verrucomicrobiae; Chthoniobacterales; Chthoniobacteraceae; Chthoniobacter; Uncultured bacterium	21	0	2	0.388889	0	0.656367	0	0	0	0	0	0	1	0	0	0	0	0	0	0	0	0	0	0	0	0	0	0	0	0	2	1	1	1	2	1	0	0	2	1	0	1	1	0	0	0	1
Ambiguous_taxa; OTU-00118	OTU-00118	Bacteria; Proteobacteria; Alphaproteobacteria; Sphingomonadales; Sphingomonadaceae; Sphingomonas; Ambiguous_taxa	100	0	7	1.85185	1.5	1.75271	2	6	3	2	2	0	1	2	0	2	1	2	1	3	2	1	5	5	1	2	0	0	1	1	0	3	2	0	0	1	1	3	1	4	0	2	5	2	0	3	1
Ambiguous_taxa; OTU-00129	OTU-00129	Bacteria; Proteobacteria; Gammaproteobacteria; Betaproteobacteriales; Burkholderiaceae; Ambiguous_taxa; Ambiguous_taxa	14	0	4	0.259259	0	0.731635	0	0	0	4	1	0	1	0	0	0	1	0	3	0	0	0	0	0	0	0	0	0	1	0	0	0	0	0	0	0	1	0	1	0	0	0	0	0	0	0	0
Ambiguous_taxa; OTU-00145	OTU-00145	Bacteria; FBP; Ambiguous_taxa; Ambiguous_taxa; Ambiguous_taxa; Ambiguous_taxa; Ambiguous_taxa	15	0	3	0.277778	0	0.68451	0	0	0	1	0	0	0	0	0	0	0	0	0	0	0	0	0	1	0	0	0	0	0	0	0	0	0	0	3	0	0	0	1	0	0	1	2	0	1	1	0
Ambiguous_taxa; OTU-00147	OTU-00147	Bacteria; Bacteroidetes; Bacteroidia; Flavobacteriales; Flavobacteriaceae; Flavobacterium; Ambiguous_taxa	27	0	15	0.5	0	2.14344	0	0	0	0	0	0	0	0	0	0	0	0	0	0	0	0	0	0	0	0	0	0	2	0	0	0	0	1	0	0	0	0	1	0	0	0	0	0	0	0	0
Ambiguous_taxa; OTU-00163	OTU-00163	Bacteria; Proteobacteria; Alphaproteobacteria; Sphingomonadales; Sphingomonadaceae; Sphingomonas; Ambiguous_taxa	105	0	8	1.94444	1.5	1.91732	2	8	4	3	6	1	2	6	1	1	2	0	0	0	4	2	1	3	0	5	0	0	2	0	2	2	1	0	1	2	3	3	0	0	1	2	1	2	1	8	1
Uncultured bacterium; OTU-00165	OTU-00165	Bacteria; Proteobacteria; Alphaproteobacteria; Sphingomonadales; Sphingomonadaceae; Sphingomonas; Uncultured bacterium	13	0	3	0.240741	0	0.580669	0	0	0	1	0	1	0	0	0	2	0	0	1	0	0	0	1	1	0	0	0	0	0	0	0	0	0	0	0	0	0	0	0	0	0	0	1	1	0	0	1
Uncultured bacterium; OTU-00169	OTU-00169	Bacteria; Proteobacteria; Deltaproteobacteria; Oligoflexales; Oligoflexaceae; Uncultured; Uncultured bacterium	12	0	2	0.222222	0	0.571878	0	0	0	0	0	0	0	0	0	0	0	0	0	0	0	0	0	0	0	0	0	0	0	0	0	0	0	0	1	0	1	0	0	0	0	0	0	2	0	0	2
Ambiguous_taxa; OTU-00174	OTU-00174	Bacteria; Proteobacteria; Alphaproteobacteria; Rhizobiales; Rhizobiaceae; Allorhizobium-Neorhizobium-Pararhizobium-Rhizobium; Ambiguous_taxa	69	0	6	1.27778	1	1.64164	3	2	3	2	0	0	0	0	0	0	1	0	0	1	3	0	3	4	0	0	0	0	2	0	0	0	0	0	4	0	4	2	0	2	1	1	6	0	0	0	1
Uncultured bacterium; OTU-00175	OTU-00175	Bacteria; Bacteroidetes; Bacteroidia; Sphingobacteriales; Sphingobacteriaceae; Pedobacter; Uncultured bacterium	32	0	4	0.592593	0	0.901121	0	1	1	1	0	0	0	0	0	1	1	1	1	1	0	0	0	2	0	0	0	0	0	0	0	0	0	0	0	2	1	1	0	0	1	2	0	0	0	2	4
Metagenome; OTU-00193	OTU-00193	Bacteria; Proteobacteria; Alphaproteobacteria; Caulobacterales; Caulobacteraceae; Uncultured; Metagenome	14	0	2	0.259259	0	0.52071	0	0	0	0	1	1	0	0	0	0	0	1	1	0	0	0	0	0	0	0	0	0	1	0	0	2	1	1	1	0	0	0	0	0	0	0	1	0	0	0	0
Ambiguous_taxa; OTU-00195	OTU-00195	Bacteria; Proteobacteria; Alphaproteobacteria; Sphingomonadales; Sphingomonadaceae; Sphingomonas; Ambiguous_taxa	39	0	5	0.722222	0	1.01715	2	3	1	1	2	0	0	1	0	2	1	0	0	1	1	0	0	1	0	2	0	0	0	0	1	1	0	0	0	1	1	0	0	1	2	2	0	0	0	1	5
Ambiguous_taxa; OTU-00196	OTU-00196	Bacteria; Proteobacteria; Alphaproteobacteria; Rhizobiales; Beijerinckiaceae; Methylobacterium; Ambiguous_taxa	32	0	5	0.592593	0	1.01904	0	3	3	1	3	0	0	1	0	0	1	0	1	1	1	1	0	0	0	0	0	0	0	0	0	1	0	0	0	0	1	0	0	0	0	0	1	0	0	2	1
Ambiguous_taxa; OTU-00253	OTU-00253	Bacteria; Bacteroidetes; Bacteroidia; Sphingobacteriales; Sphingobacteriaceae; Pedobacter; Ambiguous_taxa	103	0	12	1.90741	1	2.92851	1	0	0	1	0	0	0	12	1	3	0	0	1	0	0	0	2	0	0	0	1	0	0	0	1	1	0	4	0	7	0	1	1	0	3	0	1	2	4	1	1
Ambiguous_taxa; OTU-00329	OTU-00329	Bacteria; Bacteroidetes; Bacteroidia; Sphingobacteriales; Sphingobacteriaceae; Pedobacter; Ambiguous_taxa	19	0	4	0.351852	0	0.780842	0	1	0	1	2	0	0	1	0	0	0	0	0	0	0	1	0	0	1	1	0	0	0	0	0	1	0	0	3	0	0	1	0	0	0	0	0	0	0	0	4
Ambiguous_taxa; OTU-00340	OTU-00340	Bacteria; Proteobacteria; Alphaproteobacteria; Sphingomonadales; Sphingomonadaceae; Sphingomonas; Ambiguous_taxa	12	0	2	0.222222	0	0.537874	0	1	0	0	1	0	1	0	0	0	0	0	0	0	2	0	0	0	0	0	0	0	0	0	0	0	0	0	0	0	0	1	0	0	0	2	0	0	0	0	0
Ambiguous_taxa; OTU-00360	OTU-00360	Bacteria; Proteobacteria; Alphaproteobacteria; Rhizobiales; Rhizobiaceae; Allorhizobium-Neorhizobium-Pararhizobium-Rhizobium; Ambiguous_taxa	43	0	4	0.796296	0	0.997726	0	2	0	2	1	1	0	2	1	0	0	0	2	0	3	0	0	1	0	0	0	0	2	0	0	1	0	0	2	0	2	0	1	0	0	1	1	0	0	1	0
Ambiguous_taxa; OTU-00361	OTU-00361	Bacteria; Proteobacteria; Alphaproteobacteria; Sphingomonadales; Sphingomonadaceae; Sphingomonas; Ambiguous_taxa	47	0	5	0.87037	1	1.09968	0	1	3	0	1	0	0	1	1	0	1	1	5	0	1	0	0	2	0	1	0	0	0	1	0	1	0	1	1	0	1	3	0	2	0	0	0	0	0	3	1
Ambiguous_taxa; OTU-00373	OTU-00373	Bacteria; Proteobacteria; Alphaproteobacteria; Sphingomonadales; Sphingomonadaceae; Sphingomonas; Ambiguous_taxa	28	0	2	0.518519	0	0.63664	1	0	1	0	1	0	0	0	0	1	0	0	1	0	1	0	2	0	0	0	0	0	2	0	0	0	0	2	1	0	1	0	0	1	0	0	1	2	0	0	1
Ambiguous_taxa; OTU-00377	OTU-00377	Bacteria; Proteobacteria; Alphaproteobacteria; Rhizobiales; Rhizobiaceae; Allorhizobium-Neorhizobium-Pararhizobium-Rhizobium; Ambiguous_taxa	21	0	4	0.388889	0	0.877747	1	0	0	0	1	0	0	0	0	0	0	1	0	0	2	0	0	0	0	0	0	0	0	0	0	0	0	0	0	0	1	0	0	0	0	0	0	0	0	0	1
Ambiguous_taxa; OTU-00384	OTU-00384	Bacteria; Proteobacteria; Alphaproteobacteria; Rhizobiales; Beijerinckiaceae; Methylobacterium; Ambiguous_taxa	10	0	3	0.185185	0	0.55198	0	0	0	0	2	0	0	0	0	1	0	0	0	0	0	0	0	0	1	0	0	0	0	0	0	0	0	0	0	0	0	0	0	0	0	1	0	0	0	1	0
Uncultured bacterium; OTU-00393	OTU-00393	Bacteria; Bacteroidetes; Bacteroidia; Sphingobacteriales; Sphingobacteriaceae; Pedobacter; Uncultured bacterium	10	0	2	0.185185	0	0.516668	0	0	0	0	0	0	0	0	0	0	0	0	0	0	1	0	0	0	0	0	0	0	0	0	0	0	0	0	0	0	0	2	0	0	0	0	0	0	0	2	1
Ambiguous_taxa; OTU-00397	OTU-00397	Bacteria; Proteobacteria; Alphaproteobacteria; Caulobacterales; Caulobacteraceae; Brevundimonas; Ambiguous_taxa	16	0	2	0.296296	0	0.602812	1	0	0	0	0	0	0	1	0	0	1	0	0	0	0	0	0	0	0	0	0	0	2	0	0	0	0	0	0	0	0	0	0	0	0	0	1	2	1	0	0
Ambiguous_taxa; OTU-00431	OTU-00431	Bacteria; Proteobacteria; Alphaproteobacteria; Sphingomonadales; Sphingomonadaceae; Sphingomonas; Ambiguous_taxa	13	0	2	0.240741	0	0.511571	1	0	2	1	0	0	0	0	0	0	0	1	2	0	1	0	0	1	0	0	0	0	0	0	0	0	0	0	0	0	0	0	0	0	0	0	0	1	0	0	1
Ambiguous_taxa; OTU-00444	OTU-00444	Bacteria; Proteobacteria; Alphaproteobacteria; Rhizobiales; Xanthobacteraceae; Tardiphaga; Ambiguous_taxa	11	0	2	0.203704	0	0.490653	2	0	0	0	0	0	0	0	1	0	0	0	0	0	1	1	0	0	1	1	0	0	0	0	0	0	0	0	0	0	1	0	0	0	0	0	0	1	0	0	2
Uncultured bacterium; OTU-00451	OTU-00451	Bacteria; Proteobacteria; Alphaproteobacteria; Rhizobiales; Devosiaceae; Devosia; Uncultured bacterium	11	0	2	0.203704	0	0.450561	0	0	0	1	1	0	0	0	1	0	0	0	0	0	0	0	0	0	0	0	0	0	1	0	0	0	0	1	0	0	0	0	0	0	0	0	0	0	0	0	1
Ambiguous_taxa; OTU-00480	OTU-00480	Bacteria; Proteobacteria; Alphaproteobacteria; Sphingomonadales; Sphingomonadaceae; Sphingomonas; Ambiguous_taxa	15	0	3	0.277778	0	0.626962	0	0	0	0	0	0	0	0	1	0	0	1	1	0	2	0	0	0	0	0	0	0	0	0	0	0	0	0	0	0	1	1	0	0	0	2	0	0	0	3	0
Ambiguous_taxa; OTU-00499	OTU-00499	Bacteria; Proteobacteria; Alphaproteobacteria; Rhizobiales; Rhizobiaceae; Allorhizobium-Neorhizobium-Pararhizobium-Rhizobium; Ambiguous_taxa	10	0	1	0.185185	0	0.392095	0	0	1	0	1	0	0	1	0	0	0	0	1	0	0	0	0	0	0	0	0	0	0	0	0	0	0	0	0	0	0	0	1	1	0	0	0	0	1	0	0
Ambiguous_taxa; OTU-00524	OTU-00524	Bacteria; Proteobacteria; Alphaproteobacteria; Rhizobiales; Rhizobiaceae; Allorhizobium-Neorhizobium-Pararhizobium-Rhizobium; Ambiguous_taxa	13	0	2	0.240741	0	0.473254	0	1	1	0	1	0	0	0	0	1	0	0	1	0	1	0	0	0	0	2	0	1	1	0	0	1	0	0	0	0	0	0	0	0	1	0	0	0	0	0	0
Ambiguous_taxa; OTU-00610	OTU-00610	Bacteria; Proteobacteria; Alphaproteobacteria; Rhizobiales; Rhizobiaceae; Allorhizobium-Neorhizobium-Pararhizobium-Rhizobium; Ambiguous_taxa	10	0	1	0.185185	0	0.392095	0	0	0	1	0	0	0	1	1	0	1	0	0	0	0	0	1	0	0	0	0	0	1	0	0	0	0	0	0	0	0	0	1	0	0	1	0	0	0	0	0
Ambiguous_taxa; OTU-00612	OTU-00612	Bacteria; Proteobacteria; Alphaproteobacteria; Caulobacterales; Caulobacteraceae; Brevundimonas; Ambiguous_taxa	13	0	2	0.240741	0	0.511571	1	0	0	0	1	0	0	0	0	0	0	0	1	1	0	0	1	0	0	0	0	0	1	0	0	0	0	2	0	0	0	0	0	0	1	0	2	0	0	0	0
Ambiguous_taxa; OTU-00617	OTU-00617	Bacteria; Proteobacteria; Alphaproteobacteria; Sphingomonadales; Sphingomonadaceae; Sphingomonas; Ambiguous_taxa	11	0	2	0.203704	0	0.490653	0	0	0	0	0	0	0	1	1	0	0	0	0	0	0	0	1	2	0	0	0	0	0	0	0	0	0	0	1	1	0	0	0	0	0	1	0	0	0	0	0
Ambiguous_taxa; OTU-00653	OTU-00653	Bacteria; Proteobacteria; Alphaproteobacteria; Rhizobiales; Rhizobiaceae; Allorhizobium-Neorhizobium-Pararhizobium-Rhizobium; Ambiguous_taxa	10	0	2	0.185185	0	0.516668	0	0	0	0	0	0	0	1	0	0	0	0	0	0	0	0	0	0	0	0	0	0	0	0	0	0	0	1	0	0	2	0	0	0	0	1	0	0	0	0	0
Uncultured bacterium; OTU-00673	OTU-00673	Bacteria; Proteobacteria; Alphaproteobacteria; Sphingomonadales; Sphingomonadaceae; Sphingomonas; Uncultured bacterium	40	0	4	0.740741	0	1.01285	0	4	0	1	1	0	0	2	0	0	0	0	1	0	0	0	1	1	0	0	0	0	0	0	1	0	0	1	2	0	0	2	2	1	1	2	3	1	1	1	0
Ambiguous_taxa; OTU-00718	OTU-00718	Bacteria; Proteobacteria; Alphaproteobacteria; Rhizobiales; Devosiaceae; Devosia; Ambiguous_taxa	13	0	3	0.240741	0	0.671107	0	0	0	0	0	0	1	0	0	0	0	0	0	0	0	0	0	0	0	0	0	0	1	0	0	0	0	0	3	0	0	0	0	0	0	0	0	1	0	0	0
Uncultured bacterium; OTU-00726	OTU-00726	Bacteria; Proteobacteria; Alphaproteobacteria; Rhizobiales; Devosiaceae; Devosia; Uncultured bacterium	11	0	4	0.203704	0	0.625847	0	1	0	0	1	0	0	0	0	1	1	0	0	0	0	0	0	4	0	0	0	0	0	0	0	0	0	0	0	0	0	0	1	0	0	0	0	1	0	0	0
Uncultured bacterium; OTU-00730	OTU-00730	Bacteria; Proteobacteria; Alphaproteobacteria; Rhizobiales; Devosiaceae; Devosia; Uncultured bacterium	17	0	3	0.314815	0	0.639105	0	0	0	0	1	1	1	0	0	0	1	0	1	0	0	0	0	2	0	0	0	0	3	0	0	0	0	0	0	0	0	0	1	0	0	0	0	2	0	0	0
Uncultured bacterium; OTU-00770	OTU-00770	Bacteria; Proteobacteria; Alphaproteobacteria; Rhizobiales; Devosiaceae; Devosia; Uncultured bacterium	20	0	3	0.37037	0	0.652898	1	0	0	2	1	0	0	0	0	1	0	0	0	0	0	1	0	0	0	0	0	0	0	0	1	0	1	0	2	0	1	1	0	0	0	0	0	1	0	0	1
Ambiguous_taxa; OTU-00772	OTU-00772	Bacteria; Proteobacteria; Alphaproteobacteria; Rhizobiales; Devosiaceae; Devosia; Ambiguous_taxa	13	0	2	0.240741	0	0.511571	1	0	0	0	0	1	0	0	0	0	0	1	0	0	1	0	0	0	0	0	0	0	2	0	1	0	0	0	0	1	0	0	1	0	0	0	0	0	0	0	2
Uncultured bacterium; OTU-00786	OTU-00786	Bacteria; Proteobacteria; Gammaproteobacteria; Betaproteobacteriales; Burkholderiaceae; Caenimonas; Uncultured bacterium	35	0	3	0.648148	0	0.827759	1	0	1	1	0	0	0	0	0	1	1	0	1	0	1	0	0	1	0	0	0	0	1	0	0	0	0	1	1	1	1	0	2	0	0	0	3	0	1	2	1
Ambiguous_taxa; OTU-00925	OTU-00925	Bacteria; Proteobacteria; Alphaproteobacteria; Rhizobiales; Rhizobiaceae; Aureimonas; Ambiguous_taxa	12	0	2	0.222222	0	0.50157	0	1	0	0	1	0	0	0	0	0	1	0	0	0	0	0	0	2	0	0	0	0	0	0	0	0	0	1	0	0	0	0	0	0	1	1	0	0	0	0	0
Ambiguous_taxa; OTU-00932	OTU-00932	Bacteria; Proteobacteria; Alphaproteobacteria; Rhizobiales; Xanthobacteraceae; Tardiphaga; Ambiguous_taxa	21	0	3	0.388889	0	0.71154	0	1	2	0	1	0	0	0	1	0	0	0	0	0	0	1	1	0	1	2	0	0	2	0	0	1	0	0	0	0	1	2	0	0	1	0	0	0	0	0	0
Uncultured bacterium; OTU-00935	OTU-00935	Bacteria; Proteobacteria; Alphaproteobacteria; Sphingomonadales; Sphingomonadaceae; Sphingoaurantiacus; Uncultured bacterium	93	0	14	1.72222	1	2.89056	1	1	4	1	0	1	0	1	2	0	1	6	4	0	1	0	0	3	0	1	1	1	1	0	1	0	2	12	1	0	0	1	2	0	0	6	0	0	1	1	0
Ambiguous_taxa; OTU-00937	OTU-00937	Bacteria; Proteobacteria; Alphaproteobacteria; Sphingomonadales; Sphingomonadaceae; Sphingomonas; Ambiguous_taxa	11	0	2	0.203704	0	0.490653	1	0	2	0	1	0	0	0	0	0	0	0	1	0	0	1	0	0	0	2	0	0	0	0	0	0	0	0	0	0	0	0	0	0	0	0	0	0	0	1	0
Uncultured bacterium; OTU-00944	OTU-00944	Bacteria; Proteobacteria; Alphaproteobacteria; Sphingomonadales; Sphingomonadaceae; Sphingomonas; Uncultured bacterium	15	0	3	0.277778	0	0.596109	1	1	0	0	1	0	0	0	0	0	0	1	0	0	1	0	0	1	0	0	0	0	0	0	0	0	0	0	0	0	0	0	0	0	0	1	0	0	2	1	0
Uncultured bacterium; OTU-00949	OTU-00949	Bacteria; Proteobacteria; Gammaproteobacteria; Betaproteobacteriales; Burkholderiaceae; Massilia; Uncultured bacterium	20	0	4	0.37037	0	0.853324	1	0	0	0	0	0	0	0	1	0	0	0	1	0	1	0	0	0	0	0	0	0	0	0	0	0	0	1	0	0	0	0	0	1	0	2	0	0	0	0	0
Uncultured bacterium; OTU-00953	OTU-00953	Bacteria; Proteobacteria; Alphaproteobacteria; Sphingomonadales; Sphingomonadaceae; Sphingomonas; Uncultured bacterium	36	0	5	0.666667	0	1.16554	1	0	1	0	1	0	0	0	1	0	0	0	2	0	0	0	1	0	1	0	0	0	0	0	1	0	0	0	3	0	0	4	0	0	0	1	1	1	0	0	4
Ambiguous_taxa; OTU-00968	OTU-00968	Bacteria; Proteobacteria; Alphaproteobacteria; Sphingomonadales; Sphingomonadaceae; Sphingomonas; Ambiguous_taxa	17	0	3	0.314815	0	0.695649	0	2	1	0	0	0	0	1	0	0	0	1	1	0	0	2	0	0	0	0	0	0	1	0	0	0	0	0	0	0	0	0	0	0	0	0	2	0	1	3	0
Ambiguous_taxa; OTU-00981	OTU-00981	Bacteria; Actinobacteria; Actinobacteria; Micrococcales; Microbacteriaceae; Frigoribacterium; Ambiguous_taxa	12	0	2	0.222222	0	0.537874	0	0	0	0	0	0	0	0	0	0	0	0	0	0	1	0	0	0	0	0	0	0	0	0	0	0	0	0	0	0	0	2	0	0	1	0	0	0	2	0	0
Ambiguous_taxa; OTU-01004	OTU-01004	Bacteria; Proteobacteria; Alphaproteobacteria; Sphingomonadales; Sphingomonadaceae; Sphingobium; Ambiguous_taxa	15	0	4	0.277778	0	0.833648	0	0	0	0	0	0	0	0	0	0	0	1	0	0	0	0	0	0	0	0	0	0	0	0	0	0	0	2	0	0	0	1	0	0	0	1	0	1	1	0	0
Uncultured bacterium; OTU-01007	OTU-01007	Bacteria; Proteobacteria; Alphaproteobacteria; Sphingomonadales; Sphingomonadaceae; Sphingoaurantiacus; Uncultured bacterium	11	0	3	0.203704	0	0.527709	0	0	0	0	0	1	0	0	0	0	0	1	0	0	0	0	0	0	0	0	0	0	0	0	0	0	0	3	0	1	0	0	0	0	0	0	0	0	1	0	0
Ambiguous_taxa; OTU-01034	OTU-01034	Bacteria; Proteobacteria; Gammaproteobacteria; Betaproteobacteriales; Burkholderiaceae; Massilia; Ambiguous_taxa	13	0	2	0.240741	0	0.547212	1	0	0	0	0	0	0	1	0	0	0	0	0	0	0	0	0	0	0	0	0	0	0	0	0	0	0	2	1	0	2	0	1	0	1	0	0	0	0	0	0
Ambiguous_taxa; OTU-01036	OTU-01036	Bacteria; Proteobacteria; Alphaproteobacteria; Sphingomonadales; Sphingomonadaceae; Sphingomonas; Ambiguous_taxa	48	0	3	0.888889	1	0.924849	2	1	0	1	1	0	0	3	1	1	0	0	1	2	0	0	0	1	0	1	0	0	1	0	0	1	2	0	3	0	0	0	1	1	0	1	0	1	0	1	2
Ambiguous_taxa; OTU-01038	OTU-01038	Bacteria; Proteobacteria; Alphaproteobacteria; Sphingomonadales; Sphingomonadaceae; Sphingomonas; Ambiguous_taxa	10	0	1	0.185185	0	0.392095	1	0	0	0	0	0	0	0	0	0	1	0	1	0	1	0	0	1	0	0	0	0	0	0	0	0	0	0	0	0	1	0	0	0	0	1	0	0	0	1	0
Ambiguous_taxa; OTU-01039	OTU-01039	Bacteria; Proteobacteria; Alphaproteobacteria; Rhizobiales; Rhizobiaceae; Allorhizobium-Neorhizobium-Pararhizobium-Rhizobium; Ambiguous_taxa	18	0	3	0.333333	0	0.726844	0	0	2	0	1	0	1	0	0	0	0	1	0	0	1	0	0	2	0	0	0	0	0	0	3	3	1	0	0	1	0	0	0	0	1	0	0	0	0	0	0
Ambiguous_taxa; OTU-01047	OTU-01047	Bacteria; Actinobacteria; Actinobacteria; Micrococcales; Microbacteriaceae; Cryobacterium; Ambiguous_taxa	27	0	4	0.5	0	0.863298	0	0	0	0	1	0	1	0	0	0	0	0	1	0	0	0	0	1	1	0	0	0	0	0	0	0	0	0	2	2	2	0	2	0	1	2	1	2	0	0	0
Ambiguous_taxa; OTU-01049	OTU-01049	Bacteria; Proteobacteria; Alphaproteobacteria; Sphingomonadales; Sphingomonadaceae; Sphingomonas; Ambiguous_taxa	10	0	1	0.185185	0	0.392095	0	0	1	0	0	1	0	0	1	0	0	0	0	1	1	0	0	1	0	0	0	0	0	0	1	0	0	0	0	0	0	0	0	0	0	0	0	0	0	0	1
Ambiguous_taxa; OTU-01089	OTU-01089	Bacteria; Proteobacteria; Alphaproteobacteria; Sphingomonadales; Sphingomonadaceae; Sphingomonas; Ambiguous_taxa	12	0	2	0.222222	0	0.537874	0	0	1	0	0	0	0	1	0	0	0	0	1	0	0	0	0	0	0	0	0	0	0	0	0	0	0	0	0	1	0	0	0	0	0	0	0	0	1	0	2
Ambiguous_taxa; OTU-01108	OTU-01108	Bacteria; Proteobacteria; Alphaproteobacteria; Rhizobiales; Xanthobacteraceae; Tardiphaga; Ambiguous_taxa	15	0	2	0.277778	0	0.529031	1	1	1	0	0	0	0	1	1	0	0	0	0	0	0	0	0	0	0	0	0	0	0	0	0	0	1	0	1	0	1	0	0	0	0	0	0	0	0	2	2
Ambiguous_taxa; OTU-01130	OTU-01130	Bacteria; Proteobacteria; Alphaproteobacteria; Sphingomonadales; Sphingomonadaceae; Sphingomonas; Ambiguous_taxa	24	0	3	0.444444	0	0.743948	1	1	1	0	0	0	0	1	0	0	0	0	0	0	0	0	0	0	0	0	0	0	0	0	0	0	0	0	1	0	0	0	0	3	0	0	0	1	0	1	1
Ambiguous_taxa; OTU-01167	OTU-01167	Bacteria; Proteobacteria; Alphaproteobacteria; Sphingomonadales; Sphingomonadaceae; Rhizorhapis; Ambiguous_taxa	18	0	3	0.333333	0	0.672927	1	0	1	0	0	0	0	0	0	0	2	0	0	0	0	0	0	0	0	1	0	0	0	0	0	0	1	0	0	0	1	2	0	0	0	0	0	0	0	0	1
Ambiguous_taxa; OTU-01176	OTU-01176	Bacteria; Bacteroidetes; Bacteroidia; Sphingobacteriales; Sphingobacteriaceae; Pedobacter; Ambiguous_taxa	14	0	2	0.259259	0	0.588737	1	0	0	0	0	0	0	1	0	0	0	0	0	0	0	0	0	0	0	0	0	0	1	0	0	0	0	0	0	2	0	0	0	0	0	0	1	0	0	0	0
Sphingomonas aurantiaca; OTU-01183	OTU-01183	Bacteria; Proteobacteria; Alphaproteobacteria; Sphingomonadales; Sphingomonadaceae; Sphingomonas; Sphingomonas aurantiaca	13	0	1	0.240741	0	0.431548	0	0	0	0	0	0	0	0	0	0	1	0	0	0	0	0	0	0	0	0	0	1	1	0	0	1	0	0	0	0	1	0	1	0	1	1	0	0	0	1	0
Uncultured bacterium; OTU-01203	OTU-01203	Bacteria; Proteobacteria; Gammaproteobacteria; Betaproteobacteriales; Burkholderiaceae; Massilia; Uncultured bacterium	14	0	2	0.259259	0	0.555765	0	0	1	0	0	0	0	0	0	0	0	0	1	0	2	0	0	1	0	0	0	0	0	0	0	0	0	0	0	0	0	1	0	0	1	2	0	1	1	0	0
Ambiguous_taxa; OTU-01281	OTU-01281	Bacteria; Bacteroidetes; Bacteroidia; Sphingobacteriales; Sphingobacteriaceae; Pedobacter; Ambiguous_taxa	33	0	4	0.611111	0	0.877747	1	0	1	0	0	0	0	0	1	0	0	0	1	2	1	0	0	1	0	0	0	0	0	1	0	0	0	0	1	1	1	3	0	0	0	0	2	1	0	1	2
Ambiguous_taxa; OTU-01283	OTU-01283	Bacteria; Proteobacteria; Alphaproteobacteria; Rhizobiales; Devosiaceae; Devosia; Ambiguous_taxa	15	0	1	0.277778	0	0.452109	1	1	0	0	1	0	1	1	1	0	0	1	0	0	0	0	0	0	0	0	0	0	0	0	0	0	1	0	1	0	0	0	0	0	1	0	0	0	0	1	1
Agrobacterium sp. DSM 25559; OTU-01297	OTU-01297	Bacteria; Proteobacteria; Alphaproteobacteria; Rhizobiales; Rhizobiaceae; Allorhizobium-Neorhizobium-Pararhizobium-Rhizobium; Agrobacterium sp. DSM 25559	26	0	3	0.481481	0	0.794812	0	0	3	1	0	0	0	1	0	2	0	1	2	0	0	0	0	0	0	0	1	0	0	0	0	0	1	0	0	0	0	0	3	1	0	0	0	0	1	0	0
Uncultured bacterium; OTU-01339	OTU-01339	Bacteria; Proteobacteria; Alphaproteobacteria; Rhizobiales; Rhizobiaceae; Allorhizobium-Neorhizobium-Pararhizobium-Rhizobium; Uncultured bacterium	48	0	6	0.888889	0.5	1.19222	2	0	2	3	0	0	2	2	0	1	2	0	1	0	0	0	1	2	0	1	0	0	1	1	0	0	2	0	2	0	0	1	0	0	1	0	1	0	0	1	2
Ambiguous_taxa; OTU-01341	OTU-01341	Bacteria; Proteobacteria; Alphaproteobacteria; Sphingomonadales; Sphingomonadaceae; Sphingomonas; Ambiguous_taxa	58	0	4	1.07407	1	1.25671	0	1	1	2	1	0	0	2	0	1	0	1	3	1	0	0	0	3	0	0	0	0	0	0	0	0	1	0	0	3	1	4	0	1	1	0	1	0	0	4	1
Sphingomonas aurantiaca; OTU-01343	OTU-01343	Bacteria; Proteobacteria; Alphaproteobacteria; Sphingomonadales; Sphingomonadaceae; Sphingomonas; Sphingomonas aurantiaca	39	0	4	0.722222	0	0.998426	1	0	0	0	0	0	0	2	1	0	0	0	0	0	2	0	0	1	0	1	0	0	2	0	0	0	2	1	2	0	4	2	0	0	0	0	1	0	1	1	2
Uncultured bacterium; OTU-01345	OTU-01345	Bacteria; Proteobacteria; Alphaproteobacteria; Sphingomonadales; Sphingomonadaceae; Sphingomonas; Uncultured bacterium	23	0	5	0.425926	0	0.860054	1	0	0	1	1	0	0	0	0	1	1	0	0	0	0	0	0	0	1	0	0	0	1	0	0	0	0	0	5	0	0	1	0	0	0	0	1	0	0	0	0
Ambiguous_taxa; OTU-01354	OTU-01354	Bacteria; Proteobacteria; Alphaproteobacteria; Sphingomonadales; Sphingomonadaceae; Sphingomonas; Ambiguous_taxa	13	0	2	0.240741	0	0.511571	1	0	0	1	0	0	0	1	0	0	0	0	0	0	0	1	0	1	0	0	0	0	0	0	0	0	0	0	0	1	0	0	0	0	0	1	0	0	0	0	0
Ambiguous_taxa; OTU-01362	OTU-01362	Bacteria; Proteobacteria; Alphaproteobacteria; Sphingomonadales; Sphingomonadaceae; Sphingomonas; Ambiguous_taxa	24	0	4	0.444444	0	0.839287	1	1	1	0	0	0	1	0	0	0	0	0	2	0	0	0	0	0	0	0	0	0	0	1	0	0	0	1	1	0	1	0	0	0	0	0	0	0	1	0	0
Uncultured bacterium; OTU-01365	OTU-01365	Bacteria; Proteobacteria; Alphaproteobacteria; Sphingomonadales; Sphingomonadaceae; Sphingomonas; Uncultured bacterium	17	0	2	0.314815	0	0.577048	0	2	2	0	0	1	0	0	0	0	0	1	0	0	1	1	0	1	0	0	0	0	0	0	1	0	0	0	0	0	0	0	0	2	0	1	0	0	0	1	1
Uncultured bacterium; OTU-01367	OTU-01367	Bacteria; Proteobacteria; Gammaproteobacteria; Betaproteobacteriales; Burkholderiaceae; Massilia; Uncultured bacterium	25	0	5	0.462963	0	0.985038	0	0	0	0	0	0	0	0	0	0	0	0	0	2	0	0	0	0	0	0	0	0	0	0	0	1	0	0	1	0	2	0	0	0	0	1	1	1	0	1	1
Uncultured bacterium; OTU-01372	OTU-01372	Bacteria; Proteobacteria; Alphaproteobacteria; Sphingomonadales; Sphingomonadaceae; Sphingomonas; Uncultured bacterium	35	0	4	0.648148	0	0.914401	0	4	2	1	0	2	1	1	1	0	0	2	2	0	2	1	0	2	1	2	0	0	1	0	0	0	0	0	2	0	1	1	0	0	0	0	0	0	0	1	0
Ambiguous_taxa; OTU-01382	OTU-01382	Bacteria; Proteobacteria; Alphaproteobacteria; Rhizobiales; Devosiaceae; Devosia; Ambiguous_taxa	18	0	3	0.333333	0	0.614295	0	1	0	0	0	0	0	1	0	0	0	0	0	1	2	0	0	0	1	0	0	0	0	0	1	0	0	0	1	0	0	1	0	0	0	1	0	0	0	0	0
Ambiguous_taxa; OTU-01385	OTU-01385	Bacteria; Proteobacteria; Alphaproteobacteria; Sphingomonadales; Sphingomonadaceae; Sphingomonas; Ambiguous_taxa	29	0	6	0.537037	0	1.07656	1	0	0	0	0	0	1	0	0	0	0	1	0	0	0	0	0	0	0	0	0	1	0	0	0	2	0	0	1	0	0	2	0	2	0	0	1	0	1	1	1
Ambiguous_taxa; OTU-01391	OTU-01391	Bacteria; Actinobacteria; Actinobacteria; Micrococcales; Microbacteriaceae; Plantibacter; Ambiguous_taxa	10	0	3	0.185185	0	0.55198	1	0	0	0	1	0	0	1	0	0	0	0	0	0	0	0	0	0	0	0	0	0	0	0	0	0	0	0	2	0	0	0	0	0	0	0	0	0	0	1	0
Ambiguous_taxa; OTU-01395	OTU-01395	Bacteria; Proteobacteria; Alphaproteobacteria; Sphingomonadales; Sphingomonadaceae; Sphingomonas; Ambiguous_taxa	17	0	3	0.314815	0	0.639105	0	2	1	3	0	1	1	1	0	1	0	0	0	1	0	0	0	2	0	1	0	0	1	0	0	0	0	0	0	0	0	0	0	0	0	0	0	0	0	1	0
Ambiguous_taxa; OTU-01407	OTU-01407	Bacteria; Proteobacteria; Alphaproteobacteria; Sphingomonadales; Sphingomonadaceae; Sphingomonas; Ambiguous_taxa	35	0	4	0.648148	0	0.872156	1	1	1	0	0	0	1	0	1	0	0	0	1	0	0	1	0	0	1	0	0	0	0	0	0	0	0	1	0	2	0	4	0	0	1	1	0	2	0	1	1
Ambiguous_taxa; OTU-01409	OTU-01409	Bacteria; Proteobacteria; Alphaproteobacteria; Sphingomonadales; Sphingomonadaceae; Sphingomonas; Ambiguous_taxa	55	0	8	1.01852	0.5	1.60766	1	0	0	0	0	0	0	1	0	1	1	0	2	0	2	0	0	1	0	0	0	1	0	0	0	0	0	0	0	1	0	6	0	1	2	1	1	2	2	5	8
Ambiguous_taxa; OTU-01410	OTU-01410	Bacteria; Proteobacteria; Alphaproteobacteria; Sphingomonadales; Sphingomonadaceae; Sphingomonas; Ambiguous_taxa	44	0	5	0.814815	0	1.1828	1	0	2	0	1	0	2	0	0	0	0	0	0	0	2	0	0	3	0	1	0	0	0	0	1	1	1	0	4	0	1	5	0	0	1	0	0	1	0	0	2
Ambiguous_taxa; OTU-01413	OTU-01413	Bacteria; Proteobacteria; Alphaproteobacteria; Rhizobiales; Beijerinckiaceae; Methylobacterium; Ambiguous_taxa	24	0	3	0.444444	0	0.718139	0	1	2	0	1	0	1	2	0	1	0	0	1	0	2	0	0	1	0	0	0	0	0	0	1	2	3	0	0	0	0	1	0	1	0	0	0	0	0	1	0
Ambiguous_taxa; OTU-01414	OTU-01414	Bacteria; Actinobacteria; Actinobacteria; Micrococcales; Microbacteriaceae; Plantibacter; Ambiguous_taxa	11	0	4	0.203704	0	0.655301	0	1	0	0	0	0	0	1	0	0	0	0	0	0	0	0	0	0	0	0	0	0	1	0	0	0	0	0	0	0	0	0	0	2	0	0	0	0	0	0	0
Ambiguous_taxa; OTU-01416	OTU-01416	Bacteria; Proteobacteria; Alphaproteobacteria; Rhizobiales; Rhizobiaceae; Allorhizobium-Neorhizobium-Pararhizobium-Rhizobium; Ambiguous_taxa	32	0	6	0.592593	0	1.03739	0	0	0	0	0	0	0	1	0	1	0	0	3	0	1	0	0	1	0	1	0	0	0	0	0	1	0	0	0	0	0	0	1	0	0	1	0	0	0	2	1
Ambiguous_taxa; OTU-01418	OTU-01418	Bacteria; Proteobacteria; Gammaproteobacteria; Betaproteobacteriales; Burkholderiaceae; Massilia; Ambiguous_taxa	68	0	7	1.25926	1	1.46899	2	2	1	1	2	0	1	3	3	1	0	0	1	0	5	0	0	0	0	0	0	0	0	0	2	0	0	3	2	0	0	1	1	2	2	3	0	3	1	1	7
Ambiguous_taxa; OTU-01423	OTU-01423	Bacteria; Proteobacteria; Alphaproteobacteria; Sphingomonadales; Sphingomonadaceae; Sphingomonas; Ambiguous_taxa	11	0	2	0.203704	0	0.450561	1	1	0	0	0	0	0	1	0	0	1	0	1	1	2	1	0	0	0	0	0	0	0	0	0	0	0	0	1	0	0	0	0	0	0	0	0	0	0	0	1
Ambiguous_taxa; OTU-01425	OTU-01425	Bacteria; Actinobacteria; Actinobacteria; Micrococcales; Microbacteriaceae; Microbacterium; Ambiguous_taxa	18	0	3	0.333333	0	0.644278	0	1	0	0	1	1	0	0	0	0	0	0	0	0	1	0	0	0	0	1	0	0	0	0	1	0	0	0	1	0	0	0	2	1	0	1	1	0	0	1	0
Ambiguous_taxa; OTU-01431	OTU-01431	Bacteria; Actinobacteria; Actinobacteria; Micrococcales; Microbacteriaceae; Agreia; Ambiguous_taxa	10	0	1	0.185185	0	0.392095	1	1	0	0	0	0	0	0	0	0	0	1	0	0	0	0	0	0	0	0	0	0	0	0	1	0	1	0	0	0	0	0	0	0	0	0	1	0	0	1	0
Ambiguous_taxa; OTU-01434	OTU-01434	Bacteria; Actinobacteria; Actinobacteria; Micrococcales; Microbacteriaceae; Curtobacterium; Ambiguous_taxa	11	0	4	0.203704	0	0.655301	0	4	0	0	0	1	0	2	0	0	0	0	0	0	0	0	0	0	0	1	0	0	1	0	1	0	0	0	0	0	0	0	0	0	0	1	0	0	0	0	0
Uncultured alpha proteobacterium; OTU-01436	OTU-01436	Bacteria; Proteobacteria; Alphaproteobacteria; Sphingomonadales; Sphingomonadaceae; Sphingomonas; Uncultured alpha proteobacterium	27	0	5	0.5	0	0.966417	0	1	0	1	0	0	0	5	0	0	0	0	1	1	2	2	0	0	0	0	0	0	0	0	0	1	0	0	0	0	0	2	0	0	0	0	2	0	0	0	0
Ambiguous_taxa; OTU-01445	OTU-01445	Bacteria; Proteobacteria; Alphaproteobacteria; Sphingomonadales; Sphingomonadaceae; Sphingomonas; Ambiguous_taxa	69	0	6	1.27778	1	1.61849	0	4	3	1	2	0	1	2	0	2	1	1	2	0	1	0	0	0	0	2	0	0	0	0	0	0	0	0	4	0	2	3	0	1	1	4	1	0	2	2	6
Ambiguous_taxa; OTU-01446	OTU-01446	Bacteria; Proteobacteria; Alphaproteobacteria; Sphingomonadales; Sphingomonadaceae; Sphingomonas; Ambiguous_taxa	14	0	4	0.259259	0	0.678099	1	0	0	1	0	0	0	1	0	0	0	0	0	0	0	0	0	0	0	0	0	0	0	0	0	1	0	0	0	1	0	1	0	0	0	0	0	0	0	0	0
Ambiguous_taxa; OTU-01448	OTU-01448	Bacteria; Proteobacteria; Alphaproteobacteria; Sphingomonadales; Sphingomonadaceae; Sphingomonas; Ambiguous_taxa	23	0	3	0.425926	0	0.689595	1	1	2	0	1	0	0	0	0	1	1	0	0	0	0	0	0	1	0	2	0	0	1	0	0	0	0	0	0	0	0	1	0	1	1	0	0	0	0	1	0
Ambiguous_taxa; OTU-01449	OTU-01449	Bacteria; Proteobacteria; Alphaproteobacteria; Sphingomonadales; Sphingomonadaceae; Sphingomonas; Ambiguous_taxa	65	0	8	1.2037	1	1.7088	0	0	0	1	2	0	0	1	0	1	1	0	3	1	1	0	1	0	0	2	0	1	0	0	1	0	0	0	0	4	0	2	1	1	1	0	1	1	0	5	3
Ambiguous_taxa; OTU-01452	OTU-01452	Bacteria; Proteobacteria; Alphaproteobacteria; Sphingomonadales; Sphingomonadaceae; Sphingomonas; Ambiguous_taxa	12	0	6	0.222222	0	0.883105	1	0	1	0	2	0	0	0	0	0	0	0	0	0	0	0	0	0	0	0	0	0	0	0	0	0	0	0	0	0	0	0	1	0	0	1	0	0	0	0	0
Ambiguous_taxa; OTU-01454	OTU-01454	Bacteria; Proteobacteria; Alphaproteobacteria; Sphingomonadales; Sphingomonadaceae; Sphingomonas; Ambiguous_taxa	12	0	2	0.222222	0	0.462425	0	0	0	1	0	0	0	1	1	0	0	0	0	0	0	0	0	0	0	0	0	0	0	0	0	0	0	0	1	0	1	1	0	0	0	0	1	1	0	2	0
Ambiguous_taxa; OTU-01457	OTU-01457	Bacteria; Proteobacteria; Alphaproteobacteria; Sphingomonadales; Sphingomonadaceae; Sphingomonas; Ambiguous_taxa	28	0	10	0.518519	0	1.53869	0	0	0	1	0	0	0	1	0	0	0	0	2	0	0	0	0	0	0	1	0	0	0	0	0	0	0	0	2	0	0	0	0	0	0	0	0	1	1	10	0
Ambiguous_taxa; OTU-01458	OTU-01458	Bacteria; Proteobacteria; Alphaproteobacteria; Sphingomonadales; Sphingomonadaceae; Sphingomonas; Ambiguous_taxa	26	0	3	0.481481	0	0.863095	0	2	2	0	0	0	3	2	0	1	0	0	1	1	1	0	0	0	1	0	0	0	1	0	0	0	0	0	0	0	1	0	0	1	0	0	0	0	0	3	3
Ambiguous_taxa; OTU-01459	OTU-01459	Bacteria; Proteobacteria; Alphaproteobacteria; Sphingomonadales; Sphingomonadaceae; Sphingomonas; Ambiguous_taxa	24	0	4	0.444444	0	0.883105	0	0	0	0	0	0	0	0	0	0	1	0	0	0	0	0	0	0	0	0	0	1	0	0	0	0	0	1	0	0	1	1	1	1	0	0	1	0	0	0	0
Ambiguous_taxa; OTU-01460	OTU-01460	Bacteria; Proteobacteria; Alphaproteobacteria; Sphingomonadales; Sphingomonadaceae; Sphingomonas; Ambiguous_taxa	24	0	4	0.444444	0	0.793052	0	0	0	0	0	0	1	0	0	0	0	0	0	0	0	0	0	0	0	0	0	0	0	0	0	1	0	0	0	2	0	1	1	1	0	0	0	1	0	2	1
Ambiguous_taxa; OTU-01463	OTU-01463	Bacteria; Proteobacteria; Alphaproteobacteria; Sphingomonadales; Sphingomonadaceae; Sphingomonas; Ambiguous_taxa	51	0	5	0.944444	1	1.03553	0	1	1	1	1	1	0	2	0	2	0	0	1	1	2	2	1	0	0	0	0	1	1	0	0	0	0	0	4	1	1	2	1	1	0	1	2	0	0	0	2
Ambiguous_taxa; OTU-01464	OTU-01464	Bacteria; Proteobacteria; Alphaproteobacteria; Sphingomonadales; Sphingomonadaceae; Sphingomonas; Ambiguous_taxa	12	0	3	0.222222	0	0.571878	1	0	0	0	1	0	0	1	0	0	0	0	0	0	1	0	0	0	0	0	0	0	0	0	0	0	0	0	0	0	2	0	0	0	0	0	1	1	0	0	0
Ambiguous_taxa; OTU-01469	OTU-01469	Bacteria; Proteobacteria; Alphaproteobacteria; Sphingomonadales; Sphingomonadaceae; Sphingomonas; Ambiguous_taxa	11	0	2	0.203704	0	0.562328	0	0	1	0	0	0	0	0	0	0	0	0	0	0	0	0	0	0	0	1	0	0	0	0	0	0	0	0	0	0	0	0	0	0	0	0	0	0	0	2	2
Uncultured alpha proteobacterium; OTU-01475	OTU-01475	Bacteria; Proteobacteria; Alphaproteobacteria; Sphingomonadales; Sphingomonadaceae; Sphingomonas; Uncultured alpha proteobacterium	28	0	3	0.518519	0	0.840951	3	0	1	0	1	0	0	0	0	0	1	1	0	0	0	0	0	0	0	0	0	0	1	0	0	0	0	0	2	0	1	1	0	0	1	0	0	0	0	0	3
Ambiguous_taxa; OTU-01481	OTU-01481	Bacteria; Proteobacteria; Alphaproteobacteria; Acetobacterales; Acetobacteraceae; Roseomonas; Ambiguous_taxa	11	0	2	0.203704	0	0.527709	2	0	0	0	2	0	0	1	0	0	0	0	0	0	0	1	0	0	0	0	0	0	1	0	0	0	0	0	1	0	1	0	0	0	0	0	0	0	0	0	0
Ambiguous_taxa; OTU-01482	OTU-01482	Bacteria; Actinobacteria; Actinobacteria; Micrococcales; Microbacteriaceae; Galbitalea; Ambiguous_taxa	16	0	2	0.296296	0	0.536573	0	1	1	0	2	0	0	0	1	1	0	0	0	0	0	0	0	1	0	0	0	0	0	0	0	0	0	0	0	0	0	1	0	1	0	1	0	0	0	1	1
Uncultured bacterium; OTU-01493	OTU-01493	Bacteria; Bacteroidetes; Bacteroidia; Cytophagales; Spirosomaceae; Dyadobacter; Uncultured bacterium	10	0	1	0.185185	0	0.392095	0	1	1	0	0	0	0	1	0	1	0	1	1	0	0	0	0	0	0	0	0	0	0	0	0	0	0	0	1	0	0	0	1	0	0	0	0	0	0	0	0
Ambiguous_taxa; OTU-01500	OTU-01500	Bacteria; Proteobacteria; Gammaproteobacteria; Pseudomonadales; Pseudomonadaceae; Pseudomonas; Ambiguous_taxa	27	0	4	0.5	0	0.946692	1	2	1	0	0	0	0	1	0	0	0	0	0	1	0	0	0	0	1	0	0	0	0	0	0	1	0	0	0	1	0	0	0	0	0	0	0	0	0	0	1
Ambiguous_taxa; OTU-01502	OTU-01502	Bacteria; Proteobacteria; Alphaproteobacteria; Caulobacterales; Caulobacteraceae; Brevundimonas; Ambiguous_taxa	35	0	4	0.648148	0	1.01233	1	0	0	0	0	0	1	0	1	1	3	0	1	0	1	1	0	0	0	1	0	1	0	0	0	0	0	0	1	0	0	3	0	0	0	0	4	3	0	0	2
Ambiguous_taxa; OTU-01507	OTU-01507	Bacteria; Proteobacteria; Gammaproteobacteria; Betaproteobacteriales; Burkholderiaceae; Variovorax; Ambiguous_taxa	23	0	5	0.425926	0	0.837829	5	0	1	1	1	0	0	0	0	0	1	0	0	0	0	0	0	0	0	1	0	0	0	0	0	1	0	0	1	0	0	1	0	1	0	0	2	0	0	0	1
Pseudomonas fluorescens; OTU-01517	OTU-01517	Bacteria; Proteobacteria; Gammaproteobacteria; Pseudomonadales; Pseudomonadaceae; Pseudomonas; Pseudomonas fluorescens	65	0	12	1.2037	1	2.00358	0	1	0	0	0	0	1	0	1	1	0	0	1	1	2	0	1	0	0	0	0	0	0	0	0	0	0	2	5	1	0	0	2	1	0	1	0	1	0	4	3
Ambiguous_taxa; OTU-01522	OTU-01522	Bacteria; Proteobacteria; Gammaproteobacteria; Betaproteobacteriales; Burkholderiaceae; Duganella; Ambiguous_taxa	34	0	3	0.62963	0	0.830919	2	0	1	0	0	0	0	0	0	1	0	0	0	1	0	0	0	0	0	1	0	0	1	0	1	1	0	1	2	3	1	2	0	1	2	0	1	0	0	1	2
Ambiguous_taxa; OTU-01526	OTU-01526	Bacteria; Proteobacteria; Alphaproteobacteria; Rhizobiales; Rhizobiaceae; Aureimonas; Ambiguous_taxa	38	0	4	0.703704	0	1.0574	0	0	1	0	0	0	1	0	2	0	0	1	1	0	1	1	0	4	0	0	0	0	1	0	0	1	0	1	0	1	0	0	0	1	0	1	1	1	0	4	2
Ambiguous_taxa; OTU-01535	OTU-01535	Bacteria; Proteobacteria; Alphaproteobacteria; Sphingomonadales; Sphingomonadaceae; Sphingomonas; Ambiguous_taxa	43	0	5	0.796296	0	1.15546	1	5	4	0	0	1	1	4	3	1	0	0	1	0	2	0	0	0	2	2	0	0	0	0	0	1	0	0	2	1	1	0	0	1	0	0	0	0	0	1	1
Ambiguous_taxa; OTU-01543	OTU-01543	Bacteria; Ambiguous_taxa; Ambiguous_taxa; Ambiguous_taxa; Ambiguous_taxa; Ambiguous_taxa; Ambiguous_taxa	11	0	3	0.203704	0	0.562328	0	1	3	0	1	0	0	0	1	0	0	0	1	0	0	0	0	0	0	1	0	0	0	0	0	1	0	0	0	0	0	0	0	0	0	0	0	0	0	2	0
Ambiguous_taxa; OTU-01546	OTU-01546	Bacteria; Proteobacteria; Alphaproteobacteria; Rhizobiales; Beijerinckiaceae; Methylobacterium; Ambiguous_taxa	27	0	4	0.5	0	0.81842	1	0	0	1	0	0	0	0	0	1	0	1	2	1	1	0	1	0	0	0	0	0	1	0	1	0	0	0	0	0	0	0	2	1	0	0	0	0	1	3	1
Ambiguous_taxa; OTU-01559	OTU-01559	Bacteria; Proteobacteria; Gammaproteobacteria; Betaproteobacteriales; Burkholderiaceae; Duganella; Ambiguous_taxa	11	0	3	0.203704	0	0.594936	1	0	0	0	0	0	0	0	0	0	1	0	0	0	2	0	0	0	0	0	0	0	0	0	0	0	0	0	0	1	0	0	0	0	0	0	0	0	0	0	3
Ambiguous_taxa; OTU-01579	OTU-01579	Bacteria; Proteobacteria; Alphaproteobacteria; Sphingomonadales; Sphingomonadaceae; Sphingomonas; Ambiguous_taxa	23	0	3	0.425926	0	0.742303	0	1	1	0	1	1	0	0	1	2	0	0	3	0	2	0	0	1	2	0	0	0	0	0	0	1	0	0	0	0	0	2	0	0	0	0	1	0	0	0	2
Ambiguous_taxa; OTU-01583	OTU-01583	Bacteria; Proteobacteria; Alphaproteobacteria; Sphingomonadales; Sphingomonadaceae; Sphingomonas; Ambiguous_taxa	41	0	4	0.759259	0	1.02672	0	2	1	1	0	0	0	1	0	0	0	2	2	0	3	2	1	0	0	0	0	0	0	0	0	0	0	0	2	0	0	4	0	1	1	1	1	1	0	4	1
Ambiguous_taxa; OTU-01594	OTU-01594	Bacteria; Proteobacteria; Alphaproteobacteria; Sphingomonadales; Sphingomonadaceae; Sphingomonas; Ambiguous_taxa	19	0	3	0.351852	0	0.730918	1	0	0	0	0	0	0	2	1	0	0	0	1	0	1	0	0	1	0	0	0	0	1	0	0	0	0	0	3	0	0	0	0	2	0	0	0	0	0	0	0
Ambiguous_taxa; OTU-01601	OTU-01601	Bacteria; Proteobacteria; Alphaproteobacteria; Sphingomonadales; Sphingomonadaceae; Sphingomonas; Ambiguous_taxa	14	0	2	0.259259	0	0.483118	0	0	1	1	0	1	0	0	0	0	0	0	0	0	1	0	0	0	1	0	0	0	0	0	0	1	0	0	0	0	0	0	1	1	0	0	0	0	0	2	1
Ambiguous_taxa; OTU-01614	OTU-01614	Bacteria; Proteobacteria; Alphaproteobacteria; Sphingomonadales; Sphingomonadaceae; Sphingomonas; Ambiguous_taxa	24	0	2	0.444444	0	0.718139	1	1	0	0	0	0	1	2	1	0	0	0	0	1	0	1	0	0	0	1	0	0	0	0	0	0	0	0	2	0	2	0	0	0	0	0	0	2	0	1	0
Ambiguous_taxa; OTU-01615	OTU-01615	Bacteria; Proteobacteria; Alphaproteobacteria; Sphingomonadales; Sphingomonadaceae; Sphingomonas; Ambiguous_taxa	12	0	2	0.222222	0	0.50157	0	0	1	1	0	0	0	0	0	0	0	0	0	0	0	0	0	0	0	1	0	0	0	0	0	1	0	0	1	0	0	2	0	2	1	0	0	0	0	1	0
Uncultured bacterium; OTU-01629	OTU-01629	Bacteria; Proteobacteria; Alphaproteobacteria; Sphingomonadales; Sphingomonadaceae; Sphingomonas; Uncultured bacterium	15	0	2	0.277778	0	0.563569	1	1	2	0	1	0	0	0	0	0	0	1	2	0	0	1	1	0	0	0	0	0	0	0	0	0	0	0	0	0	0	2	0	1	0	0	0	0	0	0	0
Uncultured bacterium; OTU-01633	OTU-01633	Bacteria; Proteobacteria; Gammaproteobacteria; Betaproteobacteriales; Burkholderiaceae; Massilia; Uncultured bacterium	29	0	7	0.537037	0	1.25462	1	0	0	0	0	0	0	1	1	0	1	0	0	0	0	0	0	0	0	0	0	0	0	0	0	0	0	1	0	0	0	0	0	0	0	0	0	0	0	1	1
Ambiguous_taxa; OTU-01634	OTU-01634	Bacteria; Actinobacteria; Actinobacteria; Micrococcales; Microbacteriaceae; Ambiguous_taxa; Ambiguous_taxa	12	0	3	0.222222	0	0.537874	1	0	0	0	0	0	0	0	0	0	0	1	0	0	1	0	1	0	0	0	0	0	1	0	0	0	0	0	0	1	0	0	0	0	0	0	0	0	0	0	0
Ambiguous_taxa; OTU-01636	OTU-01636	Bacteria; Proteobacteria; Alphaproteobacteria; Rhizobiales; Rhizobiaceae; Allorhizobium-Neorhizobium-Pararhizobium-Rhizobium; Ambiguous_taxa	19	0	2	0.351852	0	0.587846	0	0	0	0	0	0	0	0	0	2	0	1	0	0	1	0	0	1	0	0	0	0	0	0	1	0	1	1	1	0	0	0	0	0	0	1	0	1	0	0	0
Uncultured bacterium; OTU-01647	OTU-01647	Bacteria; Proteobacteria; Alphaproteobacteria; Sphingomonadales; Sphingomonadaceae; Sphingomonas; Uncultured bacterium	25	0	2	0.462963	0	0.66483	1	0	0	1	0	0	1	1	0	0	0	0	1	0	0	1	0	0	0	0	0	0	0	0	0	0	0	0	2	1	0	2	1	0	0	0	2	0	0	2	1
Uncultured bacterium; OTU-01650	OTU-01650	Bacteria; Proteobacteria; Alphaproteobacteria; Sphingomonadales; Sphingomonadaceae; Sphingomonas; Uncultured bacterium	67	0	10	1.24074	1	1.91257	1	2	3	0	0	0	1	3	0	0	1	0	0	0	0	0	0	2	0	1	0	0	0	0	0	0	1	0	3	1	2	2	1	2	1	0	0	1	2	5	1
Uncultured bacterium; OTU-01661	OTU-01661	Bacteria; Proteobacteria; Alphaproteobacteria; Sphingomonadales; Sphingomonadaceae; Sphingomonas; Uncultured bacterium	25	0	5	0.462963	0	0.965694	0	1	0	0	0	0	1	0	0	0	0	0	1	0	0	0	1	0	0	0	0	0	0	0	0	0	0	0	1	0	0	1	0	0	5	0	0	1	0	2	1
Uncultured bacterium; OTU-01668	OTU-01668	Bacteria; Proteobacteria; Alphaproteobacteria; Sphingomonadales; Sphingomonadaceae; Sphingomonas; Uncultured bacterium	22	0	4	0.407407	0	0.83595	0	1	0	2	1	0	1	2	0	0	1	0	0	0	0	0	0	0	0	0	0	0	0	0	0	0	0	0	0	0	1	0	1	0	0	0	0	0	0	0	1
Uncultured bacterium; OTU-01672	OTU-01672	Bacteria; Proteobacteria; Alphaproteobacteria; Sphingomonadales; Sphingomonadaceae; Sphingomonas; Uncultured bacterium	14	0	2	0.259259	0	0.555765	0	1	0	0	0	0	0	0	0	0	0	0	0	0	1	0	0	0	0	0	0	0	0	0	0	0	0	0	2	0	2	2	0	1	1	0	1	0	1	0	0
Uncultured bacterium; OTU-01676	OTU-01676	Bacteria; Proteobacteria; Alphaproteobacteria; Sphingomonadales; Sphingomonadaceae; Sphingomonas; Uncultured bacterium	39	0	3	0.722222	0	0.877747	1	1	0	0	1	0	2	1	0	1	2	0	0	0	1	1	0	0	0	0	0	0	1	0	1	1	0	0	1	0	0	1	0	0	2	2	2	0	0	3	2
Uncultured bacterium; OTU-01694	OTU-01694	Bacteria; Proteobacteria; Alphaproteobacteria; Sphingomonadales; Sphingomonadaceae; Sphingomonas; Uncultured bacterium	10	0	2	0.185185	0	0.55198	0	2	1	0	0	0	2	0	0	1	0	0	2	0	0	0	0	0	0	0	0	0	0	0	0	0	0	0	0	0	0	0	0	0	0	0	0	0	0	2	0
Ambiguous_taxa; OTU-01716	OTU-01716	Bacteria; Actinobacteria; Actinobacteria; Micrococcales; Microbacteriaceae; Cryobacterium; Ambiguous_taxa	14	0	2	0.259259	0	0.555765	0	0	1	1	0	1	0	0	0	0	0	0	0	0	0	0	0	0	0	2	0	0	0	0	0	0	0	0	1	0	0	0	0	0	2	0	0	0	0	0	0
Ambiguous_taxa; OTU-01727	OTU-01727	Bacteria; Proteobacteria; Alphaproteobacteria; Sphingomonadales; Sphingomonadaceae; Sphingomonas; Ambiguous_taxa	15	0	2	0.277778	0	0.529031	0	0	0	1	0	0	0	0	0	1	0	0	0	0	1	0	0	0	0	0	0	0	0	0	0	0	0	0	2	0	0	2	1	0	0	0	0	0	1	1	1
Massilia sp. Asd M1A2; OTU-01728	OTU-01728	Bacteria; Proteobacteria; Gammaproteobacteria; Betaproteobacteriales; Burkholderiaceae; Massilia; Massilia sp. Asd M1A2	41	0	5	0.759259	0	1.31659	2	2	1	0	0	0	0	4	0	0	0	0	2	0	3	1	0	1	0	0	0	0	0	0	0	0	0	0	5	0	1	0	0	0	3	1	1	1	0	0	5
Ambiguous_taxa; OTU-01734	OTU-01734	Bacteria; Proteobacteria; Alphaproteobacteria; Sphingomonadales; Sphingomonadaceae; Sphingomonas; Ambiguous_taxa	11	0	1	0.203704	0	0.406533	0	1	0	0	0	0	1	1	1	0	0	0	0	0	0	0	0	0	0	0	0	0	0	0	0	1	0	0	0	1	1	0	0	0	0	1	1	0	0	0	0
Uncultured bacterium; OTU-01738	OTU-01738	Bacteria; Proteobacteria; Gammaproteobacteria; Betaproteobacteriales; Burkholderiaceae; Massilia; Uncultured bacterium	11	0	2	0.203704	0	0.527709	0	2	2	0	0	0	0	2	0	0	0	0	0	0	1	0	0	0	0	0	0	0	0	0	0	0	0	0	1	0	0	1	0	1	0	0	0	0	0	0	0
Brevundimonas sp. NBGD9; OTU-01745	OTU-01745	Bacteria; Proteobacteria; Alphaproteobacteria; Caulobacterales; Caulobacteraceae; Brevundimonas; Brevundimonas sp. NBGD9	30	0	4	0.555556	0	0.768892	4	0	0	0	1	0	0	0	0	0	0	0	1	1	0	0	0	0	0	0	1	0	0	0	1	0	0	1	1	0	0	1	1	1	0	0	1	1	0	2	0
Ambiguous_taxa; OTU-01747	OTU-01747	Bacteria; Proteobacteria; Alphaproteobacteria; Sphingomonadales; Sphingomonadaceae; Sphingomonas; Ambiguous_taxa	30	0	5	0.555556	0	1.00314	0	0	1	0	0	1	0	0	1	0	0	0	3	0	0	0	1	0	0	0	0	0	0	0	0	0	0	0	3	0	2	0	0	1	1	1	0	1	0	1	1
Uncultured bacterium; OTU-01761	OTU-01761	Bacteria; Proteobacteria; Alphaproteobacteria; Sphingomonadales; Sphingomonadaceae; Sphingomonas; Uncultured bacterium	11	0	2	0.203704	0	0.450561	0	0	0	0	0	0	0	0	0	0	0	0	0	0	1	0	0	1	0	0	0	0	0	0	0	0	0	0	1	0	0	0	1	0	0	1	0	0	0	1	0
Ambiguous_taxa; OTU-01762	OTU-01762	Bacteria; Actinobacteria; Actinobacteria; Micrococcales; Microbacteriaceae; Cryobacterium; Ambiguous_taxa	21	0	3	0.388889	0	0.762733	0	0	3	0	0	0	0	0	0	0	1	0	0	0	1	0	0	0	0	0	0	0	0	0	0	0	0	0	2	0	3	0	0	0	1	0	0	1	0	0	2
Ambiguous_taxa; OTU-01765	OTU-01765	Bacteria; Actinobacteria; Actinobacteria; Micrococcales; Microbacteriaceae; Galbitalea; Ambiguous_taxa	17	0	3	0.314815	0	0.608868	0	0	0	0	0	0	0	0	0	1	1	0	1	0	1	0	0	0	0	0	0	0	0	0	0	0	0	0	0	0	0	0	1	0	3	1	0	0	0	1	1
Ambiguous_taxa; OTU-01775	OTU-01775	Bacteria; Bacteroidetes; Bacteroidia; Sphingobacteriales; Sphingobacteriaceae; Pedobacter; Ambiguous_taxa	11	0	2	0.203704	0	0.450561	0	0	0	0	0	0	0	0	0	0	1	0	0	0	0	0	0	0	0	0	0	0	0	0	0	0	0	1	0	0	0	2	1	1	0	0	1	0	0	1	0
Ambiguous_taxa; OTU-01778	OTU-01778	Bacteria; Proteobacteria; Alphaproteobacteria; Sphingomonadales; Sphingomonadaceae; Sphingomonas; Ambiguous_taxa	50	0	14	0.925926	0	2.20507	0	2	0	0	0	0	0	0	0	0	0	1	2	0	1	0	1	0	0	0	0	0	0	0	0	1	0	0	0	2	1	2	0	0	1	0	1	0	1	2	2
Ambiguous_taxa; OTU-01827	OTU-01827	Bacteria; Proteobacteria; Alphaproteobacteria; Sphingomonadales; Sphingomonadaceae; Sphingomonas; Ambiguous_taxa	11	0	2	0.203704	0	0.527709	0	0	1	0	0	0	0	1	0	0	0	0	0	0	0	0	0	0	0	0	0	0	0	0	0	0	0	0	1	0	1	0	0	0	1	0	0	0	0	0	0
Ambiguous_taxa; OTU-01836	OTU-01836	Bacteria; Proteobacteria; Alphaproteobacteria; Sphingomonadales; Sphingomonadaceae; Sphingomonas; Ambiguous_taxa	14	0	4	0.259259	0	0.781512	0	0	0	0	1	0	0	0	0	0	0	0	0	0	0	0	0	0	0	0	0	0	1	4	2	0	0	0	0	0	0	0	0	0	0	0	0	1	3	0	0
Ambiguous_taxa; OTU-01840	OTU-01840	Bacteria; Proteobacteria; Alphaproteobacteria; Sphingomonadales; Sphingomonadaceae; Sphingomonas; Ambiguous_taxa	15	0	4	0.277778	0	0.656367	0	0	0	0	1	0	0	0	0	0	0	0	0	0	0	0	0	0	0	0	0	0	0	0	0	0	0	0	1	0	0	1	0	0	0	0	1	1	1	4	1
Ambiguous_taxa; OTU-01849	OTU-01849	Bacteria; Proteobacteria; Alphaproteobacteria; Sphingomonadales; Sphingomonadaceae; Sphingomonas; Ambiguous_taxa	17	0	4	0.314815	0	0.772745	0	0	0	0	0	0	0	2	0	1	0	0	0	0	0	0	0	0	0	0	0	0	0	0	1	0	0	0	0	0	0	1	0	0	0	1	0	0	0	4	0
Ambiguous_taxa; OTU-01857	OTU-01857	Bacteria; Proteobacteria; Alphaproteobacteria; Sphingomonadales; Sphingomonadaceae; Sphingomonas; Ambiguous_taxa	10	0	2	0.185185	0	0.437578	1	0	0	0	1	0	0	0	0	0	0	0	0	0	0	0	0	0	0	0	0	0	0	0	0	0	0	0	1	1	0	0	0	0	2	0	0	1	0	0	0
Uncultured bacterium; OTU-01874	OTU-01874	Bacteria; Proteobacteria; Alphaproteobacteria; Sphingomonadales; Sphingomonadaceae; Sphingomonas; Uncultured bacterium	14	0	3	0.259259	0	0.588737	1	0	0	0	0	0	0	0	0	0	0	0	0	0	0	0	0	1	0	0	0	0	0	0	0	0	0	0	1	1	1	0	0	0	0	0	0	1	2	1	0
Uncultured bacterium; OTU-01880	OTU-01880	Bacteria; Proteobacteria; Alphaproteobacteria; Sphingomonadales; Sphingomonadaceae; Sphingomonas; Uncultured bacterium	12	0	2	0.222222	0	0.462425	1	0	0	0	0	0	0	0	0	1	0	0	0	0	0	0	0	0	0	1	0	0	1	0	0	0	0	0	0	1	1	1	0	0	1	0	0	0	0	0	0
Sphingomonas aurantiaca; OTU-01889	OTU-01889	Bacteria; Proteobacteria; Alphaproteobacteria; Sphingomonadales; Sphingomonadaceae; Sphingomonas; Sphingomonas aurantiaca	10	0	1	0.185185	0	0.392095	1	0	0	0	0	0	1	0	0	0	0	0	0	1	1	0	0	0	0	0	0	0	0	0	1	0	0	1	1	0	0	0	0	0	0	0	0	0	0	0	1
Ambiguous_taxa; OTU-01900	OTU-01900	Bacteria; Actinobacteria; Actinobacteria; Micrococcales; Microbacteriaceae; Plantibacter; Ambiguous_taxa	11	0	2	0.203704	0	0.490653	1	0	0	0	0	0	0	0	1	0	0	0	0	0	0	1	0	0	0	0	0	0	0	0	0	0	0	0	0	1	0	0	0	0	0	0	0	0	0	0	0
Sphingomonas kyungheensis; OTU-01904	OTU-01904	Bacteria; Proteobacteria; Alphaproteobacteria; Sphingomonadales; Sphingomonadaceae; Sphingomonas; Sphingomonas kyungheensis	18	0	4	0.333333	0	0.672927	0	0	0	0	1	0	0	1	0	1	0	0	1	0	0	0	0	0	0	0	0	0	0	0	0	0	0	0	4	1	1	0	0	0	1	1	1	0	0	1	0
Ambiguous_taxa; OTU-01914	OTU-01914	Bacteria; Proteobacteria; Alphaproteobacteria; Rhizobiales; Devosiaceae; Devosia; Ambiguous_taxa	16	0	2	0.296296	0	0.536573	0	0	0	0	1	0	0	0	0	1	1	0	0	0	0	0	0	1	0	0	0	0	0	0	0	0	0	0	0	0	0	1	1	0	0	0	0	1	0	0	1
Ambiguous_taxa; OTU-01964	OTU-01964	Bacteria; Proteobacteria; Alphaproteobacteria; Sphingomonadales; Sphingomonadaceae; Sphingomonas; Ambiguous_taxa	25	0	3	0.462963	0	0.794152	2	2	1	0	0	0	3	1	0	1	0	2	0	0	0	2	1	1	0	1	0	0	0	0	0	0	0	0	1	0	1	2	0	0	0	0	0	0	0	0	2
Metagenome; OTU-01970	OTU-01970	Bacteria; Proteobacteria; Gammaproteobacteria; Betaproteobacteriales; Burkholderiaceae; Rhodoferax; Metagenome	11	0	2	0.203704	0	0.527709	1	0	2	1	0	0	0	0	0	0	0	0	0	0	0	0	0	0	0	0	0	0	0	0	0	0	0	0	0	0	0	1	0	0	1	0	0	0	0	1	2
Ambiguous_taxa; OTU-01974	OTU-01974	Bacteria; Proteobacteria; Alphaproteobacteria; Sphingomonadales; Sphingomonadaceae; Sphingomonas; Ambiguous_taxa	14	0	2	0.259259	0	0.52071	1	0	0	0	1	0	0	0	0	0	0	1	1	0	1	0	0	0	0	0	0	0	0	0	0	0	0	0	0	0	0	2	0	0	1	1	1	0	0	0	0
Metagenome; OTU-01992	OTU-01992	Bacteria; Bacteroidetes; Bacteroidia; Flavobacteriales; Flavobacteriaceae; Flavobacterium; Metagenome	12	0	6	0.222222	0	0.861475	1	0	0	0	0	0	0	0	0	0	0	0	0	1	0	0	0	0	0	0	0	0	1	0	0	0	0	0	0	0	0	0	1	0	0	1	0	0	0	0	0
Ambiguous_taxa; OTU-02003	OTU-02003	Bacteria; Proteobacteria; Alphaproteobacteria; Sphingomonadales; Sphingomonadaceae; Sphingomonas; Ambiguous_taxa	17	0	3	0.314815	0	0.74793	0	1	2	0	0	0	0	0	0	0	0	0	0	0	1	0	0	0	0	0	0	0	0	0	0	0	0	0	2	0	0	0	0	1	0	0	0	0	0	3	0
Ambiguous_taxa; OTU-02020	OTU-02020	Bacteria; Proteobacteria; Alphaproteobacteria; Sphingomonadales; Sphingomonadaceae; Sphingomonas; Ambiguous_taxa	82	0	5	1.51852	1	1.45032	1	3	3	1	1	4	2	1	4	1	0	1	0	3	5	1	0	3	1	0	3	1	1	0	2	1	1	0	0	0	1	0	2	2	0	2	2	2	0	1	0
Metagenome; OTU-02087	OTU-02087	Bacteria; Proteobacteria; Gammaproteobacteria; Xanthomonadales; Rhodanobacteraceae; Luteibacter; Metagenome	11	0	4	0.203704	0	0.655301	0	0	1	0	0	0	0	0	0	0	0	0	1	0	0	0	0	0	0	0	0	0	0	0	0	0	0	0	1	0	2	0	0	0	0	0	0	0	0	0	0
Ambiguous_taxa; OTU-02108	OTU-02108	Bacteria; Proteobacteria; Alphaproteobacteria; Sphingomonadales; Sphingomonadaceae; Sphingomonas; Ambiguous_taxa	11	0	2	0.203704	0	0.490653	0	0	0	0	0	0	0	0	0	0	0	1	1	0	0	0	0	0	0	0	0	0	0	0	0	0	0	0	1	0	0	0	0	0	0	0	0	0	0	2	0
Uncultured bacterium; OTU-02167	OTU-02167	Bacteria; Bacteroidetes; Bacteroidia; Cytophagales; Hymenobacteraceae; Hymenobacter; Uncultured bacterium	11	0	2	0.203704	0	0.527709	0	0	0	0	0	0	0	0	0	0	0	0	0	0	0	0	1	0	0	1	0	0	0	0	0	0	0	0	0	0	0	2	0	1	0	1	0	0	1	2	0
Ambiguous_taxa; OTU-02179	OTU-02179	Bacteria; Proteobacteria; Alphaproteobacteria; Rhizobiales; Rhizobiaceae; Aureimonas; Ambiguous_taxa	16	0	4	0.296296	0	0.717165	0	0	0	0	1	0	0	1	0	0	0	0	2	0	2	0	1	0	0	0	0	0	0	0	1	0	1	0	0	0	0	1	0	0	0	0	0	0	0	4	0
Ambiguous_taxa; OTU-02181	OTU-02181	Bacteria; Proteobacteria; Alphaproteobacteria; Rhizobiales; Xanthobacteraceae; Tardiphaga; Ambiguous_taxa	19	0	4	0.351852	0	0.756292	0	0	0	0	0	0	0	0	0	0	0	1	0	0	2	0	1	0	0	4	0	0	0	0	0	0	1	0	1	0	0	1	0	2	0	0	0	0	0	0	2
Ambiguous_taxa; OTU-02186	OTU-02186	Bacteria; Proteobacteria; Alphaproteobacteria; Sphingomonadales; Sphingomonadaceae; Sphingomonas; Ambiguous_taxa	12	0	3	0.222222	0	0.60397	0	0	0	2	0	0	0	0	0	0	1	0	0	0	3	1	0	2	0	0	0	0	0	0	1	0	0	0	0	0	0	0	0	1	0	0	0	0	0	1	0
Ambiguous_taxa; OTU-02266	OTU-02266	Bacteria; Proteobacteria; Alphaproteobacteria; Sphingomonadales; Sphingomonadaceae; Sphingomonas; Ambiguous_taxa	17	0	3	0.314815	0	0.639105	1	1	0	0	0	0	2	0	0	1	0	1	2	0	1	1	0	0	0	0	0	0	1	0	0	0	0	0	0	0	0	3	0	0	0	1	0	0	0	0	0
Ambiguous_taxa; OTU-02283	OTU-02283	Bacteria; Proteobacteria; Gammaproteobacteria; Pseudomonadales; Pseudomonadaceae; Pseudomonas; Ambiguous_taxa	14	0	5	0.259259	0	0.805293	0	0	0	0	0	0	0	0	0	0	0	0	0	0	1	0	1	0	0	0	0	0	0	0	0	0	0	0	0	0	0	0	0	0	0	0	0	0	1	0	2
Ambiguous_taxa; OTU-02326	OTU-02326	Bacteria; Actinobacteria; Actinobacteria; Micrococcales; Microbacteriaceae; Plantibacter; Ambiguous_taxa	15	0	2	0.277778	0	0.596109	0	0	0	1	0	0	0	0	0	0	2	0	1	0	2	0	0	0	0	0	0	0	0	0	0	0	1	0	0	0	0	0	0	0	0	0	0	0	0	1	0
Ambiguous_taxa; OTU-04662	OTU-04662	Bacteria; Proteobacteria; Alphaproteobacteria; Caulobacterales; Caulobacteraceae; Brevundimonas; Ambiguous_taxa	24	0	4	0.444444	0	0.904218	2	0	0	1	1	0	0	0	0	0	0	0	0	2	0	0	0	0	0	0	0	0	0	0	0	0	0	1	0	0	0	0	0	4	0	0	0	1	0	0	0
Ambiguous_taxa; OTU-04670	OTU-04670	Bacteria; Proteobacteria; Gammaproteobacteria; Pseudomonadales; Pseudomonadaceae; Pseudomonas; Ambiguous_taxa	11	0	2	0.203704	0	0.450561	0	0	0	0	1	0	0	0	0	0	0	0	0	0	0	0	0	0	0	0	0	0	0	0	0	0	1	0	0	1	0	0	2	0	0	0	1	1	1	0	0
Ambiguous_taxa; OTU-04699	OTU-04699	Bacteria; Proteobacteria; Alphaproteobacteria; Sphingomonadales; Sphingomonadaceae; Sphingomonas; Ambiguous_taxa	35	0	5	0.648148	0	1.0308	1	1	0	0	2	0	0	0	0	0	0	1	1	0	0	0	0	0	0	0	0	0	0	0	0	1	0	0	0	0	0	1	1	0	1	2	1	1	1	0	1
Ambiguous_taxa; OTU-04701	OTU-04701	Bacteria; Proteobacteria; Alphaproteobacteria; Caulobacterales; Caulobacteraceae; Brevundimonas; Ambiguous_taxa	10	0	3	0.185185	0	0.585165	0	0	0	0	0	0	0	0	0	0	0	0	0	0	0	0	0	0	0	0	0	0	0	0	0	0	0	2	0	0	0	0	0	0	0	0	0	1	0	0	0
Ambiguous_taxa; OTU-04702	OTU-04702	Bacteria; Proteobacteria; Alphaproteobacteria; Caulobacterales; Caulobacteraceae; Brevundimonas; Ambiguous_taxa	14	0	4	0.259259	0	0.731635	3	0	1	0	0	0	0	0	0	0	1	0	1	0	0	0	0	1	0	0	0	0	0	0	0	0	0	0	0	0	0	0	0	1	0	0	0	0	0	0	0
Ambiguous_taxa; OTU-04733	OTU-04733	Bacteria; Proteobacteria; Alphaproteobacteria; Sphingomonadales; Sphingomonadaceae; Sphingomonas; Ambiguous_taxa	19	0	2	0.351852	0	0.648872	1	0	0	0	0	0	0	1	0	0	2	0	0	0	0	0	0	1	0	0	0	0	0	0	0	0	0	2	2	0	1	1	0	1	0	2	0	2	0	0	0
Uncultured bacterium; OTU-04743	OTU-04743	Bacteria; Proteobacteria; Alphaproteobacteria; Rhizobiales; Rhizobiaceae; Allorhizobium-Neorhizobium-Pararhizobium-Rhizobium; Uncultured bacterium	12	0	2	0.222222	0	0.571878	0	0	0	0	0	0	0	0	0	0	0	0	0	0	0	0	0	0	0	0	0	1	0	0	0	0	0	0	0	0	0	0	0	0	0	0	0	2	0	0	0
Ambiguous_taxa; OTU-04755	OTU-04755	Bacteria; Proteobacteria; Alphaproteobacteria; Sphingomonadales; Sphingomonadaceae; Sphingomonas; Ambiguous_taxa	22	0	4	0.407407	0	0.83595	0	2	0	0	0	0	0	0	0	0	0	0	1	0	0	0	0	0	1	0	0	0	0	0	1	0	0	0	0	0	0	0	4	3	0	1	0	2	0	0	0
Ambiguous_taxa; OTU-04759	OTU-04759	Bacteria; Proteobacteria; Alphaproteobacteria; Caulobacterales; Caulobacteraceae; Brevundimonas; Ambiguous_taxa	10	0	3	0.185185	0	0.585165	0	0	0	0	0	0	0	0	0	0	0	0	0	0	0	0	0	0	0	0	0	0	0	0	0	0	0	3	0	0	1	0	0	0	0	0	1	2	1	0	0
Ambiguous_taxa; OTU-04894	OTU-04894	Bacteria; Proteobacteria; Alphaproteobacteria; Rhizobiales; Beijerinckiaceae; Methylobacterium; Ambiguous_taxa	37	0	4	0.685185	0	1.04293	1	1	4	1	0	0	1	2	0	0	0	0	0	0	2	0	0	1	0	0	0	0	1	0	0	0	0	0	3	0	0	1	0	1	0	4	2	1	0	2	0
Ambiguous_taxa; OTU-04900	OTU-04900	Bacteria; Proteobacteria; Alphaproteobacteria; Rhizobiales; Xanthobacteraceae; Tardiphaga; Ambiguous_taxa	10	0	1	0.185185	0	0.392095	0	0	0	0	0	0	0	1	0	0	0	0	1	1	0	0	0	0	0	1	0	0	0	0	0	0	0	0	0	0	0	0	0	0	0	1	0	0	0	1	1
Uncultured bacterium; OTU-04904	OTU-04904	Bacteria; Proteobacteria; Alphaproteobacteria; Rhizobiales; Xanthobacteraceae; Rhodopseudomonas; Uncultured bacterium	19	0	2	0.351852	0	0.554821	0	2	0	1	1	0	0	0	0	1	1	0	1	0	0	0	0	0	0	1	0	0	0	0	1	1	0	0	1	0	1	0	0	1	0	0	1	0	0	0	1
Ambiguous_taxa; OTU-04905	OTU-04905	Bacteria; Proteobacteria; Alphaproteobacteria; Rhizobiales; Rhizobiaceae; Allorhizobium-Neorhizobium-Pararhizobium-Rhizobium; Ambiguous_taxa	12	0	2	0.222222	0	0.50157	1	0	0	0	1	0	1	2	0	0	1	0	0	0	0	0	0	1	0	0	0	0	0	0	0	0	0	0	0	0	1	1	0	2	0	0	0	0	0	0	0
Massilia sp. Asd M1A2; OTU-04917	OTU-04917	Bacteria; Proteobacteria; Gammaproteobacteria; Betaproteobacteriales; Burkholderiaceae; Massilia; Massilia sp. Asd M1A2	10	0	2	0.185185	0	0.516668	0	0	0	0	0	0	0	0	2	0	0	1	2	0	0	0	0	1	0	1	0	0	0	0	0	0	0	0	0	0	0	0	0	0	0	0	0	0	0	0	0
Uncultured bacterium; OTU-04922	OTU-04922	Bacteria; Proteobacteria; Alphaproteobacteria; Caulobacterales; Caulobacteraceae; Uncultured; Uncultured bacterium	15	0	1	0.277778	0	0.452109	0	0	0	0	1	1	0	1	0	0	0	0	0	1	1	1	0	0	0	0	0	0	0	0	0	0	1	0	1	0	1	0	0	1	0	0	0	0	0	1	1
Ambiguous_taxa; OTU-04933	OTU-04933	Bacteria; Proteobacteria; Alphaproteobacteria; Rhizobiales; Xanthobacteraceae; Tardiphaga; Ambiguous_taxa	11	0	2	0.203704	0	0.450561	1	2	1	0	0	0	1	0	0	0	1	0	1	0	1	0	0	0	0	0	0	0	0	0	0	0	1	0	0	0	0	0	0	0	0	0	0	0	0	0	0
Ambiguous_taxa; OTU-04971	OTU-04971	Bacteria; Proteobacteria; Alphaproteobacteria; Sphingomonadales; Sphingomonadaceae; Sphingomonas; Ambiguous_taxa	11	0	1	0.203704	0	0.406533	1	0	0	0	0	1	0	0	1	0	0	0	0	0	0	0	0	0	0	0	0	0	0	0	0	1	0	1	1	0	1	0	0	1	0	0	0	0	0	0	0
Ambiguous_taxa; OTU-05018	OTU-05018	Bacteria; Proteobacteria; Alphaproteobacteria; Sphingomonadales; Sphingomonadaceae; Sphingomonas; Ambiguous_taxa	96	0	8	1.77778	1	1.92958	1	6	5	2	2	0	1	4	1	1	3	0	5	1	5	1	1	2	0	2	0	1	2	0	0	1	0	0	0	0	1	2	0	0	0	1	2	1	2	8	4
Ambiguous_taxa; OTU-05026	OTU-05026	Bacteria; Proteobacteria; Alphaproteobacteria; Rhizobiales; Devosiaceae; Devosia; Ambiguous_taxa	11	0	3	0.203704	0	0.625847	0	0	0	0	3	0	0	0	0	0	0	0	0	0	0	0	0	0	2	0	0	0	0	0	0	0	0	0	0	0	0	0	0	0	0	0	0	2	0	0	0
Massilia sp. Asd M1A2; OTU-05029	OTU-05029	Bacteria; Proteobacteria; Gammaproteobacteria; Betaproteobacteriales; Burkholderiaceae; Massilia; Massilia sp. Asd M1A2	13	0	2	0.240741	0	0.473254	1	0	0	0	0	0	0	1	0	1	0	0	1	0	1	0	0	0	0	0	0	0	1	0	0	0	0	0	1	0	0	0	0	0	0	0	0	0	1	1	0
Uncultured bacterium; OTU-05038	OTU-05038	Bacteria; Proteobacteria; Alphaproteobacteria; Caulobacterales; Caulobacteraceae; Uncultured; Uncultured bacterium	15	0	2	0.277778	0	0.492076	1	0	1	0	1	0	1	0	0	1	0	0	1	1	0	1	0	0	0	0	0	0	0	0	2	1	1	0	0	0	0	0	0	0	0	0	0	0	0	1	0
Ambiguous_taxa; OTU-05067	OTU-05067	Bacteria; Proteobacteria; Alphaproteobacteria; Rhizobiales; Beijerinckiaceae; Methylobacterium; Ambiguous_taxa	14	0	2	0.259259	0	0.555765	0	0	1	0	1	0	0	0	0	1	0	0	0	0	2	0	0	1	0	0	0	0	0	0	0	2	1	0	0	0	0	0	0	0	0	1	0	0	0	2	0
Ambiguous_taxa; OTU-05102	OTU-05102	Bacteria; Proteobacteria; Alphaproteobacteria; Rhizobiales; Beijerinckiaceae; Methylobacterium; Ambiguous_taxa	11	0	2	0.203704	0	0.450561	0	1	1	0	0	0	0	0	0	0	0	0	1	0	1	0	0	1	0	0	0	1	1	1	0	0	0	0	0	0	0	0	0	0	0	0	0	0	0	1	0
Uncultured bacterium; OTU-06272	OTU-06272	Bacteria; Proteobacteria; Gammaproteobacteria; Betaproteobacteriales; Burkholderiaceae; Massilia; Uncultured bacterium	23	0	7	0.425926	0	1.2378	1	0	0	0	0	0	0	0	0	0	0	0	0	0	0	0	0	0	0	0	0	1	0	0	0	0	0	1	0	0	0	0	0	0	0	0	0	0	0	0	1
Ambiguous_taxa; OTU-06283	OTU-06283	Bacteria; Proteobacteria; Gammaproteobacteria; Pseudomonadales; Pseudomonadaceae; Pseudomonas; Ambiguous_taxa	14	0	2	0.259259	0	0.555765	0	0	2	0	0	0	0	0	0	0	0	0	0	0	0	0	0	0	0	0	0	0	0	0	0	0	0	0	0	0	1	0	0	0	1	1	0	1	1	0	0
Methocha articulata; OTU-06292	OTU-06292	Bacteria; Proteobacteria; Gammaproteobacteria; Pseudomonadales; Pseudomonadaceae; Pseudomonas; Methocha articulata	32	0	3	0.592593	0	0.765248	1	0	2	1	1	0	2	0	1	1	0	1	1	0	0	0	0	0	0	3	0	0	0	0	0	1	0	0	1	1	1	0	0	1	0	0	1	1	2	0	2
Ambiguous_taxa; OTU-06300	OTU-06300	Bacteria; Proteobacteria; Gammaproteobacteria; Pseudomonadales; Pseudomonadaceae; Pseudomonas; Ambiguous_taxa	13	0	2	0.240741	0	0.473254	0	0	0	1	0	0	1	0	0	0	0	0	0	0	0	0	0	0	0	1	0	0	0	0	0	0	0	0	0	1	1	0	0	1	1	0	0	0	1	1	1
Ambiguous_taxa; OTU-06306	OTU-06306	Bacteria; Proteobacteria; Gammaproteobacteria; Pseudomonadales; Pseudomonadaceae; Pseudomonas; Ambiguous_taxa	28	0	4	0.518519	0	0.905762	0	1	2	0	1	0	0	3	0	0	0	0	1	1	0	0	1	0	0	3	0	0	0	0	0	0	0	0	0	0	1	0	0	0	0	0	1	0	0	2	1
Massilia sp. Asd M1A2; OTU-06309	OTU-06309	Bacteria; Proteobacteria; Gammaproteobacteria; Betaproteobacteriales; Burkholderiaceae; Massilia; Massilia sp. Asd M1A2	19	0	3	0.351852	0	0.648872	0	0	0	0	0	0	0	0	1	0	0	0	0	0	1	0	0	1	0	0	0	0	0	0	0	0	0	0	0	1	1	0	0	0	1	0	1	0	3	1	0
Ambiguous_taxa; OTU-06328	OTU-06328	Bacteria; Proteobacteria; Gammaproteobacteria; Pseudomonadales; Pseudomonadaceae; Pseudomonas; Ambiguous_taxa	10	0	3	0.185185	0	0.585165	0	0	0	0	0	0	0	3	0	1	0	0	1	0	0	0	0	0	0	0	0	0	0	0	0	0	0	0	0	0	1	0	0	0	2	0	0	0	0	0	0
Dictyostelium polycarpum; OTU-06342	OTU-06342	Bacteria; Proteobacteria; Gammaproteobacteria; Betaproteobacteriales; Burkholderiaceae; Janthinobacterium; Dictyostelium polycarpum	12	0	4	0.222222	0	0.663515	0	0	0	0	0	0	0	0	0	0	0	0	0	0	0	0	0	0	0	0	0	0	0	0	0	0	0	1	0	0	1	0	0	0	0	0	0	0	2	0	0
Ambiguous_taxa; OTU-06361	OTU-06361	Bacteria; Proteobacteria; Gammaproteobacteria; Pseudomonadales; Pseudomonadaceae; Pseudomonas; Ambiguous_taxa	12	0	8	0.222222	0	1.12714	0	0	0	0	0	0	0	0	0	0	0	0	0	0	0	0	0	0	0	0	0	0	0	0	0	0	0	0	0	0	0	0	0	0	0	0	0	0	0	2	0
Pseudomonas chlororaphis subsp. piscium; OTU-06367	OTU-06367	Bacteria; Proteobacteria; Gammaproteobacteria; Pseudomonadales; Pseudomonadaceae; Pseudomonas; Pseudomonas chlororaphis subsp. piscium	53	0	12	0.981481	0	1.91804	0	1	0	0	1	0	0	0	0	1	0	1	2	0	0	1	0	0	0	1	0	0	0	0	0	0	0	1	2	1	0	0	1	1	0	1	0	1	2	3	3
Pseudomonas chlororaphis subsp. piscium; OTU-06369	OTU-06369	Bacteria; Proteobacteria; Gammaproteobacteria; Pseudomonadales; Pseudomonadaceae; Pseudomonas; Pseudomonas chlororaphis subsp. piscium	10	0	7	0.185185	0	0.972724	1	0	0	0	0	0	0	0	0	0	0	0	0	0	0	0	0	0	0	0	0	0	0	0	0	0	0	0	0	1	0	0	0	0	0	0	0	0	0	0	0
Ambiguous_taxa; OTU-06370	OTU-06370	Bacteria; Proteobacteria; Alphaproteobacteria; Sphingomonadales; Sphingomonadaceae; Sphingomonas; Ambiguous_taxa	28	0	5	0.518519	0	0.946508	0	0	0	0	0	0	0	0	0	0	0	0	0	0	0	1	0	1	0	1	0	0	0	0	0	1	0	0	2	2	0	0	0	0	0	0	1	1	0	2	2
Uncultured Pseudomonas sp; OTU-06378	OTU-06378	Bacteria; Proteobacteria; Gammaproteobacteria; Pseudomonadales; Pseudomonadaceae; Pseudomonas; Uncultured Pseudomonas sp	11	0	3	0.203704	0	0.625847	0	0	0	0	0	0	0	0	0	0	0	0	0	0	0	0	0	0	0	0	0	0	0	0	0	0	0	0	0	0	0	0	0	0	0	1	0	0	3	1	1
Ambiguous_taxa; OTU-06409	OTU-06409	Bacteria; Proteobacteria; Gammaproteobacteria; Betaproteobacteriales; Burkholderiaceae; Variovorax; Ambiguous_taxa	10	0	2	0.185185	0	0.516668	0	0	0	0	0	0	0	0	0	0	0	0	0	1	0	0	0	0	0	0	0	0	0	0	0	0	0	0	0	1	0	0	0	0	0	0	1	0	0	0	2
Pseudomonas trivialis; OTU-06415	OTU-06415	Bacteria; Proteobacteria; Gammaproteobacteria; Pseudomonadales; Pseudomonadaceae; Pseudomonas; Pseudomonas trivialis	24	0	7	0.444444	0	1.16013	0	0	1	0	1	0	0	0	0	0	0	0	0	0	0	0	0	0	0	0	0	0	0	0	0	0	1	0	0	0	0	0	0	0	0	0	0	2	0	1	1
Ambiguous_taxa; OTU-06417	OTU-06417	Bacteria; Proteobacteria; Alphaproteobacteria; Sphingomonadales; Sphingomonadaceae; Sphingomonas; Ambiguous_taxa	48	0	6	0.888889	1	1.16013	0	0	1	0	1	1	1	0	0	0	0	1	0	0	2	1	0	0	0	4	0	1	0	0	0	2	0	0	1	1	0	2	0	1	0	1	1	1	1	1	2
Ambiguous_taxa; OTU-06428	OTU-06428	Bacteria; Proteobacteria; Gammaproteobacteria; Pseudomonadales; Pseudomonadaceae; Pseudomonas; Ambiguous_taxa	19	0	6	0.351852	0	1.0308	0	0	0	0	0	0	0	0	0	0	0	1	0	0	0	1	0	0	0	0	0	0	0	0	0	0	0	0	1	0	0	0	0	0	0	0	0	1	0	2	0
Ambiguous_taxa; OTU-06432	OTU-06432	Bacteria; Proteobacteria; Gammaproteobacteria; Pseudomonadales; Pseudomonadaceae; Pseudomonas; Ambiguous_taxa	15	0	8	0.277778	0	1.13962	0	0	0	0	0	0	0	0	0	0	0	0	0	0	0	0	0	0	0	0	0	0	0	0	0	0	0	0	0	0	0	0	0	1	0	0	1	0	0	0	0
Ambiguous_taxa; OTU-06439	OTU-06439	Bacteria; Proteobacteria; Gammaproteobacteria; Pseudomonadales; Pseudomonadaceae; Pseudomonas; Ambiguous_taxa	17	0	7	0.314815	0	1.04293	0	0	0	0	0	0	0	0	0	0	0	1	0	0	0	0	0	0	0	0	0	0	0	0	0	0	0	0	0	0	0	0	1	0	0	0	0	0	0	0	2
Ambiguous_taxa; OTU-06459	OTU-06459	Bacteria; Proteobacteria; Gammaproteobacteria; Pseudomonadales; Pseudomonadaceae; Pseudomonas; Ambiguous_taxa	12	0	3	0.222222	0	0.60397	0	0	0	0	0	0	0	0	0	0	0	0	0	0	0	0	0	0	0	1	0	0	0	0	0	0	0	0	0	1	0	0	0	1	0	0	0	0	3	0	0
Ambiguous_taxa; OTU-06483	OTU-06483	Bacteria; Proteobacteria; Gammaproteobacteria; Betaproteobacteriales; Burkholderiaceae; Pigmentiphaga; Ambiguous_taxa	10	0	3	0.185185	0	0.516668	0	0	0	0	0	0	0	1	0	0	0	0	0	0	0	0	0	0	0	1	0	0	0	0	0	0	0	0	1	0	0	0	0	0	0	1	0	1	1	0	0
Ambiguous_taxa; OTU-06621	OTU-06621	Bacteria; Proteobacteria; Gammaproteobacteria; Betaproteobacteriales; Burkholderiaceae; Ambiguous_taxa; Ambiguous_taxa	12	0	2	0.222222	0	0.50157	0	0	0	0	0	0	0	0	0	0	0	0	0	0	1	0	0	0	0	0	0	0	0	0	0	0	0	0	0	0	0	0	0	1	0	0	1	0	0	0	0
Ambiguous_taxa; OTU-06624	OTU-06624	Bacteria; Proteobacteria; Gammaproteobacteria; Pseudomonadales; Pseudomonadaceae; Pseudomonas; Ambiguous_taxa	16	0	5	0.296296	0	0.882313	0	0	0	0	0	0	0	0	0	1	0	0	0	0	0	0	0	0	0	0	0	0	0	0	0	1	0	0	0	3	0	0	0	0	0	0	0	0	5	0	0
Ambiguous_taxa; OTU-06637	OTU-06637	Bacteria; Proteobacteria; Gammaproteobacteria; Pseudomonadales; Pseudomonadaceae; Pseudomonas; Ambiguous_taxa	34	0	8	0.62963	0	1.4314	0	0	0	0	0	0	0	0	0	0	0	0	0	0	0	0	0	0	0	0	0	0	0	0	0	0	1	0	1	1	0	0	0	0	1	1	2	0	8	1	0
Uncultured bacterium; OTU-06639	OTU-06639	Bacteria; Proteobacteria; Gammaproteobacteria; Betaproteobacteriales; Burkholderiaceae; Massilia; Uncultured bacterium	15	0	3	0.277778	0	0.737581	0	0	0	0	0	0	0	0	0	0	0	0	0	0	0	0	0	0	1	0	0	0	0	0	0	0	0	0	0	3	0	0	0	0	0	0	0	1	2	0	0
Uncultured bacterium; OTU-06651	OTU-06651	Bacteria; Proteobacteria; Gammaproteobacteria; Betaproteobacteriales; Burkholderiaceae; Janthinobacterium; Uncultured bacterium	17	0	2	0.314815	0	0.543367	0	0	0	0	0	0	0	0	0	0	0	0	0	1	1	1	0	1	0	2	0	0	0	0	0	1	0	0	0	1	1	0	0	2	0	0	0	0	1	0	1
Dictyostelium polycarpum; OTU-06652	OTU-06652	Bacteria; Proteobacteria; Gammaproteobacteria; Betaproteobacteriales; Burkholderiaceae; Janthinobacterium; Dictyostelium polycarpum	15	0	4	0.277778	0	0.762733	0	0	0	0	0	0	0	0	0	0	0	0	0	0	0	0	0	0	0	0	0	0	0	0	0	0	0	1	0	1	0	0	0	0	0	0	2	1	3	0	0
Uncultured bacterium; OTU-06658	OTU-06658	Bacteria; Proteobacteria; Gammaproteobacteria; Betaproteobacteriales; Burkholderiaceae; Janthinobacterium; Uncultured bacterium	15	0	2	0.277778	0	0.492076	1	0	0	0	0	0	0	0	0	0	0	0	1	0	0	0	0	0	0	1	0	1	1	0	0	0	0	1	0	0	1	1	0	0	0	0	0	0	1	0	0
Ambiguous_taxa; OTU-06660	OTU-06660	Bacteria; Proteobacteria; Alphaproteobacteria; Sphingomonadales; Sphingomonadaceae; Sphingomonas; Ambiguous_taxa	38	0	4	0.703704	0	1.09251	1	3	1	0	0	0	0	2	0	0	0	1	0	0	3	0	0	0	0	0	0	0	0	0	0	0	0	0	1	0	0	0	0	2	4	1	0	0	2	2	1
Uncultured bacterium; OTU-06663	OTU-06663	Bacteria; Proteobacteria; Gammaproteobacteria; Betaproteobacteriales; Burkholderiaceae; Uncultured; Uncultured bacterium	10	0	4	0.185185	0	0.675	0	0	0	0	0	0	0	0	0	0	0	0	0	0	0	0	0	0	0	0	0	0	0	0	0	0	0	0	0	0	0	0	0	0	0	0	1	0	4	0	0
Massilia sp. Asd M1A2; OTU-06692	OTU-06692	Bacteria; Proteobacteria; Gammaproteobacteria; Betaproteobacteriales; Burkholderiaceae; Massilia; Massilia sp. Asd M1A2	29	0	4	0.537037	0	0.965694	2	0	2	0	0	0	0	2	0	1	0	0	2	0	1	0	1	0	0	1	0	0	1	0	1	0	0	0	4	1	0	0	0	1	0	2	1	0	0	0	0
Ambiguous_taxa; OTU-06697	OTU-06697	Bacteria; Proteobacteria; Gammaproteobacteria; Betaproteobacteriales; Burkholderiaceae; Variovorax; Ambiguous_taxa	10	0	2	0.185185	0	0.437578	1	1	0	1	0	0	1	0	0	0	0	0	0	0	0	0	0	0	0	0	0	0	1	0	0	0	0	0	0	0	0	0	1	0	0	2	1	1	0	0	0
Ambiguous_taxa; OTU-06714	OTU-06714	Bacteria; Proteobacteria; Alphaproteobacteria; Sphingomonadales; Sphingomonadaceae; Sphingomonas; Ambiguous_taxa	21	0	2	0.388889	0	0.596109	0	0	0	1	1	0	0	2	0	0	0	0	0	0	1	0	1	0	0	0	0	0	1	0	0	0	1	0	0	0	0	0	0	1	0	1	0	2	0	1	2
Ambiguous_taxa; OTU-06725	OTU-06725	Bacteria; Proteobacteria; Gammaproteobacteria; Betaproteobacteriales; Burkholderiaceae; Variovorax; Ambiguous_taxa	25	0	2	0.462963	0	0.635817	2	1	0	1	2	0	0	1	0	0	0	0	0	1	0	0	0	1	1	0	0	0	2	0	0	1	0	0	0	1	0	0	1	0	0	0	0	0	0	1	0
Ambiguous_taxa; OTU-06729	OTU-06729	Bacteria; Proteobacteria; Gammaproteobacteria; Betaproteobacteriales; Burkholderiaceae; Variovorax; Ambiguous_taxa	27	0	3	0.5	0	0.720325	0	1	2	1	1	0	0	0	1	1	1	0	2	0	0	1	0	0	1	1	0	0	0	0	0	0	0	0	0	0	0	1	0	0	0	1	0	0	0	3	1
Ambiguous_taxa; OTU-06735	OTU-06735	Bacteria; Proteobacteria; Gammaproteobacteria; Betaproteobacteriales; Burkholderiaceae; Variovorax; Ambiguous_taxa	10	0	2	0.185185	0	0.437578	0	0	0	0	1	0	0	0	0	0	0	0	1	0	1	0	0	0	0	0	0	0	0	0	0	1	0	1	0	0	1	0	0	0	0	0	0	0	0	0	0
Massilia sp. Asd M1A2; OTU-06835	OTU-06835	Bacteria; Proteobacteria; Gammaproteobacteria; Betaproteobacteriales; Burkholderiaceae; Massilia; Massilia sp. Asd M1A2	19	0	3	0.351852	0	0.730918	1	0	0	0	1	0	0	1	0	2	0	1	0	0	1	0	0	0	0	0	0	0	0	0	0	0	0	3	0	1	0	0	0	0	1	0	1	3	0	0	0
Ambiguous_taxa; OTU-06845	OTU-06845	Bacteria; Proteobacteria; Gammaproteobacteria; Betaproteobacteriales; Burkholderiaceae; Ambiguous_taxa; Ambiguous_taxa	12	0	5	0.222222	0	0.816497	0	0	0	0	0	0	0	0	0	0	0	0	0	0	0	0	0	0	0	0	0	0	0	0	0	0	0	0	0	0	1	0	1	0	0	0	0	0	0	0	0
Uncultured bacterium; OTU-06849	OTU-06849	Bacteria; Proteobacteria; Gammaproteobacteria; Betaproteobacteriales; Burkholderiaceae; Massilia; Uncultured bacterium	23	0	2	0.425926	0	0.661669	0	1	0	0	0	0	0	1	0	0	0	1	0	0	0	0	0	0	0	1	0	0	0	0	0	0	0	0	0	1	0	0	2	1	0	0	1	1	1	1	0
Uncultured bacterium; OTU-06851	OTU-06851	Bacteria; Proteobacteria; Gammaproteobacteria; Betaproteobacteriales; Burkholderiaceae; Massilia; Uncultured bacterium	19	0	2	0.351852	0	0.619111	1	1	2	0	0	0	1	1	2	0	0	0	0	0	2	0	0	0	0	0	0	0	0	0	0	0	0	1	1	0	0	0	0	2	0	0	0	0	0	0	1
Ambiguous_taxa; OTU-06869	OTU-06869	Bacteria; Proteobacteria; Alphaproteobacteria; Sphingomonadales; Sphingomonadaceae; Sphingomonas; Ambiguous_taxa	110	0	9	2.03704	1	2.14531	0	6	2	0	1	0	1	4	0	0	2	0	0	1	5	1	0	2	0	1	0	0	1	0	1	1	0	2	5	1	5	3	2	4	6	0	2	2	4	7	3
Massilia sp. Asd M1A2; OTU-06883	OTU-06883	Bacteria; Proteobacteria; Gammaproteobacteria; Betaproteobacteriales; Burkholderiaceae; Massilia; Massilia sp. Asd M1A2	10	0	1	0.185185	0	0.392095	0	0	0	1	0	0	0	0	0	0	0	1	0	0	0	0	0	0	0	1	0	0	0	0	0	0	0	1	0	0	1	0	0	0	1	0	1	0	0	0	0
Ambiguous_taxa; OTU-06886	OTU-06886	Bacteria; Proteobacteria; Gammaproteobacteria; Betaproteobacteriales; Burkholderiaceae; Limnohabitans; Ambiguous_taxa	11	0	2	0.203704	0	0.490653	1	1	0	0	0	0	0	0	0	0	0	0	0	0	0	0	0	0	0	0	0	0	0	0	1	0	0	0	0	0	0	0	1	1	0	1	0	0	0	0	0
Ambiguous_taxa; OTU-06892	OTU-06892	Bacteria; Proteobacteria; Alphaproteobacteria; Sphingomonadales; Sphingomonadaceae; Sphingomonas; Ambiguous_taxa	13	0	3	0.240741	0	0.547212	0	0	0	0	0	0	1	1	0	0	0	0	0	0	1	0	0	1	0	3	0	0	0	0	0	1	0	0	1	0	0	0	0	0	1	1	0	0	0	0	0
Ambiguous_taxa; OTU-06900	OTU-06900	Bacteria; Proteobacteria; Gammaproteobacteria; Betaproteobacteriales; Burkholderiaceae; Uncultured; Ambiguous_taxa	13	0	2	0.240741	0	0.473254	0	0	1	0	0	0	1	0	1	0	0	1	0	0	0	0	0	1	0	1	0	0	0	0	0	0	0	0	1	0	0	0	0	1	0	2	0	0	0	0	1
Metagenome; OTU-06977	OTU-06977	Bacteria; Proteobacteria; Gammaproteobacteria; Betaproteobacteriales; Burkholderiaceae; Rhodoferax; Metagenome	11	0	4	0.203704	0	0.655301	0	0	0	0	0	0	0	0	0	0	0	0	0	0	0	0	0	0	0	1	0	0	0	0	0	1	0	0	4	0	0	0	0	1	0	0	0	0	0	0	1
Antarctic bacterium GA057; OTU-06980	OTU-06980	Bacteria; Proteobacteria; Gammaproteobacteria; Betaproteobacteriales; Burkholderiaceae; Massilia; Antarctic bacterium GA057	40	0	4	0.740741	0.5	0.955326	0	1	1	0	2	0	0	2	0	2	0	0	2	0	2	1	0	0	0	0	0	0	0	0	1	0	1	1	1	1	4	2	0	1	1	0	2	0	1	1	0
Ambiguous_taxa; OTU-06983	OTU-06983	Bacteria; Proteobacteria; Alphaproteobacteria; Sphingomonadales; Sphingomonadaceae; Sphingomonas; Ambiguous_taxa	11	0	1	0.203704	0	0.406533	0	0	1	1	0	0	0	0	0	0	0	0	0	0	0	1	0	0	0	0	0	0	0	0	0	0	0	0	0	0	0	0	0	1	0	0	0	0	1	0	1
Ambiguous_taxa; OTU-07000	OTU-07000	Bacteria; Proteobacteria; Gammaproteobacteria; Betaproteobacteriales; Burkholderiaceae; Duganella; Ambiguous_taxa	12	0	2	0.222222	0	0.50157	0	0	0	1	0	0	0	0	0	0	0	0	0	0	2	0	0	0	0	0	0	0	0	0	0	0	0	0	0	0	1	2	0	0	1	1	0	0	0	0	0
Uncultured bacterium; OTU-07017	OTU-07017	Bacteria; Proteobacteria; Gammaproteobacteria; Betaproteobacteriales; Burkholderiaceae; Massilia; Uncultured bacterium	24	0	3	0.444444	0	0.718139	0	0	0	0	0	1	0	0	1	0	0	1	0	0	0	0	0	0	0	1	0	0	3	0	0	0	0	2	0	0	2	1	0	0	1	1	0	1	1	1	0
Ambiguous_taxa; OTU-07032	OTU-07032	Bacteria; Proteobacteria; Alphaproteobacteria; Sphingomonadales; Sphingomonadaceae; Sphingomonas; Ambiguous_taxa	18	0	3	0.333333	0	0.644278	0	2	1	0	0	0	0	0	0	0	0	0	0	0	1	0	0	0	0	0	0	0	0	0	0	0	0	0	0	0	0	1	1	0	0	0	1	0	0	3	1
Ambiguous_taxa; OTU-07082	OTU-07082	Bacteria; Proteobacteria; Alphaproteobacteria; Rhizobiales; Beijerinckiaceae; Methylobacterium; Ambiguous_taxa	10	0	2	0.185185	0	0.437578	0	1	0	0	0	0	0	1	0	0	0	0	1	0	1	0	0	0	0	0	0	0	0	0	0	0	0	0	0	0	1	0	0	0	0	0	0	0	2	0	0
Ambiguous_taxa; OTU-07084	OTU-07084	Bacteria; Proteobacteria; Alphaproteobacteria; Rhizobiales; Beijerinckiaceae; Methylobacterium; Ambiguous_taxa	10	0	2	0.185185	0	0.437578	0	0	0	0	0	0	0	0	1	0	0	0	0	0	0	0	0	0	0	1	0	0	0	0	0	1	0	2	0	0	0	0	0	0	1	0	0	0	1	0	1
Uncultured beta proteobacterium; OTU-07110	OTU-07110	Bacteria; Proteobacteria; Gammaproteobacteria; Betaproteobacteriales; Burkholderiaceae; Massilia; Uncultured beta proteobacterium	21	0	2	0.388889	0	0.656367	0	1	0	0	0	0	0	2	1	0	0	0	0	0	1	0	0	0	0	0	0	0	0	0	0	1	0	0	1	1	1	0	0	0	1	0	0	0	2	0	1
Ambiguous_taxa; OTU-07124	OTU-07124	Bacteria; Proteobacteria; Gammaproteobacteria; Betaproteobacteriales; Burkholderiaceae; Polaromonas; Ambiguous_taxa	10	0	1	0.185185	0	0.392095	1	0	0	0	1	0	0	0	0	0	0	0	0	0	1	0	0	1	0	1	0	0	0	0	0	0	0	0	0	0	1	0	1	0	0	0	1	1	0	0	0
Sphingomonas aurantiaca; OTU-07224	OTU-07224	Bacteria; Proteobacteria; Alphaproteobacteria; Sphingomonadales; Sphingomonadaceae; Sphingomonas; Sphingomonas aurantiaca	11	0	3	0.203704	0	0.527709	0	0	0	0	0	0	1	1	0	0	0	0	0	0	0	0	0	0	0	0	0	0	0	0	0	0	0	1	1	0	0	0	1	0	0	0	0	0	0	1	0
Ambiguous_taxa; OTU-07225	OTU-07225	Bacteria; Proteobacteria; Gammaproteobacteria; Betaproteobacteriales; Burkholderiaceae; Ambiguous_taxa; Ambiguous_taxa	10	0	2	0.185185	0	0.437578	1	0	0	0	0	0	0	1	0	0	0	0	0	0	0	1	0	0	0	0	0	0	0	0	0	0	0	0	1	0	0	0	1	0	0	2	0	0	1	0	0
Ambiguous_taxa; OTU-07308	OTU-07308	Bacteria; Proteobacteria; Alphaproteobacteria; Sphingomonadales; Sphingomonadaceae; Sphingomonas; Ambiguous_taxa	16	0	8	0.296296	0	1.17569	0	0	0	0	1	0	0	1	0	0	0	0	0	0	0	0	0	0	0	0	0	0	0	0	0	0	0	0	1	0	0	0	0	0	0	0	1	0	0	0	0
Uncultured bacterium; OTU-07322	OTU-07322	Bacteria; Proteobacteria; Gammaproteobacteria; Xanthomonadales; Rhodanobacteraceae; Luteibacter; Uncultured bacterium	15	0	4	0.277778	0	0.833648	0	0	0	0	0	0	1	4	0	0	0	0	0	0	0	0	0	0	0	1	0	0	0	0	0	0	0	0	0	0	0	0	0	0	1	0	0	0	0	0	0
Ambiguous_taxa; OTU-07376	OTU-07376	Bacteria; Proteobacteria; Gammaproteobacteria; Betaproteobacteriales; Burkholderiaceae; Massilia; Ambiguous_taxa	18	0	5	0.333333	0	0.931625	0	0	0	0	0	0	0	0	0	0	0	0	0	0	0	0	0	0	0	0	0	0	1	0	0	1	0	0	0	0	1	0	0	0	0	4	1	1	0	0	0
Ambiguous_taxa; OTU-07378	OTU-07378	Bacteria; Proteobacteria; Gammaproteobacteria; Betaproteobacteriales; Burkholderiaceae; Ambiguous_taxa; Ambiguous_taxa	26	0	4	0.481481	0	0.946508	1	1	0	1	0	0	0	0	1	0	0	0	0	0	0	0	0	0	0	0	0	0	0	0	0	0	0	1	0	0	0	0	0	0	0	1	0	4	0	0	0
Pseudomonas trivialis; OTU-07394	OTU-07394	Bacteria; Proteobacteria; Gammaproteobacteria; Pseudomonadales; Pseudomonadaceae; Pseudomonas; Pseudomonas trivialis	13	0	3	0.240741	0	0.580669	0	0	0	0	0	0	0	0	0	0	0	0	0	0	0	0	0	0	0	0	0	1	0	0	0	0	0	0	1	1	0	0	0	0	0	0	0	1	0	0	0
Ambiguous_taxa; OTU-07409	OTU-07409	Bacteria; Proteobacteria; Gammaproteobacteria; Pseudomonadales; Pseudomonadaceae; Pseudomonas; Ambiguous_taxa	10	0	3	0.185185	0	0.516668	0	0	0	0	0	0	0	0	0	0	0	0	0	0	0	0	0	0	0	0	0	0	0	0	0	0	0	0	0	0	0	0	0	0	0	0	0	1	1	1	0
Food metagenome; OTU-07412	OTU-07412	Bacteria; Proteobacteria; Gammaproteobacteria; Betaproteobacteriales; Burkholderiaceae; Massilia; Food metagenome	25	0	8	0.462963	0	1.34182	0	0	0	0	0	0	0	0	0	0	0	0	0	0	1	0	0	0	0	0	0	0	0	0	0	0	0	0	0	0	0	0	0	0	0	1	0	2	0	3	0
Ambiguous_taxa; OTU-07439	OTU-07439	Bacteria; Proteobacteria; Alphaproteobacteria; Sphingomonadales; Sphingomonadaceae; Sphingomonas; Ambiguous_taxa	28	0	6	0.518519	0	1.07705	1	0	0	0	0	0	0	0	0	0	1	0	0	0	0	0	0	0	0	1	0	0	0	0	1	0	0	0	0	0	0	0	0	1	0	1	0	1	0	3	1
Ambiguous_taxa; OTU-07499	OTU-07499	Bacteria; Verrucomicrobia; Verrucomicrobiae; Verrucomicrobiales; Rubritaleaceae; Luteolibacter; Ambiguous_taxa	39	0	6	0.722222	0	1.37932	0	0	0	0	0	0	0	0	1	0	1	0	0	0	1	0	0	0	1	0	0	0	1	0	0	0	1	0	0	0	0	0	3	1	0	0	1	2	0	0	2
Uncultured bacterium; OTU-07533	OTU-07533	Bacteria; Actinobacteria; Actinobacteria; Micrococcales; Microbacteriaceae; Leucobacter; Uncultured bacterium	15	0	3	0.277778	0	0.71154	0	0	0	0	0	0	0	0	0	0	0	0	0	0	0	0	0	0	0	1	0	0	0	0	0	0	0	0	1	1	0	0	1	0	0	0	0	0	0	2	0
Uncultured bacterium; OTU-11819	OTU-11819	Bacteria; Bacteroidetes; Bacteroidia; Cytophagales; Hymenobacteraceae; Hymenobacter; Uncultured bacterium	146	0	13	2.7037	2	3.16007	0	4	4	4	1	2	9	6	1	3	5	6	7	2	4	1	0	3	1	5	1	2	2	0	4	3	4	0	2	1	0	0	0	7	0	0	0	0	2	12	3
Ambiguous_taxa; OTU-12245	OTU-12245	Bacteria; Actinobacteria; Actinobacteria; Corynebacteriales; Mycobacteriaceae; Mycobacterium; Ambiguous_taxa	10	0	2	0.185185	0	0.478759	0	0	0	2	1	0	2	0	0	0	0	0	1	0	1	0	0	1	0	0	0	0	0	0	0	1	0	0	0	0	0	0	0	0	0	0	0	0	0	0	0
Ambiguous_taxa; OTU-12867	OTU-12867	Bacteria; Bacteroidetes; Bacteroidia; Sphingobacteriales; Sphingobacteriaceae; Pedobacter; Ambiguous_taxa	60	0	6	1.11111	1	1.44935	2	0	1	3	0	1	0	0	0	4	0	2	0	2	1	0	1	0	0	0	1	0	0	1	1	1	2	2	2	4	1	0	1	0	0	1	0	2	0	0	6
Uncultured bacterium; OTU-13215	OTU-13215	Bacteria; Bacteroidetes; Bacteroidia; Cytophagales; Hymenobacteraceae; Hymenobacter; Uncultured bacterium	38	0	7	0.703704	0	1.26833	0	4	7	2	0	1	2	4	0	0	1	1	1	0	1	2	0	0	0	1	1	1	2	0	1	1	1	0	0	0	0	0	0	0	1	0	0	0	0	1	0
Uncultured bacterium; OTU-13350	OTU-13350	Bacteria; Bacteroidetes; Bacteroidia; Cytophagales; Spirosomaceae; Dyadobacter; Uncultured bacterium	31	0	4	0.574074	0	0.963521	0	0	0	1	0	0	0	0	0	0	0	0	0	1	0	1	0	1	0	0	0	0	2	0	0	0	0	1	1	3	1	0	0	0	0	0	0	3	0	1	2
Uncultured bacterium; OTU-14313	OTU-14313	Bacteria; Patescibacteria; Saccharimonadia; Saccharimonadales; Saccharimonadaceae; Uncultured bacterium; Uncultured bacterium	13	0	2	0.240741	0	0.511571	0	1	1	0	2	0	2	0	0	0	1	0	0	1	0	0	0	0	0	0	0	0	0	0	1	0	0	0	1	0	0	0	0	0	1	0	1	0	0	0	0
[truncated: 14 more columns]
